# Supplementary material for: Predicting leaf nitrogen content in wolfberry trees by hyperspectral transformation and machine learning for precision agriculture
Source: PLoS One. 2024 Sep 26;19(9):e0306851. doi: 10.1371/journal.pone.0306851 (PMC11426506; doi:10.1371/journal.pone.0306851)
Supplement: S1 Fig — The original spectra are derived from the rapid Fourier transform of the raw spectral data. (XLSX) [file pone.0306851.s001.xlsx]

## Sheet: FFT（origin spectra)
Wave Samples	Sample1	Sample2	Sample3	Sample4	Sample5	Sample6	Sample7	Sample8	Sample9	Sample10	Sample11	Sample12	Sample13	Sample14	Sample15	Sample16	Sample17	Sample18	Sample19	Sample20	Sample21	Sample22	Sample23	Sample24	Sample25	Sample26	Sample27	Sample28	Sample29	Sample30	Sample31	Sample32	Sample33	Sample34	Sample35	Sample36	Sample37	Sample38	Sample39	Sample40	Sample41	Sample42	Sample43	Sample44	Sample45	Sample46	Sample47	Sample48	Sample49
350nm	0.06708	0.03611	0.07124	0.04672	0.0531	0.05371	0.0898	0.03616	0.04434	0.06189	0.04048	0.04048	0.10523	0.04662	0.01571	0.14568	0.06932	0.06932	0.04938	0.07638	0.05679	0.05048	0.01924	0.03887	0.05511	0.02692	0.02894	0.03175	0.03853	0.06196	0.04437	0.06341	0.03702	0.04384	0.01989	0.06827	0.03507	0.02711	0.044	0.03293	0.10693	0.10076	0.10076	0.02207	0.06164	0.00131	0.06032	0.06657	0.04409
351nm	0.06649	0.03599	0.06426	0.04917	0.05263	0.0577	0.0827	0.03972	0.04398	0.06044	0.04268	0.04268	0.09749	0.05318	0.02074	0.14471	0.07281	0.07281	0.05049	0.0745	0.05394	0.05114	0.02632	0.04538	0.05477	0.02833	0.02799	0.03484	0.03654	0.05613	0.03977	0.05924	0.04408	0.04777	0.02285	0.06919	0.03365	0.03914	0.04475	0.03328	0.09149	0.09563	0.09563	0.0259	0.05906	0.01395	0.06252	0.06194	0.04118
352nm	0.06474	0.0374	0.0577	0.04973	0.05246	0.06095	0.07525	0.04477	0.04536	0.05807	0.04561	0.04561	0.08695	0.06119	0.02559	0.13892	0.07448	0.07448	0.05076	0.07053	0.04969	0.05028	0.03308	0.04983	0.05249	0.0305	0.02866	0.03862	0.03606	0.05019	0.03692	0.05556	0.04787	0.04858	0.02784	0.06722	0.03335	0.04792	0.04608	0.03626	0.07682	0.08722	0.08722	0.03092	0.0553	0.02549	0.06166	0.05693	0.03988
353nm	0.06219	0.04009	0.05214	0.04873	0.05249	0.06352	0.06866	0.05008	0.04781	0.05553	0.04851	0.04851	0.07549	0.06916	0.02981	0.13	0.07428	0.07428	0.0502	0.06535	0.04486	0.04855	0.03855	0.05183	0.04909	0.03302	0.03057	0.04237	0.0369	0.04485	0.03574	0.05253	0.04865	0.0469	0.03407	0.06325	0.03432	0.0529	0.04755	0.0403	0.06481	0.07737	0.07737	0.0361	0.05115	0.03456	0.05838	0.05197	0.03982
354nm	0.05933	0.04353	0.04792	0.04676	0.05255	0.06547	0.06378	0.05461	0.05051	0.05334	0.0508	0.0508	0.06487	0.07578	0.03314	0.12	0.07254	0.07254	0.04901	0.05988	0.04031	0.04664	0.04214	0.05152	0.04546	0.03541	0.03313	0.04546	0.03853	0.04063	0.03584	0.05019	0.04727	0.04372	0.04052	0.05842	0.03642	0.05439	0.04881	0.04401	0.05656	0.06787	0.06787	0.04055	0.04732	0.04046	0.05368	0.04747	0.04052
355nm	0.05658	0.04705	0.04507	0.04449	0.05245	0.06685	0.06094	0.05765	0.05276	0.05178	0.05216	0.05216	0.05647	0.0802	0.03547	0.11085	0.06979	0.06979	0.04755	0.05494	0.0367	0.0451	0.04376	0.04942	0.0424	0.03729	0.03568	0.04745	0.04028	0.03785	0.0367	0.04852	0.04481	0.04015	0.04617	0.05389	0.03923	0.05332	0.04975	0.04648	0.05226	0.06013	0.06013	0.04368	0.04429	0.04322	0.04869	0.04381	0.04154
356nm	0.05427	0.04999	0.04342	0.04251	0.05203	0.06762	0.05997	0.05891	0.05405	0.05086	0.05255	0.05255	0.05098	0.08208	0.03686	0.10396	0.0667	0.0667	0.04622	0.05107	0.03437	0.04424	0.04373	0.04636	0.0404	0.03842	0.03767	0.04817	0.04156	0.0365	0.03776	0.04743	0.04233	0.03711	0.05019	0.05057	0.04217	0.0509	0.05037	0.04733	0.0513	0.0549	0.0549	0.04527	0.04228	0.04342	0.04433	0.04119	0.04252
357nm	0.05255	0.05189	0.04265	0.04116	0.05127	0.06776	0.06032	0.0585	0.05417	0.0504	0.05215	0.05215	0.04843	0.08162	0.03743	0.09993	0.06385	0.06385	0.04532	0.04848	0.03331	0.04412	0.04259	0.04316	0.0396	0.03873	0.03875	0.0477	0.04197	0.03631	0.03859	0.04681	0.04057	0.03519	0.05215	0.04892	0.04465	0.04829	0.05081	0.04668	0.05259	0.05227	0.05227	0.04545	0.04123	0.04199	0.04124	0.03965	0.04325
358nm	0.0514	0.05253	0.0424	0.04053	0.0502	0.06724	0.06127	0.05684	0.05324	0.05011	0.05129	0.05129	0.04821	0.07939	0.03736	0.09858	0.06165	0.06165	0.045	0.04707	0.03326	0.04451	0.04097	0.04052	0.03979	0.0383	0.03883	0.04635	0.0414	0.03685	0.03896	0.04655	0.03982	0.03458	0.05202	0.04895	0.04621	0.04634	0.05123	0.04502	0.05484	0.05176	0.05176	0.04463	0.04088	0.03992	0.03962	0.03901	0.04366
359nm	0.05068	0.05196	0.0423	0.04043	0.04897	0.06605	0.06211	0.05449	0.05158	0.04971	0.0503	0.0503	0.04941	0.07616	0.03682	0.09914	0.06028	0.06028	0.04525	0.04652	0.03377	0.04507	0.03935	0.03883	0.04054	0.03735	0.03807	0.04452	0.04002	0.03761	0.03882	0.0465	0.04	0.03504	0.05019	0.05022	0.04664	0.04541	0.05174	0.04293	0.05695	0.05253	0.05253	0.04332	0.04087	0.03802	0.03932	0.03896	0.04374
360nm	0.05014	0.05043	0.04211	0.04054	0.04771	0.06429	0.06234	0.05201	0.04963	0.04901	0.04945	0.04945	0.05103	0.0727	0.03597	0.1005	0.05971	0.05971	0.04585	0.04642	0.03436	0.04545	0.03806	0.03817	0.04134	0.03613	0.03676	0.04263	0.03814	0.03816	0.03832	0.04655	0.04072	0.03612	0.04732	0.05208	0.046	0.04543	0.05233	0.04096	0.05815	0.05368	0.05368	0.04201	0.04084	0.03679	0.03992	0.03914	0.04357
361nm	0.0496	0.04831	0.04166	0.04049	0.04657	0.06209	0.06174	0.04983	0.04778	0.04797	0.04885	0.04885	0.05225	0.06959	0.03494	0.10161	0.05973	0.05973	0.04651	0.04637	0.03467	0.04539	0.03714	0.0383	0.04177	0.03491	0.03527	0.04101	0.03616	0.03822	0.03766	0.04657	0.0415	0.03725	0.04415	0.0538	0.04458	0.04603	0.05294	0.03947	0.05817	0.05448	0.05448	0.04104	0.04054	0.03636	0.04089	0.03919	0.04322
362nm	0.04889	0.046	0.04092	0.04001	0.0456	0.05967	0.0604	0.04821	0.04633	0.04665	0.04848	0.04848	0.05259	0.06714	0.03382	0.10174	0.06005	0.06005	0.04693	0.04609	0.03453	0.04477	0.03651	0.03882	0.04158	0.03388	0.03392	0.03986	0.03442	0.03771	0.03705	0.04649	0.0419	0.03796	0.04136	0.05482	0.04283	0.04672	0.0534	0.0386	0.05715	0.05451	0.05451	0.04057	0.03986	0.03659	0.04176	0.03891	0.04275
363nm	0.04799	0.04384	0.03994	0.039	0.04482	0.05721	0.0586	0.04717	0.04539	0.04521	0.04821	0.04821	0.05199	0.06542	0.03268	0.10062	0.06041	0.06041	0.0469	0.04547	0.03394	0.04368	0.03597	0.0393	0.04076	0.03312	0.03292	0.0392	0.03313	0.03673	0.03663	0.04625	0.04171	0.03798	0.03939	0.05483	0.0412	0.04713	0.05358	0.03828	0.05551	0.05371	0.05371	0.04054	0.03886	0.03717	0.04222	0.03822	0.04222
364nm	0.04694	0.04205	0.03885	0.03753	0.04418	0.05492	0.05668	0.04663	0.04492	0.04385	0.04785	0.04785	0.05068	0.06428	0.03157	0.09841	0.0606	0.0606	0.04634	0.04456	0.03309	0.0423	0.03533	0.03941	0.0395	0.03265	0.03236	0.03894	0.03231	0.0355	0.03642	0.04584	0.04092	0.0373	0.03843	0.05385	0.04003	0.04707	0.05338	0.03836	0.05376	0.05234	0.05234	0.0408	0.03771	0.03777	0.04217	0.03723	0.04165
365nm	0.04586	0.04071	0.03777	0.03582	0.0436	0.05292	0.05496	0.04639	0.04476	0.04272	0.04726	0.04726	0.04908	0.06347	0.03053	0.09565	0.06054	0.06054	0.0453	0.0435	0.03222	0.04087	0.03451	0.039	0.0381	0.0324	0.03217	0.03891	0.03188	0.0343	0.03636	0.04528	0.03973	0.03609	0.0384	0.05212	0.03951	0.0466	0.0528	0.03865	0.05234	0.05078	0.05078	0.0411	0.03663	0.03815	0.0417	0.03613	0.04107
366nm	0.0449	0.03983	0.03682	0.03417	0.04302	0.05126	0.05364	0.04627	0.04472	0.04191	0.04634	0.04634	0.04761	0.06274	0.02959	0.09295	0.06023	0.06023	0.04399	0.04249	0.03153	0.03962	0.03352	0.03812	0.03689	0.03226	0.03223	0.03892	0.03166	0.03332	0.03633	0.04465	0.03842	0.03467	0.03903	0.05008	0.03963	0.04598	0.05194	0.03903	0.0515	0.04945	0.04945	0.04127	0.0358	0.03822	0.04101	0.03517	0.04051
367nm	0.04415	0.0393	0.03609	0.03283	0.04242	0.04993	0.05273	0.04612	0.04461	0.04141	0.04512	0.04512	0.04658	0.06192	0.02879	0.09084	0.05974	0.05974	0.04262	0.04168	0.03117	0.03866	0.03248	0.03697	0.0361	0.03213	0.03237	0.03883	0.03148	0.03268	0.03621	0.044	0.03727	0.03335	0.03997	0.04816	0.04022	0.04553	0.05095	0.03947	0.05124	0.04863	0.04863	0.04118	0.03534	0.03803	0.04035	0.03455	0.03998
368nm	0.04365	0.03902	0.03559	0.03196	0.04179	0.04886	0.05212	0.04587	0.04432	0.04113	0.04368	0.04368	0.04611	0.06093	0.02813	0.08962	0.05915	0.05915	0.04143	0.04117	0.03113	0.03804	0.03152	0.03579	0.03581	0.03192	0.03246	0.03855	0.0312	0.03237	0.03592	0.04342	0.03646	0.03236	0.0409	0.04668	0.04102	0.04548	0.05003	0.04	0.0514	0.04838	0.04838	0.04084	0.03527	0.03773	0.03988	0.03438	0.03952
369nm	0.04337	0.03886	0.03529	0.03158	0.04119	0.04797	0.05163	0.04553	0.04383	0.04094	0.04216	0.04216	0.04609	0.05979	0.02762	0.08927	0.05851	0.05851	0.04056	0.04093	0.03131	0.03767	0.03078	0.03483	0.03595	0.03162	0.03242	0.03808	0.0308	0.03229	0.03543	0.04296	0.03604	0.03178	0.04158	0.0458	0.04177	0.04593	0.04933	0.04068	0.05171	0.04859	0.04859	0.04031	0.03547	0.03749	0.03971	0.03464	0.03913
370nm	0.04322	0.03874	0.03513	0.03156	0.04064	0.04714	0.05108	0.04513	0.04315	0.04071	0.04071	0.04071	0.04631	0.05856	0.02722	0.08952	0.05787	0.05787	0.04004	0.04086	0.03153	0.03742	0.03031	0.03419	0.03634	0.03121	0.03223	0.03748	0.03031	0.03227	0.03481	0.04263	0.0359	0.03153	0.04194	0.04548	0.04225	0.04677	0.04894	0.04153	0.05193	0.049	0.049	0.03971	0.03581	0.03742	0.03981	0.0352	0.0388
371nm	0.04308	0.03859	0.03501	0.03172	0.04019	0.04633	0.05036	0.0447	0.04236	0.04031	0.03943	0.03943	0.04652	0.05732	0.02691	0.08995	0.05718	0.05718	0.03981	0.04085	0.03161	0.03716	0.03007	0.03388	0.03673	0.03073	0.03191	0.03684	0.0298	0.03215	0.03415	0.0424	0.03588	0.03146	0.04198	0.04552	0.04238	0.04775	0.04885	0.0425	0.05186	0.04933	0.04933	0.03916	0.03611	0.03756	0.04005	0.03588	0.0385
372nm	0.04283	0.03837	0.03483	0.03184	0.03984	0.04549	0.04943	0.04424	0.04151	0.03971	0.03835	0.03835	0.04649	0.0561	0.02661	0.09013	0.05643	0.05643	0.03973	0.04076	0.03144	0.03678	0.02997	0.03379	0.03692	0.03022	0.03152	0.03621	0.02936	0.03184	0.03355	0.04222	0.03579	0.03134	0.0418	0.04567	0.04214	0.04853	0.04899	0.04345	0.05146	0.04935	0.04935	0.03872	0.03622	0.03783	0.04029	0.03646	0.03821
373nm	0.0424	0.03803	0.03452	0.03175	0.03954	0.04462	0.04838	0.04373	0.04063	0.03892	0.03744	0.03744	0.04615	0.05489	0.02629	0.0898	0.05557	0.05557	0.03964	0.04049	0.03095	0.03624	0.02985	0.03373	0.03676	0.02971	0.0311	0.03566	0.02903	0.03129	0.03308	0.04203	0.03551	0.03103	0.04153	0.04571	0.04161	0.04884	0.04926	0.04421	0.05079	0.04898	0.04898	0.0384	0.03609	0.03809	0.04041	0.03679	0.03789
374nm	0.04178	0.03757	0.03406	0.03136	0.03925	0.04374	0.04733	0.04311	0.03972	0.03802	0.03664	0.03664	0.04553	0.05363	0.0259	0.08887	0.05461	0.05461	0.03939	0.04003	0.03022	0.03555	0.02962	0.03356	0.03624	0.0292	0.03066	0.03518	0.0288	0.03056	0.03277	0.04177	0.03499	0.03043	0.04126	0.04548	0.04093	0.04851	0.04953	0.04459	0.04999	0.04827	0.04827	0.03816	0.03572	0.03823	0.04031	0.0368	0.03754
375nm	0.041	0.03697	0.03345	0.03071	0.03889	0.04287	0.04639	0.04232	0.03877	0.03712	0.03587	0.03587	0.04476	0.0523	0.02542	0.08747	0.05359	0.05359	0.03894	0.03941	0.02936	0.0348	0.0292	0.03316	0.03543	0.02871	0.03021	0.03474	0.02862	0.02976	0.03258	0.0414	0.03428	0.02959	0.04102	0.04499	0.04019	0.04757	0.04974	0.04448	0.0492	0.04736	0.04736	0.03793	0.0352	0.03814	0.04002	0.0365	0.03716
376nm	0.04014	0.03624	0.03273	0.0299	0.03842	0.04205	0.04565	0.04135	0.03777	0.03633	0.03505	0.03505	0.04401	0.05087	0.02484	0.08586	0.05259	0.05259	0.03828	0.03872	0.02851	0.03406	0.02863	0.03254	0.03448	0.02822	0.02973	0.03431	0.02843	0.02899	0.03244	0.04091	0.03351	0.02864	0.04084	0.04434	0.03952	0.04618	0.04987	0.04385	0.04852	0.04648	0.04648	0.03765	0.03463	0.03779	0.0396	0.03599	0.03679
377nm	0.0393	0.03543	0.03198	0.02908	0.03783	0.04131	0.04513	0.04022	0.03673	0.03576	0.03418	0.03418	0.04343	0.0494	0.0242	0.08434	0.05169	0.05169	0.03749	0.03806	0.02781	0.0334	0.02797	0.03178	0.03358	0.02775	0.0292	0.03386	0.02816	0.02835	0.03229	0.04035	0.03281	0.02772	0.04069	0.04369	0.03895	0.04462	0.04996	0.04279	0.04801	0.04581	0.04581	0.0373	0.03414	0.03726	0.03915	0.03538	0.03648
378nm	0.03856	0.03459	0.03128	0.02838	0.03716	0.04065	0.04481	0.03902	0.03571	0.03544	0.03328	0.03328	0.04308	0.04797	0.02354	0.08318	0.05096	0.05096	0.03668	0.03751	0.02733	0.03286	0.02737	0.03102	0.03285	0.02729	0.02863	0.03336	0.02777	0.02792	0.03207	0.03976	0.03229	0.027	0.04055	0.04324	0.03852	0.04319	0.05008	0.0415	0.04765	0.04546	0.04546	0.03689	0.03382	0.03665	0.03878	0.03481	0.03627
379nm	0.03797	0.03379	0.0307	0.02791	0.03648	0.04009	0.04461	0.03788	0.0348	0.03541	0.03243	0.03243	0.04295	0.04672	0.02294	0.08248	0.05044	0.05044	0.03595	0.03715	0.02708	0.03246	0.02693	0.03041	0.03238	0.02688	0.02805	0.03284	0.02729	0.02768	0.03177	0.03922	0.03199	0.02655	0.04044	0.0431	0.03825	0.0421	0.05033	0.04021	0.04739	0.04543	0.04543	0.03649	0.03372	0.03608	0.03856	0.03436	0.03619
380nm	0.03757	0.03312	0.03028	0.02768	0.03588	0.03964	0.04445	0.03694	0.0341	0.03562	0.03171	0.03171	0.04295	0.04577	0.02245	0.08223	0.05013	0.05013	0.0354	0.03696	0.02702	0.03217	0.02672	0.03004	0.0322	0.02654	0.0275	0.03233	0.02679	0.02761	0.03141	0.03879	0.03189	0.02641	0.04037	0.04334	0.03814	0.04147	0.05076	0.03915	0.04719	0.04564	0.04564	0.03616	0.0338	0.03567	0.03852	0.03406	0.03627
381nm	0.03735	0.03263	0.03002	0.02767	0.03544	0.0393	0.0443	0.03631	0.03368	0.03599	0.0312	0.0312	0.04297	0.04519	0.02211	0.0823	0.04998	0.04998	0.03505	0.03695	0.02706	0.03197	0.02676	0.02994	0.03223	0.02631	0.02706	0.03188	0.02634	0.02763	0.03106	0.03848	0.03194	0.02652	0.04042	0.04389	0.0382	0.04129	0.05136	0.0385	0.04701	0.04596	0.04596	0.03598	0.03403	0.03546	0.03862	0.03388	0.03645
382nm	0.03727	0.03236	0.02991	0.02781	0.0352	0.03909	0.04413	0.03604	0.03358	0.03646	0.03092	0.03092	0.04292	0.045	0.02195	0.08249	0.04993	0.04993	0.03489	0.03705	0.02712	0.03183	0.02697	0.03007	0.03241	0.02619	0.02675	0.03154	0.02601	0.02769	0.03079	0.03832	0.03205	0.02677	0.04061	0.04465	0.03845	0.04144	0.05209	0.03832	0.04688	0.04626	0.04626	0.03598	0.03433	0.03544	0.03881	0.0338	0.03672
383nm	0.0373	0.0323	0.02989	0.02799	0.03518	0.03899	0.04398	0.03612	0.03378	0.03693	0.03089	0.03089	0.04273	0.04511	0.02197	0.08261	0.0499	0.0499	0.03486	0.03722	0.02713	0.03175	0.02728	0.03033	0.03264	0.02619	0.02662	0.03132	0.02584	0.02774	0.03065	0.03828	0.03214	0.02705	0.04096	0.04545	0.03887	0.04176	0.05285	0.03859	0.04683	0.04643	0.04643	0.03615	0.03461	0.03553	0.03902	0.03375	0.03699
384nm	0.03739	0.03241	0.0299	0.02816	0.03534	0.03902	0.04387	0.03645	0.03418	0.03734	0.03104	0.03104	0.04242	0.04539	0.02213	0.08255	0.04984	0.04984	0.03491	0.03741	0.02707	0.03172	0.02758	0.03061	0.03285	0.02626	0.02664	0.03124	0.02582	0.02776	0.03066	0.0383	0.03218	0.02729	0.04144	0.04615	0.03945	0.04212	0.05352	0.03918	0.04691	0.04645	0.04645	0.03644	0.03483	0.03567	0.03917	0.0337	0.03722
385nm	0.03751	0.03261	0.02987	0.02827	0.0356	0.03915	0.04385	0.03692	0.03466	0.03762	0.03132	0.03132	0.04205	0.04569	0.02239	0.08229	0.04973	0.04973	0.03497	0.03758	0.02695	0.03175	0.02778	0.03081	0.033	0.02636	0.02676	0.03124	0.02591	0.02776	0.0308	0.03834	0.03216	0.02743	0.04198	0.04665	0.04013	0.04243	0.054	0.03994	0.04716	0.04635	0.04635	0.03677	0.03495	0.03576	0.03926	0.03364	0.03737
386nm	0.03763	0.03283	0.02977	0.02832	0.03589	0.03936	0.04391	0.03737	0.03509	0.03777	0.03163	0.03163	0.04169	0.04586	0.02267	0.08188	0.04958	0.04958	0.03503	0.03771	0.0268	0.03182	0.02785	0.03088	0.03308	0.02646	0.02691	0.0313	0.02603	0.02775	0.03101	0.03836	0.03212	0.02749	0.04247	0.04691	0.04083	0.04266	0.05422	0.04069	0.04755	0.04621	0.04621	0.03707	0.03498	0.03577	0.03926	0.03358	0.03743
387nm	0.03772	0.03299	0.02958	0.02832	0.03612	0.03962	0.04402	0.03768	0.03536	0.03777	0.0319	0.0319	0.04142	0.0458	0.02291	0.08144	0.04943	0.04943	0.03506	0.0378	0.02665	0.03193	0.02781	0.03085	0.03311	0.02651	0.02702	0.03136	0.02613	0.02775	0.03123	0.03833	0.03208	0.02748	0.04283	0.04694	0.04145	0.04286	0.05417	0.04132	0.04803	0.04611	0.04611	0.03729	0.03494	0.03568	0.03922	0.03356	0.0374
388nm	0.03776	0.03304	0.02931	0.0283	0.03624	0.03987	0.04411	0.03778	0.0354	0.03764	0.0321	0.0321	0.04127	0.04551	0.02307	0.08106	0.04932	0.04932	0.03507	0.03785	0.02654	0.03204	0.02769	0.03074	0.03311	0.02649	0.02704	0.03138	0.02617	0.02777	0.0314	0.03825	0.03208	0.02746	0.04299	0.0468	0.04192	0.04307	0.05389	0.04176	0.04853	0.04611	0.04611	0.03739	0.03485	0.03553	0.03917	0.03361	0.03734
389nm	0.03774	0.03298	0.029	0.02829	0.03624	0.04008	0.04412	0.03767	0.03521	0.03741	0.0322	0.0322	0.04121	0.04503	0.02312	0.08083	0.04928	0.04928	0.03508	0.03785	0.02647	0.03212	0.02756	0.03064	0.03309	0.0264	0.02695	0.03135	0.02612	0.02782	0.03148	0.03813	0.03213	0.02744	0.04293	0.04657	0.04218	0.04334	0.05346	0.042	0.04894	0.04622	0.04622	0.0374	0.03474	0.03537	0.03914	0.03373	0.03727
390nm	0.03766	0.03283	0.02869	0.02829	0.03611	0.04021	0.04401	0.03739	0.03484	0.0371	0.0322	0.0322	0.04119	0.04446	0.02304	0.08074	0.04932	0.04932	0.0351	0.03779	0.02643	0.03213	0.02747	0.0306	0.03308	0.02627	0.02678	0.03126	0.02602	0.02787	0.03146	0.03798	0.03222	0.02745	0.04269	0.0463	0.04221	0.04367	0.05299	0.04207	0.0492	0.04643	0.04643	0.03735	0.03462	0.03526	0.03916	0.03393	0.03722
391nm	0.03752	0.03262	0.02842	0.02828	0.03588	0.04024	0.04374	0.037	0.03438	0.03675	0.03213	0.03213	0.04113	0.04393	0.02287	0.08076	0.04942	0.04942	0.03513	0.03768	0.02641	0.03206	0.02744	0.03065	0.03305	0.02614	0.02656	0.03112	0.02593	0.02792	0.03138	0.03785	0.0323	0.02744	0.04235	0.04605	0.04207	0.044	0.05258	0.04205	0.04929	0.04667	0.04667	0.03728	0.0345	0.03522	0.03922	0.03416	0.03723
392nm	0.03734	0.03241	0.02823	0.02826	0.03561	0.04015	0.04337	0.03662	0.03392	0.03637	0.03201	0.03201	0.04096	0.04352	0.02262	0.08083	0.04953	0.04953	0.03515	0.03752	0.02637	0.03192	0.02746	0.03076	0.03303	0.02603	0.02635	0.03098	0.02587	0.02796	0.03127	0.03774	0.03236	0.02742	0.04203	0.04583	0.0418	0.04427	0.05231	0.04199	0.04921	0.04689	0.04689	0.03724	0.03439	0.03525	0.03932	0.03439	0.0373
393nm	0.03714	0.03223	0.02813	0.02821	0.03532	0.03997	0.04295	0.0363	0.03353	0.036	0.03187	0.03187	0.04067	0.0433	0.02234	0.08087	0.04962	0.04962	0.03516	0.03732	0.02632	0.03175	0.02751	0.03091	0.03299	0.02598	0.02622	0.03084	0.0259	0.02798	0.03116	0.03767	0.03237	0.02734	0.0418	0.04565	0.0415	0.04439	0.05223	0.04194	0.04906	0.04702	0.04702	0.03725	0.03427	0.03533	0.03943	0.03458	0.03742
394nm	0.03697	0.03211	0.02812	0.02813	0.03504	0.03971	0.04256	0.0361	0.03327	0.03565	0.03171	0.03171	0.04029	0.04327	0.02209	0.08085	0.04964	0.04964	0.03516	0.03712	0.02626	0.03161	0.02754	0.03104	0.03297	0.02598	0.0262	0.03073	0.02601	0.028	0.03109	0.03764	0.03233	0.0272	0.04173	0.04551	0.04124	0.04432	0.05234	0.04194	0.0489	0.04707	0.04707	0.03732	0.03417	0.03541	0.03953	0.03469	0.03756
395nm	0.03685	0.03205	0.02817	0.02804	0.03479	0.0394	0.04228	0.03602	0.03314	0.03533	0.03156	0.03156	0.03989	0.04338	0.02188	0.08078	0.04958	0.04958	0.03514	0.03696	0.02621	0.03154	0.02754	0.03111	0.03296	0.02604	0.02628	0.03067	0.02617	0.02804	0.03107	0.03763	0.03229	0.02704	0.04182	0.0454	0.04107	0.04408	0.05263	0.04198	0.04881	0.04704	0.04704	0.03742	0.03408	0.03547	0.03961	0.03474	0.03771
396nm	0.03681	0.03205	0.02826	0.02796	0.03458	0.03908	0.04214	0.03606	0.03313	0.03505	0.03143	0.03143	0.03955	0.04359	0.02176	0.0807	0.04945	0.04945	0.03512	0.03688	0.0262	0.03157	0.0275	0.0311	0.033	0.02615	0.02646	0.03066	0.02635	0.0281	0.03107	0.03763	0.03226	0.02688	0.04204	0.04535	0.04101	0.04372	0.05306	0.04207	0.04886	0.04697	0.04697	0.03755	0.03404	0.0355	0.03968	0.03472	0.03784
397nm	0.03685	0.03208	0.02836	0.02793	0.03442	0.03881	0.04215	0.03618	0.0332	0.03485	0.03134	0.03134	0.03937	0.04381	0.02174	0.08068	0.04927	0.04927	0.03512	0.0369	0.02625	0.03172	0.02744	0.03105	0.0331	0.02628	0.02669	0.0307	0.0265	0.0282	0.03109	0.03763	0.0323	0.02678	0.04233	0.04537	0.04106	0.04337	0.05359	0.0422	0.04904	0.04691	0.04691	0.03767	0.03405	0.03551	0.03975	0.03468	0.03795
398nm	0.03697	0.03214	0.02846	0.02798	0.0343	0.03863	0.04226	0.03634	0.03331	0.03473	0.03131	0.03131	0.03938	0.044	0.02182	0.08079	0.0491	0.0491	0.03519	0.03704	0.02638	0.03197	0.0274	0.03098	0.03325	0.02642	0.02694	0.03079	0.02661	0.02833	0.03111	0.03764	0.03243	0.02678	0.04263	0.04548	0.04119	0.04313	0.05418	0.04237	0.04933	0.0469	0.0469	0.03778	0.03413	0.03552	0.03983	0.03466	0.03804
399nm	0.03715	0.03223	0.02854	0.02812	0.03424	0.03857	0.04242	0.03653	0.03344	0.03472	0.03136	0.03136	0.0396	0.04414	0.022	0.08103	0.04898	0.04898	0.03532	0.0373	0.02657	0.03228	0.02742	0.03095	0.03347	0.02657	0.02716	0.03093	0.02665	0.02848	0.03112	0.03767	0.03265	0.02689	0.04289	0.04568	0.04137	0.04311	0.05479	0.04259	0.04966	0.04696	0.04696	0.03788	0.03429	0.03559	0.03994	0.03467	0.03811
400nm	0.03735	0.03233	0.02862	0.02834	0.03426	0.03866	0.04257	0.03674	0.03357	0.03483	0.0315	0.0315	0.03999	0.04424	0.02228	0.08139	0.04896	0.04896	0.03553	0.03763	0.02679	0.03258	0.02752	0.031	0.03371	0.02672	0.02735	0.03112	0.02667	0.02863	0.03114	0.03771	0.03292	0.0271	0.0431	0.04597	0.04159	0.04333	0.0554	0.04286	0.04999	0.04709	0.04709	0.038	0.03452	0.03576	0.04009	0.03474	0.03817
401nm	0.03754	0.03247	0.0287	0.0286	0.03435	0.03891	0.04267	0.03698	0.03372	0.03507	0.03174	0.03174	0.04049	0.04434	0.02262	0.08183	0.04903	0.04903	0.0358	0.03801	0.02702	0.03285	0.0277	0.03116	0.03396	0.02689	0.02749	0.03135	0.0267	0.02878	0.03119	0.0378	0.03322	0.02738	0.04328	0.04633	0.04184	0.04379	0.05596	0.04318	0.05025	0.04727	0.04727	0.03815	0.0348	0.03603	0.04027	0.03487	0.03823
402nm	0.03771	0.03265	0.02881	0.02888	0.03452	0.0393	0.04273	0.03724	0.03388	0.03544	0.03206	0.03206	0.04102	0.04446	0.02302	0.08227	0.04919	0.04919	0.03609	0.03837	0.02723	0.03304	0.02794	0.0314	0.0342	0.02706	0.02761	0.0316	0.02677	0.0289	0.03129	0.03792	0.03351	0.02768	0.04347	0.0467	0.04214	0.0444	0.05648	0.04353	0.05045	0.04747	0.04747	0.03834	0.03512	0.0364	0.04047	0.03505	0.03831
403nm	0.03785	0.03287	0.02895	0.02914	0.03476	0.0398	0.04276	0.03755	0.03408	0.03592	0.03242	0.03242	0.04151	0.04462	0.02343	0.08264	0.04943	0.04943	0.03639	0.0387	0.02739	0.03317	0.02822	0.03169	0.03442	0.02725	0.02772	0.03187	0.02692	0.029	0.03146	0.03809	0.03374	0.02795	0.0437	0.04707	0.04248	0.04508	0.05692	0.04389	0.05058	0.04768	0.04768	0.03859	0.03546	0.03684	0.04068	0.03525	0.03839
404nm	0.03797	0.03313	0.02912	0.02936	0.03505	0.04034	0.04282	0.03788	0.03432	0.03647	0.03278	0.03278	0.04192	0.04482	0.02385	0.0829	0.04969	0.04969	0.03665	0.03896	0.02752	0.03325	0.02847	0.032	0.03463	0.02743	0.02784	0.03214	0.02716	0.02911	0.0317	0.0383	0.03392	0.02817	0.04401	0.04738	0.04287	0.04572	0.05729	0.04422	0.05068	0.04789	0.04789	0.03888	0.03579	0.03729	0.04088	0.03546	0.03848
405nm	0.03808	0.03339	0.02932	0.02955	0.03537	0.04086	0.04296	0.03823	0.03459	0.03703	0.0331	0.0331	0.04224	0.04504	0.02423	0.08305	0.04995	0.04995	0.03687	0.03916	0.02761	0.03332	0.02869	0.03229	0.03483	0.02759	0.02797	0.03239	0.02745	0.02923	0.032	0.03853	0.03406	0.02832	0.04439	0.04764	0.0433	0.04624	0.05756	0.04447	0.0508	0.0481	0.0481	0.0392	0.03611	0.03772	0.04108	0.03567	0.03859
406nm	0.0382	0.03362	0.02954	0.02971	0.03568	0.04129	0.0432	0.03856	0.03489	0.03757	0.03333	0.03333	0.04248	0.04524	0.02457	0.08311	0.05017	0.05017	0.03705	0.03932	0.0277	0.03341	0.02886	0.03254	0.03504	0.02772	0.02812	0.03261	0.02776	0.0294	0.03231	0.03877	0.03418	0.02842	0.04481	0.04784	0.04373	0.04663	0.05775	0.04463	0.05096	0.04831	0.04831	0.03951	0.03642	0.03809	0.04127	0.03586	0.03871
407nm	0.03834	0.0338	0.02976	0.02987	0.03598	0.04158	0.04355	0.03883	0.03519	0.03804	0.03347	0.03347	0.04267	0.04539	0.02484	0.08315	0.05034	0.05034	0.03719	0.03947	0.0278	0.03355	0.02899	0.03275	0.03528	0.02781	0.02827	0.03279	0.02805	0.02962	0.03262	0.039	0.03431	0.0285	0.04522	0.048	0.04412	0.0469	0.05787	0.0447	0.05118	0.04854	0.04854	0.0398	0.03672	0.03837	0.04144	0.03604	0.03883
408nm	0.0385	0.0339	0.02996	0.03003	0.03626	0.04171	0.04398	0.03903	0.03547	0.03839	0.03351	0.03351	0.04283	0.04549	0.02503	0.0832	0.05045	0.05045	0.03733	0.03962	0.02794	0.03374	0.02913	0.03296	0.03554	0.02786	0.02841	0.03293	0.02828	0.02988	0.03289	0.03922	0.03448	0.02859	0.04558	0.04815	0.04444	0.04707	0.05793	0.04469	0.05146	0.04876	0.04876	0.04005	0.03702	0.03858	0.04161	0.03619	0.03897
409nm	0.03868	0.03392	0.03015	0.03022	0.0365	0.04168	0.04445	0.03915	0.03574	0.03861	0.03349	0.03349	0.04298	0.04552	0.02514	0.08333	0.05052	0.05052	0.03749	0.0398	0.02812	0.03398	0.0293	0.03319	0.03582	0.0279	0.02854	0.03306	0.02844	0.03018	0.03312	0.03943	0.0347	0.02872	0.04582	0.04829	0.04466	0.04721	0.05794	0.04464	0.05175	0.04896	0.04896	0.04026	0.03732	0.03873	0.04178	0.03632	0.03913
410nm	0.03886	0.03387	0.03032	0.03042	0.03674	0.04152	0.04491	0.0392	0.03599	0.0387	0.03343	0.03343	0.04313	0.04551	0.02519	0.08354	0.05056	0.05056	0.03766	0.04002	0.02834	0.03423	0.02954	0.03348	0.0361	0.02794	0.02866	0.03319	0.02853	0.03049	0.03332	0.03963	0.03496	0.02889	0.04595	0.04843	0.04478	0.04736	0.05793	0.04459	0.05204	0.04911	0.04911	0.04043	0.03762	0.03885	0.04195	0.03642	0.03929
411nm	0.03902	0.03378	0.03047	0.03063	0.03698	0.0413	0.0453	0.0392	0.03622	0.03869	0.03337	0.03337	0.04328	0.04551	0.02519	0.08384	0.05059	0.05059	0.03786	0.04027	0.02857	0.03449	0.02986	0.03383	0.03635	0.02802	0.02877	0.03335	0.02859	0.03079	0.03351	0.03983	0.03526	0.02908	0.04598	0.04858	0.04482	0.04753	0.05791	0.04459	0.0523	0.04919	0.04919	0.04058	0.03793	0.03897	0.04212	0.0365	0.03947
412nm	0.03915	0.03368	0.03061	0.03082	0.03724	0.04109	0.04562	0.03919	0.03643	0.03863	0.03335	0.03335	0.04341	0.04556	0.02518	0.08422	0.05063	0.05063	0.03808	0.04053	0.02882	0.03472	0.03026	0.03423	0.03656	0.02816	0.0289	0.03356	0.02863	0.03108	0.03373	0.04004	0.03558	0.02929	0.04594	0.04873	0.04482	0.04772	0.05788	0.04466	0.05251	0.04918	0.04918	0.04072	0.03823	0.03909	0.04229	0.03657	0.03965
413nm	0.03927	0.03363	0.03076	0.031	0.03753	0.04096	0.04589	0.0392	0.03665	0.03857	0.03338	0.03338	0.04355	0.04569	0.02517	0.08465	0.05071	0.05071	0.03829	0.04079	0.02906	0.03494	0.03073	0.03467	0.03674	0.02838	0.02905	0.03383	0.0287	0.03136	0.03402	0.04027	0.0359	0.0295	0.0459	0.04885	0.04485	0.04792	0.05785	0.04483	0.05269	0.0491	0.0491	0.04086	0.03854	0.03924	0.04246	0.03665	0.03983
414nm	0.03937	0.03364	0.03093	0.03115	0.03785	0.04095	0.04612	0.03928	0.03688	0.03855	0.03347	0.03347	0.0437	0.04594	0.0252	0.08513	0.05084	0.05084	0.0385	0.04104	0.02929	0.03516	0.03122	0.03511	0.03688	0.02868	0.02925	0.03417	0.02882	0.03162	0.0344	0.04053	0.03623	0.02969	0.04591	0.04895	0.04494	0.04809	0.05784	0.04509	0.05284	0.04898	0.04898	0.04102	0.03883	0.03941	0.04265	0.03674	0.04001
415nm	0.0395	0.03373	0.03111	0.0313	0.03821	0.04111	0.04639	0.03942	0.03713	0.03861	0.03359	0.03359	0.04389	0.0463	0.02529	0.08566	0.05105	0.05105	0.03869	0.04128	0.02952	0.0354	0.03173	0.03552	0.03703	0.02906	0.02949	0.03458	0.029	0.0319	0.03487	0.04082	0.03657	0.02988	0.04602	0.04904	0.04512	0.04824	0.05784	0.04541	0.05299	0.04886	0.04886	0.04119	0.03913	0.03962	0.04285	0.03688	0.04019
416nm	0.03966	0.03392	0.03131	0.03147	0.03859	0.04142	0.04672	0.03965	0.0374	0.03878	0.03376	0.03376	0.04414	0.04677	0.02544	0.08625	0.05133	0.05133	0.03889	0.04152	0.02977	0.03568	0.03224	0.03591	0.03722	0.02949	0.02978	0.03504	0.02922	0.0322	0.03542	0.04115	0.03694	0.03009	0.04624	0.04914	0.0454	0.04837	0.05786	0.04578	0.05316	0.0488	0.0488	0.04139	0.03942	0.03985	0.04309	0.03709	0.04038
417nm	0.0399	0.03419	0.03154	0.03169	0.03901	0.04186	0.04715	0.03995	0.0377	0.03906	0.03395	0.03395	0.04448	0.04733	0.02567	0.08692	0.0517	0.0517	0.03911	0.04177	0.03004	0.03602	0.03275	0.03627	0.03748	0.02995	0.03009	0.03552	0.02947	0.03253	0.03601	0.0415	0.03734	0.03033	0.04657	0.04927	0.04576	0.04851	0.05792	0.04616	0.05335	0.04885	0.04885	0.04162	0.03973	0.04012	0.04335	0.03736	0.04059
418nm	0.04021	0.03453	0.03179	0.03197	0.03944	0.04241	0.04768	0.04033	0.03806	0.03944	0.03418	0.03418	0.04492	0.04796	0.02595	0.08768	0.05217	0.05217	0.03937	0.04206	0.03035	0.03641	0.03327	0.03662	0.03783	0.03041	0.03044	0.03603	0.02976	0.0329	0.03661	0.04187	0.03778	0.03063	0.04699	0.04947	0.04616	0.04869	0.05804	0.04653	0.05358	0.04902	0.04902	0.04188	0.04005	0.04044	0.04364	0.03771	0.04083
419nm	0.04059	0.03491	0.03206	0.03233	0.03989	0.043	0.04831	0.04075	0.03848	0.03989	0.03445	0.03445	0.04543	0.04864	0.0263	0.08852	0.05274	0.05274	0.0397	0.04239	0.03069	0.03685	0.03382	0.037	0.03828	0.03088	0.03079	0.03653	0.03006	0.0333	0.03721	0.04227	0.03826	0.031	0.04745	0.04975	0.04656	0.04894	0.05822	0.04687	0.05382	0.04932	0.04932	0.04217	0.0404	0.0408	0.04396	0.03811	0.04109
420nm	0.04104	0.03532	0.03235	0.03275	0.04037	0.0436	0.04901	0.04122	0.03896	0.04038	0.03477	0.03477	0.046	0.04933	0.02669	0.0894	0.05338	0.05338	0.04009	0.04277	0.03106	0.03731	0.0344	0.03742	0.03879	0.03134	0.03117	0.03704	0.03039	0.0337	0.03778	0.04268	0.03876	0.03143	0.04792	0.05011	0.04694	0.04926	0.05846	0.0472	0.05409	0.04972	0.04972	0.04249	0.04077	0.0412	0.04428	0.03852	0.04138
421nm	0.04151	0.03574	0.03268	0.0332	0.04087	0.04418	0.04973	0.04172	0.03952	0.04089	0.03516	0.03516	0.0466	0.05003	0.02709	0.09028	0.05408	0.05408	0.04053	0.0432	0.03144	0.03776	0.03502	0.03789	0.03935	0.0318	0.03156	0.03753	0.03076	0.0341	0.03834	0.04311	0.03926	0.0319	0.04837	0.05053	0.04727	0.04965	0.05877	0.04749	0.05437	0.05018	0.05018	0.04283	0.04117	0.04162	0.04458	0.03891	0.04169
422nm	0.04199	0.03616	0.03303	0.03365	0.04139	0.0447	0.05044	0.04224	0.04013	0.04139	0.03561	0.03561	0.0472	0.05072	0.02751	0.09111	0.05482	0.05482	0.04102	0.04365	0.03181	0.0382	0.03565	0.03839	0.0399	0.03227	0.03196	0.03801	0.03117	0.03448	0.0389	0.04355	0.03974	0.03237	0.04878	0.05098	0.04755	0.05008	0.05913	0.04777	0.05467	0.05063	0.05063	0.04318	0.04157	0.04203	0.04486	0.03926	0.04201
423nm	0.04245	0.03657	0.0334	0.03406	0.04193	0.04516	0.05113	0.04275	0.04077	0.04187	0.03611	0.03611	0.04777	0.05138	0.02792	0.09186	0.05557	0.05557	0.04151	0.04411	0.03217	0.03859	0.03627	0.03892	0.04042	0.03275	0.03238	0.03848	0.03163	0.03483	0.03946	0.04401	0.04019	0.03283	0.04915	0.05141	0.04779	0.05049	0.05952	0.04802	0.05499	0.05105	0.05105	0.04351	0.04199	0.04241	0.04509	0.03955	0.0423
424nm	0.04286	0.03695	0.03379	0.03442	0.04247	0.04556	0.05178	0.04325	0.04142	0.04232	0.03664	0.03664	0.04832	0.05198	0.02831	0.09249	0.0563	0.0563	0.04199	0.04455	0.03251	0.03896	0.03685	0.03942	0.04088	0.03324	0.0328	0.03893	0.03213	0.03515	0.04005	0.04447	0.04062	0.03323	0.04946	0.0518	0.048	0.05086	0.05992	0.04825	0.05535	0.0514	0.0514	0.0438	0.0424	0.04271	0.04528	0.03977	0.04257
425nm	0.04323	0.03732	0.03419	0.03471	0.04299	0.0459	0.0524	0.04371	0.04203	0.04274	0.03716	0.03716	0.04884	0.0525	0.02867	0.093	0.05699	0.05699	0.04243	0.04495	0.03284	0.0393	0.03737	0.03989	0.04128	0.03373	0.0332	0.03937	0.03265	0.03545	0.04065	0.04493	0.04103	0.03359	0.04972	0.05213	0.0482	0.05115	0.06031	0.04846	0.05573	0.05167	0.05167	0.04404	0.04279	0.04293	0.04543	0.03994	0.0428
426nm	0.04356	0.03765	0.03459	0.03495	0.0435	0.04619	0.05298	0.04413	0.04259	0.04315	0.03766	0.03766	0.04935	0.05292	0.02901	0.09342	0.05763	0.05763	0.04283	0.04531	0.03314	0.03963	0.03783	0.0403	0.04163	0.03421	0.03358	0.03979	0.03315	0.03575	0.04126	0.04538	0.04144	0.03389	0.04993	0.05238	0.04839	0.05134	0.06066	0.04865	0.05614	0.05188	0.05188	0.04421	0.04315	0.04305	0.04556	0.04008	0.04298
427nm	0.04384	0.03795	0.03495	0.03516	0.04397	0.04643	0.05353	0.04448	0.04306	0.04354	0.03811	0.03811	0.04986	0.05325	0.0293	0.09379	0.0582	0.0582	0.04318	0.04564	0.03344	0.03995	0.03824	0.04066	0.04193	0.03466	0.03391	0.04019	0.03362	0.03604	0.04185	0.04582	0.04187	0.03416	0.0501	0.05256	0.04857	0.05146	0.06098	0.04881	0.05655	0.05204	0.05204	0.04432	0.04349	0.0431	0.04569	0.04023	0.04313
428nm	0.0441	0.03822	0.03528	0.03536	0.04442	0.04664	0.05406	0.04478	0.04346	0.04392	0.03851	0.03851	0.05039	0.05349	0.02958	0.09414	0.05871	0.05871	0.0435	0.04593	0.03374	0.04027	0.0386	0.04098	0.04221	0.03508	0.03418	0.04057	0.03401	0.03633	0.04241	0.04625	0.04231	0.03441	0.05023	0.0527	0.04875	0.05153	0.06125	0.04896	0.05693	0.05217	0.05217	0.04438	0.04378	0.0431	0.04584	0.0404	0.04324
429nm	0.04434	0.03846	0.03556	0.03558	0.04485	0.04683	0.05457	0.04502	0.0438	0.0443	0.03887	0.03887	0.05093	0.05366	0.02983	0.09449	0.05915	0.05915	0.0438	0.0462	0.03403	0.04058	0.03897	0.04129	0.04248	0.03546	0.03439	0.04094	0.03433	0.03661	0.04293	0.04666	0.04276	0.03465	0.05032	0.05283	0.04892	0.05158	0.06149	0.0491	0.05727	0.05228	0.05228	0.04442	0.04405	0.0431	0.04601	0.0406	0.04333
430nm	0.04458	0.03869	0.03579	0.03582	0.04527	0.04701	0.05506	0.04522	0.04412	0.04468	0.03922	0.03922	0.05145	0.0538	0.03006	0.09486	0.05954	0.05954	0.0441	0.04647	0.03432	0.04086	0.03934	0.0416	0.04275	0.03581	0.03454	0.04129	0.03458	0.03687	0.0434	0.04706	0.04323	0.03489	0.05039	0.05297	0.04908	0.05164	0.06171	0.04925	0.05755	0.05238	0.05238	0.04446	0.04428	0.04312	0.04621	0.04082	0.04342
431nm	0.0448	0.03891	0.03597	0.03609	0.04569	0.0472	0.05553	0.0454	0.04444	0.04505	0.03958	0.03958	0.05195	0.05395	0.0303	0.09526	0.05989	0.05989	0.04439	0.04676	0.03459	0.04111	0.03975	0.04193	0.04302	0.03615	0.03467	0.04163	0.03478	0.03711	0.04384	0.04744	0.04368	0.03512	0.05045	0.05312	0.04924	0.05175	0.06191	0.04942	0.05777	0.05247	0.05247	0.04453	0.04449	0.04318	0.04644	0.04105	0.04352
432nm	0.04503	0.03916	0.03611	0.03638	0.04613	0.04742	0.05601	0.04558	0.04479	0.04541	0.03998	0.03998	0.05239	0.05415	0.03055	0.09567	0.06022	0.06022	0.04469	0.04705	0.03485	0.04133	0.04019	0.04227	0.04329	0.03647	0.03479	0.04195	0.03496	0.03731	0.04425	0.0478	0.04412	0.03534	0.05053	0.0533	0.04942	0.0519	0.06209	0.04961	0.05793	0.05255	0.05255	0.04463	0.04469	0.04331	0.04667	0.04128	0.04363
433nm	0.04525	0.03942	0.03622	0.03667	0.04659	0.04767	0.0565	0.0458	0.04519	0.04577	0.04042	0.04042	0.05278	0.0544	0.03082	0.09608	0.06054	0.06054	0.04497	0.04736	0.03508	0.04151	0.04066	0.04263	0.04354	0.03679	0.03492	0.04227	0.03514	0.03748	0.04467	0.04816	0.04453	0.03554	0.05063	0.0535	0.04961	0.05211	0.06227	0.04982	0.05805	0.05261	0.05261	0.04479	0.04488	0.04349	0.04691	0.04147	0.04376
434nm	0.04548	0.03971	0.03633	0.03695	0.04706	0.04796	0.05701	0.04604	0.04564	0.04612	0.04089	0.04089	0.05311	0.05472	0.03111	0.09648	0.06086	0.06086	0.04523	0.04767	0.03529	0.04166	0.04112	0.04297	0.04377	0.03713	0.03507	0.04257	0.03534	0.03763	0.0451	0.0485	0.04491	0.03572	0.05077	0.05371	0.04984	0.05236	0.06244	0.05004	0.05817	0.05268	0.05268	0.04497	0.04508	0.0437	0.04713	0.04163	0.0439
435nm	0.0457	0.04002	0.03643	0.03721	0.04753	0.04826	0.05754	0.04632	0.04612	0.04645	0.04138	0.04138	0.0534	0.05509	0.0314	0.09686	0.0612	0.0612	0.04546	0.04798	0.03549	0.04181	0.04157	0.04329	0.04398	0.03746	0.03525	0.04285	0.03556	0.03778	0.04555	0.04883	0.04527	0.03587	0.05094	0.05392	0.05009	0.05265	0.0626	0.05027	0.0583	0.05275	0.05275	0.04517	0.0453	0.04392	0.04733	0.04177	0.04404
436nm	0.04592	0.04033	0.03656	0.03744	0.04798	0.04858	0.05809	0.04662	0.0466	0.04677	0.04184	0.04184	0.05365	0.05548	0.0317	0.09723	0.06157	0.06157	0.04565	0.04829	0.03567	0.04197	0.04199	0.04357	0.04419	0.03777	0.03546	0.04311	0.0358	0.03794	0.046	0.04916	0.04563	0.03603	0.05113	0.05413	0.05034	0.05298	0.06276	0.05048	0.05845	0.05284	0.05284	0.04536	0.04553	0.04412	0.0475	0.04188	0.04418
437nm	0.04615	0.04064	0.0367	0.03765	0.0484	0.04887	0.05862	0.04693	0.04708	0.04707	0.04225	0.04225	0.0539	0.05586	0.03199	0.09761	0.06195	0.06195	0.04583	0.04858	0.03585	0.04214	0.04236	0.04381	0.04438	0.03806	0.03567	0.04334	0.03605	0.03811	0.04644	0.04947	0.04599	0.03619	0.05133	0.05432	0.05058	0.05334	0.06291	0.05067	0.05862	0.05295	0.05295	0.04553	0.04576	0.0443	0.04765	0.04199	0.04431
438nm	0.04637	0.04091	0.03685	0.03784	0.04878	0.04913	0.05913	0.04723	0.04751	0.04734	0.04258	0.04258	0.05415	0.0562	0.03225	0.09798	0.06235	0.06235	0.04598	0.04885	0.03602	0.04234	0.0427	0.04401	0.04458	0.03831	0.03587	0.04356	0.03628	0.03831	0.04686	0.04977	0.04635	0.03637	0.05151	0.05451	0.05079	0.05372	0.06305	0.05081	0.05878	0.05309	0.05309	0.04568	0.046	0.04446	0.04779	0.04212	0.04443
439nm	0.04659	0.04114	0.03702	0.03802	0.0491	0.04932	0.05957	0.0475	0.0479	0.04759	0.04283	0.04283	0.0544	0.05649	0.03247	0.09834	0.06274	0.06274	0.04613	0.0491	0.03619	0.04256	0.04301	0.04421	0.04477	0.03851	0.03605	0.04376	0.0365	0.03853	0.04723	0.05007	0.04671	0.03657	0.05167	0.05468	0.05094	0.0541	0.0632	0.0509	0.05892	0.05323	0.05323	0.04581	0.04622	0.04458	0.04792	0.04227	0.04453
440nm	0.04679	0.04132	0.03719	0.03819	0.04938	0.04945	0.05994	0.04772	0.04824	0.0478	0.04299	0.04299	0.05467	0.05672	0.03265	0.09868	0.06311	0.06311	0.04629	0.04933	0.03637	0.04277	0.0433	0.04441	0.04497	0.03867	0.0362	0.04395	0.03669	0.03875	0.04754	0.05035	0.04705	0.03678	0.0518	0.05483	0.05104	0.05448	0.06334	0.05095	0.05902	0.05337	0.05337	0.04593	0.04642	0.04469	0.04803	0.04243	0.04462
441nm	0.04698	0.04146	0.03736	0.03834	0.04962	0.04952	0.06023	0.0479	0.04855	0.04798	0.04309	0.04309	0.05494	0.05689	0.03278	0.099	0.06344	0.06344	0.04645	0.04954	0.03653	0.04298	0.04359	0.04462	0.04517	0.03879	0.03633	0.04413	0.03687	0.03897	0.0478	0.05062	0.04736	0.037	0.05191	0.05496	0.05109	0.05482	0.06348	0.05095	0.05908	0.05348	0.05348	0.04604	0.04659	0.04478	0.04814	0.0426	0.04468
442nm	0.04716	0.04156	0.03751	0.0385	0.04983	0.04956	0.06044	0.04804	0.04883	0.04813	0.04317	0.04317	0.0552	0.05703	0.03287	0.09926	0.06373	0.06373	0.04663	0.04973	0.0367	0.04316	0.04388	0.04485	0.04536	0.0389	0.03644	0.04431	0.03704	0.03918	0.04803	0.05088	0.04763	0.0372	0.052	0.05507	0.05112	0.05509	0.06362	0.05093	0.05911	0.05355	0.05355	0.04617	0.04673	0.04487	0.04824	0.04277	0.04473
443nm	0.04732	0.04163	0.03764	0.03864	0.05003	0.04959	0.06061	0.04814	0.0491	0.04827	0.04325	0.04325	0.05545	0.05714	0.03294	0.09948	0.06398	0.06398	0.04682	0.04991	0.03686	0.04332	0.04417	0.04508	0.04555	0.03902	0.03656	0.04449	0.03721	0.03936	0.04824	0.05114	0.04785	0.03738	0.05209	0.05515	0.05117	0.05529	0.06375	0.05089	0.05912	0.05357	0.05357	0.04633	0.04684	0.04496	0.04833	0.04291	0.04478
444nm	0.04748	0.0417	0.03776	0.03878	0.05023	0.04964	0.06075	0.04822	0.04936	0.04839	0.04335	0.04335	0.05571	0.05726	0.03301	0.09966	0.0642	0.0642	0.04702	0.05009	0.03703	0.04347	0.04446	0.04532	0.04573	0.03916	0.0367	0.04467	0.03739	0.03953	0.04845	0.05139	0.04804	0.03754	0.05219	0.05521	0.05125	0.05541	0.06386	0.05087	0.05914	0.05357	0.05357	0.0465	0.04694	0.04506	0.0484	0.04303	0.04482
445nm	0.04764	0.04178	0.03786	0.03892	0.05044	0.04972	0.0609	0.04829	0.04962	0.04851	0.0435	0.0435	0.05598	0.05739	0.03309	0.09982	0.06441	0.06441	0.04722	0.05028	0.0372	0.04361	0.04474	0.04555	0.04591	0.03933	0.03686	0.04486	0.03759	0.03968	0.04868	0.05163	0.0482	0.03767	0.0523	0.05525	0.05138	0.05545	0.06395	0.05087	0.05919	0.05355	0.05355	0.04668	0.04703	0.04516	0.04847	0.04312	0.04488
446nm	0.04782	0.04188	0.03796	0.03906	0.05066	0.04987	0.06108	0.04836	0.04988	0.04865	0.04369	0.04369	0.05626	0.05754	0.0332	0.1	0.06462	0.06462	0.04742	0.05047	0.03739	0.04376	0.04502	0.04576	0.0461	0.03953	0.03705	0.04504	0.03779	0.03985	0.04894	0.05187	0.04836	0.0378	0.05243	0.05528	0.05157	0.05546	0.06403	0.05092	0.05929	0.05354	0.05354	0.04687	0.04715	0.04526	0.04854	0.04319	0.04496
447nm	0.04801	0.042	0.03805	0.03922	0.05089	0.05006	0.0613	0.04845	0.05013	0.0488	0.04392	0.04392	0.05657	0.05771	0.03335	0.10023	0.06485	0.06485	0.04764	0.05067	0.0376	0.04392	0.0453	0.04597	0.0463	0.03977	0.03727	0.04523	0.03799	0.04002	0.04922	0.05209	0.04855	0.03794	0.05257	0.05532	0.05179	0.05546	0.06409	0.05104	0.05944	0.05356	0.05356	0.04706	0.04728	0.04537	0.04862	0.04326	0.04506
448nm	0.04822	0.04214	0.03815	0.0394	0.05114	0.0503	0.06155	0.04856	0.05036	0.04897	0.04418	0.04418	0.0569	0.05789	0.03353	0.10053	0.0651	0.0651	0.04786	0.05088	0.03782	0.04411	0.04559	0.04617	0.04651	0.04002	0.0375	0.04541	0.03819	0.04022	0.04951	0.05231	0.04876	0.0381	0.05271	0.05538	0.05204	0.05549	0.06415	0.05121	0.05962	0.05362	0.05362	0.04724	0.04745	0.04548	0.04871	0.04334	0.0452
449nm	0.04844	0.04231	0.03827	0.0396	0.0514	0.05056	0.06182	0.04869	0.05057	0.04916	0.04444	0.04444	0.05724	0.05808	0.03374	0.1009	0.06538	0.06538	0.0481	0.0511	0.03805	0.0443	0.04587	0.04639	0.04673	0.04028	0.03774	0.04561	0.03836	0.04044	0.04981	0.05252	0.049	0.03829	0.05285	0.05548	0.05229	0.05558	0.06421	0.05143	0.05983	0.05374	0.05374	0.0474	0.04766	0.04562	0.04883	0.04344	0.04535
450nm	0.04866	0.04249	0.03839	0.03981	0.05167	0.05083	0.06208	0.04884	0.05078	0.04936	0.0447	0.0447	0.05757	0.05827	0.03397	0.10131	0.06566	0.06566	0.04833	0.05132	0.03828	0.04451	0.04616	0.04662	0.04696	0.04054	0.03797	0.0458	0.03853	0.04067	0.0501	0.05271	0.04927	0.0385	0.053	0.0556	0.05253	0.05573	0.06428	0.0517	0.06003	0.05388	0.05388	0.04756	0.04789	0.04577	0.04896	0.04357	0.04553
451nm	0.04888	0.04268	0.03853	0.04001	0.05194	0.05108	0.06231	0.04901	0.05097	0.04956	0.04494	0.04494	0.05787	0.05846	0.0342	0.10175	0.06594	0.06594	0.04856	0.05153	0.03849	0.0447	0.04645	0.04688	0.04718	0.04078	0.03818	0.04601	0.03868	0.0409	0.05038	0.05289	0.04954	0.03871	0.05315	0.05574	0.05273	0.05594	0.06438	0.05198	0.06021	0.05404	0.05404	0.04771	0.04813	0.04594	0.04911	0.04371	0.04571
452nm	0.04907	0.04285	0.03868	0.04021	0.05221	0.05129	0.06251	0.04918	0.05116	0.04976	0.04515	0.04515	0.05813	0.05863	0.03441	0.10216	0.06619	0.06619	0.04878	0.05172	0.03869	0.04488	0.04671	0.04714	0.04737	0.041	0.03838	0.04622	0.03883	0.04112	0.05064	0.05306	0.0498	0.03891	0.05331	0.05589	0.0529	0.05619	0.06451	0.05225	0.06036	0.0542	0.0542	0.04786	0.04836	0.04611	0.04926	0.04386	0.04589
453nm	0.04924	0.04301	0.03882	0.04038	0.05247	0.05146	0.06267	0.04936	0.05135	0.04995	0.04535	0.04535	0.05832	0.0588	0.03461	0.10251	0.0664	0.0664	0.04897	0.05188	0.03885	0.04504	0.04695	0.0474	0.04755	0.04121	0.03855	0.04643	0.03898	0.04132	0.05089	0.05321	0.05002	0.03908	0.05349	0.05602	0.05306	0.05643	0.06465	0.0525	0.06049	0.05433	0.05433	0.048	0.04858	0.04629	0.04942	0.044	0.04606
454nm	0.04939	0.04315	0.03896	0.04053	0.05271	0.05158	0.0628	0.04952	0.05152	0.05011	0.04552	0.04552	0.05846	0.05896	0.03477	0.10278	0.06657	0.06657	0.04911	0.05203	0.03899	0.04518	0.04716	0.04764	0.04769	0.0414	0.03871	0.04663	0.03912	0.04149	0.05112	0.05336	0.05022	0.0392	0.05368	0.05612	0.0532	0.05666	0.06481	0.05269	0.06059	0.05444	0.05444	0.04813	0.04878	0.04647	0.04956	0.04413	0.0462
455nm	0.04951	0.04326	0.03909	0.04066	0.05292	0.05165	0.06291	0.04965	0.05169	0.05026	0.04567	0.04567	0.05856	0.05911	0.03491	0.10296	0.0667	0.0667	0.04922	0.05215	0.03912	0.04529	0.04732	0.04785	0.0478	0.04157	0.03886	0.04681	0.03927	0.04162	0.05133	0.0535	0.05037	0.03928	0.05387	0.05619	0.05334	0.05683	0.06497	0.05284	0.06069	0.05452	0.05452	0.04826	0.04893	0.04662	0.04969	0.04424	0.04633
456nm	0.04961	0.04335	0.03921	0.04076	0.05309	0.05168	0.06302	0.04976	0.05184	0.05038	0.0458	0.0458	0.05864	0.05924	0.03501	0.10307	0.0668	0.0668	0.04929	0.05224	0.03923	0.04539	0.04743	0.04801	0.0479	0.04172	0.03899	0.04697	0.03941	0.04173	0.05153	0.05363	0.0505	0.03932	0.05406	0.05623	0.05348	0.05696	0.06511	0.05293	0.06079	0.05459	0.05459	0.04836	0.04905	0.04675	0.0498	0.04433	0.04643
457nm	0.0497	0.04341	0.03931	0.04085	0.05324	0.05169	0.06312	0.04983	0.05196	0.05048	0.04591	0.04591	0.05871	0.05936	0.03509	0.10311	0.06688	0.06688	0.04932	0.05233	0.03935	0.04549	0.04752	0.04812	0.04799	0.04185	0.03911	0.0471	0.03953	0.04182	0.0517	0.05375	0.05062	0.03935	0.05423	0.05625	0.05362	0.05703	0.06524	0.05298	0.06089	0.05464	0.05464	0.04845	0.04914	0.04686	0.04988	0.0444	0.04652
458nm	0.04977	0.04346	0.0394	0.04094	0.05335	0.05166	0.06322	0.04987	0.05206	0.05056	0.04599	0.04599	0.05879	0.05947	0.03516	0.10313	0.06696	0.06696	0.04934	0.0524	0.03946	0.04558	0.04759	0.0482	0.04808	0.04196	0.0392	0.04719	0.03963	0.04188	0.05184	0.05387	0.05072	0.03937	0.05436	0.05625	0.05374	0.05708	0.06534	0.053	0.06099	0.05469	0.05469	0.04852	0.0492	0.04694	0.04995	0.04446	0.0466
459nm	0.04982	0.0435	0.03948	0.04103	0.05343	0.05163	0.06333	0.04988	0.05214	0.05062	0.04606	0.04606	0.05889	0.05956	0.03522	0.10315	0.06705	0.06705	0.04935	0.05247	0.03958	0.04567	0.04765	0.04827	0.04817	0.04205	0.03928	0.04726	0.0397	0.04193	0.05196	0.05398	0.05082	0.03941	0.05445	0.05626	0.05383	0.05711	0.0654	0.05301	0.06107	0.05475	0.05475	0.04858	0.04924	0.04701	0.05	0.04451	0.04667
460nm	0.04987	0.04354	0.03955	0.04112	0.0535	0.05159	0.06342	0.04988	0.0522	0.05066	0.04612	0.04612	0.05899	0.05964	0.03528	0.10318	0.06715	0.06715	0.04936	0.05253	0.0397	0.04574	0.04772	0.04833	0.04826	0.04211	0.03934	0.0473	0.03975	0.04195	0.05205	0.05408	0.05091	0.03946	0.05449	0.05627	0.05389	0.05714	0.06544	0.05302	0.06113	0.05481	0.05481	0.04864	0.04927	0.04706	0.05003	0.04456	0.04673
461nm	0.0499	0.04358	0.03961	0.04121	0.05357	0.05157	0.06349	0.04989	0.05226	0.0507	0.04618	0.04618	0.0591	0.05972	0.03534	0.10322	0.06726	0.06726	0.04938	0.05259	0.03981	0.0458	0.04781	0.04839	0.04835	0.04217	0.0394	0.04734	0.03979	0.04197	0.05212	0.05417	0.05099	0.03952	0.0545	0.0563	0.05391	0.05717	0.06546	0.05304	0.06116	0.05486	0.05486	0.04869	0.04929	0.0471	0.05005	0.0446	0.04677
462nm	0.04992	0.04364	0.03967	0.04128	0.05363	0.05155	0.06355	0.0499	0.05232	0.05074	0.04623	0.04623	0.05919	0.05979	0.03539	0.10327	0.06738	0.06738	0.04941	0.05264	0.03991	0.04585	0.0479	0.04846	0.04842	0.04221	0.03945	0.04737	0.03982	0.04198	0.05218	0.05424	0.05105	0.03958	0.05449	0.05633	0.05391	0.05721	0.06546	0.05306	0.06116	0.05489	0.05489	0.04875	0.04932	0.04713	0.05007	0.04463	0.0468
463nm	0.04993	0.04371	0.03973	0.04135	0.0537	0.05156	0.06359	0.04994	0.0524	0.05077	0.04629	0.04629	0.05928	0.05985	0.03545	0.10331	0.06748	0.06748	0.04944	0.05268	0.03999	0.04587	0.04799	0.04854	0.04848	0.04225	0.0395	0.0474	0.03986	0.04198	0.05224	0.0543	0.0511	0.03964	0.05447	0.05637	0.05391	0.05724	0.06545	0.05308	0.06114	0.05491	0.05491	0.04881	0.04934	0.04715	0.05009	0.04464	0.0468
464nm	0.04994	0.04378	0.03978	0.0414	0.05378	0.0516	0.06363	0.04999	0.05249	0.05082	0.04637	0.04637	0.05935	0.0599	0.0355	0.10333	0.06758	0.06758	0.04948	0.05271	0.04005	0.04589	0.04808	0.04862	0.04852	0.0423	0.03956	0.04744	0.03991	0.04198	0.05229	0.05434	0.05113	0.03968	0.05446	0.05641	0.0539	0.05727	0.06544	0.0531	0.06111	0.05492	0.05492	0.04887	0.04938	0.04715	0.0501	0.04465	0.04678
465nm	0.04995	0.04385	0.03983	0.04144	0.05387	0.05167	0.06368	0.05006	0.05259	0.05088	0.04645	0.04645	0.05941	0.05995	0.03556	0.10334	0.06767	0.06767	0.04952	0.05274	0.0401	0.04591	0.04816	0.04869	0.04854	0.04235	0.03962	0.04748	0.03997	0.04199	0.05235	0.05437	0.05115	0.0397	0.05446	0.05644	0.05392	0.05728	0.06544	0.05311	0.06109	0.05492	0.05492	0.04892	0.04942	0.04713	0.05012	0.04464	0.04675
466nm	0.04999	0.04392	0.03987	0.04148	0.05397	0.05176	0.06374	0.05014	0.05269	0.05096	0.04655	0.04655	0.05949	0.05998	0.03561	0.10333	0.06775	0.06775	0.04956	0.05275	0.04014	0.04593	0.04821	0.04874	0.04856	0.0424	0.0397	0.04752	0.04003	0.04201	0.05241	0.05439	0.05117	0.03971	0.05447	0.05647	0.05395	0.05729	0.06544	0.0531	0.0611	0.05492	0.05492	0.04897	0.04947	0.04711	0.05014	0.04464	0.0467
467nm	0.05004	0.04397	0.03991	0.04153	0.05407	0.05187	0.06382	0.05022	0.05279	0.05106	0.04664	0.04664	0.05957	0.06	0.03567	0.10332	0.06783	0.06783	0.04961	0.05277	0.04018	0.04597	0.04826	0.04878	0.04858	0.04246	0.03977	0.04757	0.0401	0.04205	0.05247	0.05441	0.0512	0.03972	0.05449	0.05651	0.054	0.0573	0.06546	0.05309	0.06113	0.05495	0.05495	0.049	0.04952	0.0471	0.05017	0.04465	0.04665
468nm	0.05012	0.04401	0.03994	0.04159	0.05418	0.05198	0.06391	0.0503	0.05288	0.05116	0.04672	0.04672	0.05968	0.06	0.03573	0.10332	0.06792	0.06792	0.04965	0.05279	0.04022	0.04601	0.04829	0.04881	0.04861	0.04252	0.03985	0.0476	0.04015	0.0421	0.05251	0.05442	0.05125	0.03975	0.0545	0.05656	0.05407	0.05733	0.06549	0.05309	0.06119	0.05499	0.05499	0.04903	0.04957	0.04709	0.05021	0.04467	0.04662
469nm	0.05021	0.04404	0.03997	0.04167	0.05429	0.05208	0.06401	0.05036	0.05295	0.05127	0.0468	0.0468	0.0598	0.06	0.03579	0.10334	0.06802	0.06802	0.04971	0.05282	0.04026	0.04606	0.04833	0.04884	0.04865	0.04259	0.03992	0.04763	0.0402	0.04215	0.05253	0.05445	0.05132	0.03978	0.05451	0.05662	0.05413	0.05738	0.06553	0.0531	0.06126	0.05506	0.05506	0.04904	0.04962	0.0471	0.05025	0.04471	0.04661
470nm	0.05032	0.04405	0.04	0.04175	0.05439	0.05218	0.06412	0.05041	0.05302	0.05139	0.04686	0.04686	0.05992	0.05999	0.03585	0.10338	0.06814	0.06814	0.04977	0.05286	0.0403	0.04611	0.04837	0.04888	0.0487	0.04264	0.03998	0.04764	0.04023	0.04221	0.05254	0.05447	0.05139	0.03984	0.0545	0.05669	0.05418	0.05745	0.06557	0.05314	0.06134	0.05514	0.05514	0.04905	0.04967	0.04714	0.05029	0.04477	0.04662
471nm	0.05043	0.04407	0.04003	0.04183	0.0545	0.05226	0.06421	0.05045	0.05309	0.05149	0.04691	0.04691	0.06004	0.05998	0.03593	0.10343	0.06826	0.06826	0.04984	0.0529	0.04034	0.04615	0.04842	0.04893	0.04876	0.0427	0.04004	0.04765	0.04025	0.04225	0.05253	0.0545	0.05147	0.03991	0.05449	0.05677	0.05422	0.05753	0.06561	0.05319	0.0614	0.05522	0.05522	0.04907	0.04971	0.0472	0.05033	0.04483	0.04665
472nm	0.05054	0.04409	0.04006	0.04191	0.05461	0.05232	0.0643	0.05049	0.05315	0.05157	0.04694	0.04694	0.06014	0.05997	0.036	0.10349	0.06838	0.06838	0.04992	0.05294	0.04037	0.04618	0.04848	0.04899	0.04882	0.04275	0.04009	0.04764	0.04028	0.04228	0.05252	0.05453	0.05154	0.03997	0.05448	0.05685	0.05426	0.0576	0.06565	0.05327	0.06145	0.05528	0.05528	0.0491	0.04974	0.04728	0.05036	0.04489	0.0467
473nm	0.05064	0.04412	0.04009	0.04196	0.05471	0.05238	0.06438	0.05053	0.05323	0.05163	0.04697	0.04697	0.06021	0.05996	0.03608	0.10353	0.0685	0.0685	0.04999	0.05299	0.04039	0.0462	0.04854	0.04905	0.04887	0.04279	0.04013	0.04764	0.0403	0.04229	0.0525	0.05456	0.05158	0.04003	0.05449	0.0569	0.05429	0.05766	0.06568	0.05335	0.06147	0.05533	0.05533	0.04913	0.04976	0.04736	0.05037	0.04494	0.04676
474nm	0.05072	0.04416	0.04011	0.042	0.05479	0.05242	0.06444	0.05057	0.0533	0.05167	0.047	0.047	0.06025	0.05995	0.03616	0.10356	0.06859	0.06859	0.05005	0.05303	0.0404	0.04621	0.04859	0.0491	0.04891	0.04282	0.04018	0.04763	0.04033	0.04229	0.0525	0.05458	0.05161	0.04007	0.05452	0.05693	0.05433	0.0577	0.0657	0.05344	0.06148	0.05536	0.05536	0.04918	0.04979	0.04744	0.05038	0.04498	0.04682
475nm	0.0508	0.04422	0.04014	0.04203	0.05486	0.05247	0.0645	0.05062	0.05338	0.05169	0.04704	0.04704	0.06028	0.05994	0.03623	0.10357	0.06865	0.06865	0.0501	0.05307	0.0404	0.04622	0.04862	0.04915	0.04893	0.04285	0.04024	0.04762	0.04037	0.04228	0.05251	0.0546	0.05161	0.04009	0.05457	0.05692	0.05439	0.05769	0.06571	0.05351	0.06147	0.05537	0.05537	0.04922	0.04981	0.0475	0.05039	0.04501	0.04688
476nm	0.05086	0.04429	0.04016	0.04204	0.05492	0.05252	0.06455	0.05067	0.05345	0.05168	0.04707	0.04707	0.06029	0.05991	0.0363	0.10358	0.06869	0.06869	0.05014	0.05311	0.04041	0.04623	0.04864	0.04917	0.04894	0.04286	0.04029	0.04761	0.04041	0.04228	0.05253	0.0546	0.05161	0.04009	0.05465	0.05689	0.05446	0.05767	0.06573	0.05356	0.06147	0.05537	0.05537	0.04927	0.04984	0.04754	0.05039	0.04503	0.04693
477nm	0.05092	0.04436	0.04018	0.04206	0.05495	0.05257	0.0646	0.05072	0.05351	0.05167	0.04711	0.04711	0.06031	0.05988	0.03637	0.10358	0.06871	0.06871	0.05018	0.05314	0.04042	0.04624	0.04865	0.04918	0.04895	0.04286	0.04033	0.04761	0.04045	0.04229	0.05256	0.0546	0.0516	0.04008	0.05474	0.05684	0.05454	0.05763	0.06575	0.0536	0.06148	0.05538	0.05538	0.04932	0.04987	0.04756	0.0504	0.04504	0.04697
478nm	0.05097	0.04444	0.0402	0.04209	0.05497	0.05262	0.06463	0.05076	0.05355	0.05166	0.04715	0.04715	0.06035	0.05984	0.03643	0.10359	0.06872	0.06872	0.05022	0.05318	0.04044	0.04627	0.04865	0.04918	0.04896	0.04286	0.04038	0.04762	0.04049	0.04231	0.0526	0.05459	0.05161	0.04008	0.05485	0.0568	0.05463	0.0576	0.06578	0.05362	0.0615	0.0554	0.0554	0.04936	0.04991	0.04757	0.05043	0.04507	0.04702
479nm	0.05102	0.04451	0.04023	0.04214	0.05499	0.05267	0.06465	0.05079	0.05358	0.05165	0.04719	0.04719	0.0604	0.0598	0.03649	0.10362	0.06874	0.06874	0.05027	0.05323	0.04048	0.04631	0.04865	0.04919	0.04897	0.04285	0.04042	0.04764	0.04052	0.04235	0.05264	0.05459	0.05162	0.04009	0.05494	0.05678	0.05472	0.05761	0.06584	0.05364	0.06153	0.05543	0.05543	0.04939	0.04996	0.04758	0.05046	0.04511	0.04706
480nm	0.05107	0.04458	0.04027	0.04221	0.055	0.05272	0.06465	0.05082	0.05359	0.05165	0.04724	0.04724	0.06048	0.05976	0.03654	0.10368	0.06877	0.06877	0.05032	0.05328	0.04053	0.04634	0.04867	0.04921	0.049	0.04285	0.04045	0.04767	0.04055	0.04241	0.05268	0.0546	0.05165	0.04011	0.05503	0.0568	0.05481	0.05765	0.06593	0.05365	0.06158	0.05547	0.05547	0.04943	0.05002	0.0476	0.05051	0.04516	0.04711
481nm	0.05113	0.04464	0.04033	0.04229	0.05502	0.05277	0.06464	0.05084	0.05361	0.05167	0.04728	0.04728	0.06057	0.05974	0.0366	0.10376	0.06882	0.06882	0.05037	0.05334	0.04059	0.04637	0.0487	0.04926	0.04903	0.04285	0.04049	0.04773	0.04058	0.04248	0.05272	0.05462	0.05169	0.04016	0.05512	0.05686	0.05489	0.05774	0.06604	0.05367	0.06164	0.05552	0.05552	0.04949	0.05008	0.04765	0.05057	0.04523	0.04717
482nm	0.05119	0.04471	0.0404	0.04238	0.05506	0.05282	0.06463	0.05086	0.05363	0.05171	0.04733	0.04733	0.06067	0.05974	0.03666	0.10385	0.06891	0.06891	0.05043	0.0534	0.04066	0.0464	0.04875	0.04934	0.04908	0.04288	0.04054	0.0478	0.04061	0.04255	0.05277	0.05467	0.05174	0.04021	0.05521	0.05696	0.05497	0.05788	0.06617	0.05371	0.0617	0.05558	0.05558	0.04956	0.05015	0.04772	0.05065	0.04531	0.04725
483nm	0.05126	0.04478	0.04049	0.04248	0.05513	0.05289	0.06462	0.05089	0.05368	0.05177	0.04738	0.04738	0.06077	0.05977	0.03674	0.10396	0.06903	0.06903	0.0505	0.05347	0.04074	0.04643	0.04881	0.04944	0.04914	0.04293	0.0406	0.04789	0.04067	0.04264	0.05283	0.05474	0.0518	0.04027	0.05531	0.0571	0.05507	0.05804	0.06631	0.05376	0.06179	0.05564	0.05564	0.04964	0.05023	0.04782	0.05073	0.0454	0.04734
484nm	0.05134	0.04485	0.0406	0.04257	0.05521	0.05298	0.06464	0.05094	0.05375	0.05185	0.04745	0.04745	0.06087	0.05984	0.03682	0.10408	0.06919	0.06919	0.05056	0.05354	0.04083	0.04647	0.0489	0.04956	0.04922	0.04301	0.04069	0.04799	0.04074	0.04274	0.05291	0.05483	0.05187	0.04033	0.05544	0.05726	0.05519	0.05822	0.06646	0.05382	0.06188	0.05569	0.05569	0.04975	0.05032	0.04794	0.05084	0.0455	0.04744
485nm	0.05145	0.04494	0.04072	0.04267	0.05532	0.05309	0.06468	0.05101	0.05386	0.05196	0.04753	0.04753	0.06099	0.05993	0.03693	0.10421	0.06938	0.06938	0.05063	0.05361	0.04093	0.04652	0.04899	0.04969	0.04931	0.04312	0.04081	0.04811	0.04084	0.04284	0.05302	0.05496	0.05194	0.0404	0.05559	0.05743	0.05534	0.05841	0.06661	0.0539	0.062	0.05576	0.05576	0.04988	0.05044	0.04809	0.05096	0.04562	0.04756
486nm	0.05158	0.04504	0.04086	0.04278	0.05545	0.05323	0.06478	0.0511	0.05401	0.0521	0.04764	0.04764	0.06113	0.06006	0.03705	0.10436	0.06959	0.06959	0.05071	0.0537	0.04105	0.04661	0.0491	0.04983	0.04943	0.04326	0.04096	0.04824	0.04095	0.04297	0.05317	0.05511	0.05204	0.04047	0.05577	0.0576	0.05553	0.05859	0.06675	0.05401	0.06213	0.05585	0.05585	0.05002	0.05058	0.04826	0.0511	0.04575	0.0477
487nm	0.05175	0.04515	0.041	0.04291	0.0556	0.05339	0.06491	0.05123	0.05417	0.05225	0.04778	0.04778	0.06129	0.06022	0.0372	0.10454	0.06984	0.06984	0.05079	0.05379	0.0412	0.04673	0.04923	0.04998	0.04957	0.04342	0.04113	0.04838	0.04108	0.04312	0.05334	0.05528	0.05216	0.04057	0.05599	0.05776	0.05576	0.05878	0.06689	0.05413	0.06228	0.05596	0.05596	0.05018	0.05075	0.04844	0.05127	0.04592	0.04785
488nm	0.05194	0.04528	0.04115	0.04307	0.05578	0.05358	0.06509	0.05138	0.05437	0.05242	0.04795	0.04795	0.06148	0.0604	0.03736	0.10476	0.07009	0.07009	0.0509	0.05391	0.04137	0.04688	0.04939	0.05014	0.04974	0.0436	0.04132	0.04854	0.04123	0.0433	0.05353	0.05547	0.05231	0.04069	0.05622	0.05793	0.05601	0.05896	0.06703	0.05428	0.06246	0.0561	0.0561	0.05035	0.05096	0.04864	0.05146	0.0461	0.04802
489nm	0.05216	0.04542	0.04131	0.04327	0.05598	0.0538	0.06531	0.05155	0.05458	0.05261	0.04815	0.04815	0.06171	0.06062	0.03753	0.10502	0.07037	0.07037	0.05103	0.05404	0.04156	0.04708	0.04957	0.05032	0.04994	0.0438	0.04152	0.04871	0.04139	0.04349	0.05375	0.05568	0.05249	0.04085	0.05646	0.0581	0.05628	0.05916	0.06717	0.05445	0.06264	0.05628	0.05628	0.05053	0.0512	0.04885	0.05168	0.04632	0.04821
490nm	0.0524	0.04557	0.04147	0.04351	0.05621	0.05403	0.06555	0.05176	0.0548	0.05283	0.04838	0.04838	0.06196	0.06087	0.03772	0.10534	0.07065	0.07065	0.05119	0.0542	0.04177	0.0473	0.04979	0.05053	0.05017	0.044	0.04175	0.04891	0.04156	0.04372	0.05399	0.05591	0.05271	0.04104	0.05672	0.05829	0.05656	0.05938	0.06734	0.05466	0.06283	0.05649	0.05649	0.05073	0.05148	0.04909	0.05192	0.04657	0.04843
491nm	0.05267	0.04573	0.04164	0.04378	0.05648	0.05428	0.06582	0.05198	0.05505	0.05306	0.04864	0.04864	0.06224	0.06116	0.03792	0.1057	0.07095	0.07095	0.05138	0.05439	0.042	0.04755	0.05004	0.05078	0.05041	0.04421	0.04198	0.04914	0.04175	0.04396	0.05425	0.05615	0.05295	0.04126	0.05698	0.05849	0.05685	0.05961	0.06752	0.05489	0.06304	0.05673	0.05673	0.05096	0.05178	0.04935	0.05219	0.04684	0.04866
492nm	0.05295	0.04592	0.04182	0.04409	0.05677	0.05454	0.06612	0.05223	0.05531	0.05331	0.04893	0.04893	0.06252	0.06148	0.03813	0.10611	0.07125	0.07125	0.05159	0.0546	0.04225	0.04781	0.05033	0.05106	0.05067	0.04444	0.04224	0.0494	0.04197	0.04422	0.05453	0.05642	0.05322	0.04151	0.05725	0.05872	0.05715	0.05987	0.06773	0.05515	0.06326	0.05698	0.05698	0.05121	0.05212	0.04964	0.05246	0.04712	0.04892
493nm	0.05325	0.04612	0.04202	0.04443	0.05711	0.05483	0.06645	0.0525	0.0556	0.05358	0.04925	0.04925	0.06281	0.06185	0.03836	0.10656	0.07157	0.07157	0.05182	0.05483	0.0425	0.04809	0.05066	0.05139	0.05095	0.0447	0.04252	0.04968	0.04222	0.0445	0.05484	0.0567	0.05352	0.04178	0.05754	0.05897	0.05747	0.06015	0.06798	0.05543	0.06349	0.05725	0.05725	0.05149	0.05248	0.04996	0.05275	0.04742	0.04921
494nm	0.05357	0.04634	0.04225	0.04479	0.05748	0.05513	0.06682	0.0528	0.05592	0.05389	0.0496	0.0496	0.06311	0.06227	0.03861	0.10706	0.07191	0.07191	0.05207	0.0551	0.04278	0.0484	0.05101	0.05176	0.05124	0.04498	0.04283	0.05	0.04251	0.0448	0.05518	0.05701	0.05384	0.04208	0.05787	0.05926	0.05781	0.06046	0.06827	0.05572	0.06376	0.05753	0.05753	0.05181	0.05286	0.05031	0.05306	0.04773	0.04952
495nm	0.05393	0.04659	0.04249	0.04519	0.0579	0.05546	0.06725	0.05313	0.05628	0.05423	0.04997	0.04997	0.06342	0.06273	0.03889	0.10761	0.07229	0.07229	0.05235	0.05541	0.04308	0.04874	0.0514	0.05216	0.05156	0.0453	0.04317	0.05036	0.04283	0.04513	0.05556	0.05736	0.0542	0.04239	0.05823	0.05959	0.05819	0.0608	0.06859	0.05602	0.06407	0.05784	0.05784	0.05216	0.05329	0.05069	0.05339	0.04806	0.04986
496nm	0.05433	0.04687	0.04277	0.04562	0.05835	0.05582	0.06773	0.05349	0.05668	0.05461	0.05036	0.05036	0.06376	0.06325	0.03921	0.10822	0.07272	0.07272	0.05266	0.05575	0.04342	0.04911	0.05182	0.0526	0.05191	0.04566	0.04356	0.05074	0.04318	0.04549	0.05598	0.05774	0.05459	0.04273	0.05865	0.05995	0.05862	0.06118	0.06897	0.05633	0.06442	0.05819	0.05819	0.05256	0.05375	0.05112	0.05376	0.04843	0.05024
497nm	0.05478	0.04719	0.04309	0.0461	0.05886	0.05622	0.06829	0.05388	0.05713	0.05504	0.05078	0.05078	0.06414	0.06382	0.03956	0.1089	0.07322	0.07322	0.05301	0.05614	0.04381	0.04954	0.05229	0.05308	0.05231	0.04606	0.04398	0.05116	0.04357	0.0459	0.05645	0.05817	0.05503	0.0431	0.05912	0.06036	0.0591	0.06161	0.06939	0.05667	0.06483	0.05858	0.05858	0.05299	0.05426	0.0516	0.05418	0.04884	0.05067
498nm	0.05529	0.04755	0.04345	0.04663	0.0594	0.05666	0.06891	0.05431	0.05763	0.05553	0.05123	0.05123	0.06457	0.06445	0.03996	0.10967	0.07378	0.07378	0.0534	0.05659	0.04425	0.05002	0.0528	0.0536	0.05277	0.04652	0.04445	0.05161	0.04399	0.04635	0.05697	0.05864	0.05552	0.04351	0.05965	0.06084	0.05964	0.06211	0.06986	0.05705	0.0653	0.05902	0.05902	0.05347	0.05482	0.05213	0.05466	0.04932	0.05114
499nm	0.05587	0.04794	0.04385	0.04722	0.06	0.05714	0.06959	0.05479	0.05819	0.05607	0.05172	0.05172	0.06506	0.06515	0.04042	0.11052	0.07443	0.07443	0.05385	0.05709	0.04475	0.05056	0.05337	0.05418	0.05328	0.04702	0.04496	0.0521	0.04444	0.04685	0.05753	0.05917	0.05606	0.04398	0.06024	0.06138	0.06025	0.06268	0.07039	0.05747	0.06583	0.05953	0.05953	0.05399	0.05543	0.05272	0.05521	0.04986	0.05167
500nm	0.0565	0.04838	0.04429	0.04787	0.06066	0.05766	0.07033	0.05532	0.05882	0.05667	0.05225	0.05225	0.06562	0.06594	0.04093	0.11147	0.07516	0.07516	0.05437	0.05766	0.0453	0.05116	0.054	0.05481	0.05385	0.04757	0.04551	0.05263	0.04493	0.0474	0.05815	0.05974	0.05666	0.04449	0.06089	0.06199	0.06091	0.06333	0.07098	0.05796	0.06642	0.0601	0.0601	0.05457	0.05611	0.05339	0.05582	0.05047	0.05225
501nm	0.05718	0.04886	0.04478	0.04858	0.06137	0.05823	0.07111	0.0559	0.0595	0.05733	0.05284	0.05284	0.06623	0.06681	0.0415	0.11252	0.07596	0.07596	0.05495	0.05828	0.04591	0.0518	0.0547	0.05551	0.05448	0.04818	0.04611	0.05322	0.04546	0.048	0.05882	0.06037	0.0573	0.04506	0.0616	0.06268	0.06164	0.06405	0.07164	0.05852	0.06706	0.06073	0.06073	0.05519	0.05685	0.05412	0.0565	0.05115	0.05288
502nm	0.05792	0.04939	0.04531	0.04934	0.06214	0.05885	0.07195	0.05655	0.06025	0.05805	0.0535	0.0535	0.0669	0.06777	0.04212	0.11365	0.07684	0.07684	0.05559	0.05897	0.04656	0.05249	0.05546	0.05628	0.05517	0.04883	0.04676	0.05386	0.04603	0.04865	0.05955	0.06105	0.05799	0.04568	0.06239	0.06344	0.06245	0.06485	0.07236	0.05914	0.06775	0.06142	0.06142	0.05587	0.05766	0.05491	0.05724	0.0519	0.05356
503nm	0.0587	0.04996	0.04589	0.05015	0.06296	0.05953	0.07285	0.05726	0.06107	0.05881	0.05422	0.05422	0.06762	0.06882	0.04279	0.11488	0.07779	0.07779	0.05628	0.0597	0.04726	0.05322	0.05628	0.05712	0.0559	0.04954	0.04747	0.05456	0.04666	0.04935	0.06035	0.06178	0.05873	0.04634	0.06324	0.06427	0.06333	0.0657	0.07313	0.05983	0.0685	0.06216	0.06216	0.05661	0.05852	0.05577	0.05804	0.05271	0.05428
504nm	0.05953	0.05057	0.04651	0.051	0.06383	0.06026	0.07381	0.05803	0.06194	0.05963	0.05502	0.05502	0.06838	0.06996	0.0435	0.11621	0.07879	0.07879	0.05703	0.0605	0.048	0.054	0.05716	0.05801	0.05668	0.0503	0.04824	0.05533	0.04734	0.05011	0.06121	0.06257	0.05952	0.04704	0.06416	0.06516	0.06429	0.06661	0.07397	0.06058	0.0693	0.06296	0.06296	0.05739	0.05946	0.0567	0.05889	0.05358	0.05506
505nm	0.0604	0.05123	0.04718	0.05189	0.06475	0.06106	0.07484	0.05886	0.06287	0.0605	0.05589	0.05589	0.06918	0.07119	0.04426	0.11764	0.07986	0.07986	0.05782	0.06135	0.04879	0.05483	0.05809	0.05897	0.05752	0.05112	0.04907	0.05616	0.04808	0.05092	0.06214	0.06341	0.06037	0.0478	0.06516	0.06611	0.06534	0.06758	0.07486	0.06138	0.07016	0.06382	0.06382	0.05823	0.06046	0.05768	0.0598	0.0545	0.05589
506nm	0.06132	0.05193	0.0479	0.05284	0.06571	0.06193	0.07596	0.05976	0.06385	0.06142	0.05684	0.05684	0.07004	0.07248	0.04507	0.1192	0.081	0.081	0.05866	0.06226	0.04964	0.05572	0.05906	0.05998	0.05841	0.05199	0.04997	0.05706	0.04888	0.05181	0.06315	0.06432	0.06128	0.0486	0.06623	0.06711	0.06648	0.0686	0.07582	0.06223	0.0711	0.06475	0.06475	0.05912	0.06154	0.05873	0.06077	0.05547	0.05677
507nm	0.06229	0.05267	0.04867	0.05384	0.06673	0.06286	0.07716	0.06071	0.06489	0.0624	0.05787	0.05787	0.07097	0.07385	0.04591	0.1209	0.08221	0.08221	0.05956	0.06323	0.05054	0.05668	0.0601	0.06106	0.05937	0.05293	0.05093	0.05803	0.04974	0.05276	0.06422	0.0653	0.06225	0.04948	0.06738	0.06817	0.06771	0.06969	0.07684	0.06314	0.07211	0.06576	0.06576	0.06008	0.06271	0.05986	0.06181	0.05651	0.05772
508nm	0.06333	0.05346	0.04951	0.05491	0.06779	0.06386	0.07844	0.06172	0.06598	0.06344	0.05898	0.05898	0.07197	0.0753	0.04681	0.12275	0.0835	0.0835	0.06052	0.06428	0.05152	0.05772	0.0612	0.06221	0.06041	0.05393	0.05197	0.05907	0.05066	0.0538	0.06537	0.06635	0.06331	0.05042	0.06861	0.06928	0.06903	0.07086	0.07793	0.06411	0.07319	0.06687	0.06687	0.0611	0.06396	0.06106	0.06293	0.05763	0.05875
509nm	0.06443	0.0543	0.0504	0.05606	0.06892	0.06494	0.07979	0.06279	0.06713	0.06456	0.06017	0.06017	0.07304	0.07681	0.04775	0.12477	0.08489	0.08489	0.06154	0.06541	0.05257	0.05883	0.06236	0.06344	0.06152	0.05501	0.05308	0.0602	0.05164	0.05491	0.06658	0.06748	0.06443	0.05145	0.06991	0.07047	0.07043	0.07212	0.0791	0.06517	0.07437	0.06807	0.06807	0.0622	0.0653	0.06235	0.06413	0.05882	0.05987
510nm	0.0656	0.05518	0.05136	0.05727	0.07012	0.06609	0.08122	0.06392	0.06834	0.06576	0.06143	0.06143	0.0742	0.07842	0.04874	0.12695	0.08638	0.08638	0.06264	0.06662	0.05371	0.06002	0.0636	0.06476	0.06273	0.05618	0.05427	0.0614	0.05269	0.0561	0.06786	0.06869	0.06563	0.05257	0.0713	0.07173	0.07191	0.07348	0.08036	0.06631	0.07563	0.06936	0.06936	0.06338	0.06675	0.06375	0.06542	0.0601	0.06108
511nm	0.06684	0.05612	0.05238	0.05857	0.0714	0.0673	0.0827	0.06512	0.06963	0.06704	0.06278	0.06278	0.07544	0.08012	0.0498	0.1293	0.08798	0.08798	0.06382	0.06792	0.05493	0.06128	0.06492	0.06617	0.06401	0.05743	0.05553	0.0627	0.05381	0.05738	0.06922	0.06997	0.0669	0.05377	0.07279	0.07307	0.07348	0.07495	0.08171	0.06756	0.077	0.07076	0.07076	0.06465	0.06829	0.06524	0.06682	0.06147	0.06239
512nm	0.06815	0.05711	0.05345	0.05993	0.07275	0.06859	0.08425	0.06638	0.07099	0.06841	0.06419	0.06419	0.07675	0.08193	0.05091	0.13179	0.08969	0.08969	0.06508	0.06932	0.05623	0.06262	0.06631	0.06767	0.06538	0.05877	0.05687	0.06408	0.05501	0.05873	0.07066	0.07134	0.06823	0.05506	0.07436	0.0745	0.07513	0.07651	0.08317	0.06893	0.07847	0.07225	0.07225	0.06601	0.06992	0.06684	0.06831	0.06293	0.06381
513nm	0.06954	0.05815	0.05458	0.06136	0.07419	0.06994	0.08586	0.06771	0.07242	0.06986	0.06569	0.06569	0.07813	0.08385	0.05209	0.13443	0.09151	0.09151	0.06642	0.0708	0.05761	0.06402	0.06777	0.06927	0.06683	0.06021	0.0583	0.06555	0.0563	0.06016	0.07218	0.07279	0.06963	0.05643	0.07604	0.07603	0.07688	0.07818	0.08472	0.07041	0.08005	0.07383	0.07383	0.06747	0.07166	0.06855	0.0699	0.06448	0.06532
514nm	0.07099	0.05923	0.05576	0.06285	0.0757	0.07136	0.08754	0.06911	0.07393	0.07139	0.06725	0.06725	0.07958	0.08589	0.05334	0.13719	0.09343	0.09343	0.06783	0.07237	0.05907	0.06551	0.0693	0.07096	0.06834	0.06175	0.05979	0.06711	0.05768	0.06166	0.0738	0.07431	0.07109	0.05786	0.07783	0.07765	0.07872	0.07992	0.08638	0.072	0.08175	0.07549	0.07549	0.06901	0.0735	0.07035	0.07159	0.06612	0.06692
515nm	0.0725	0.06036	0.05699	0.06439	0.07729	0.07283	0.0893	0.07058	0.07551	0.07299	0.06888	0.06888	0.08108	0.08805	0.05465	0.14009	0.09546	0.09546	0.06932	0.07403	0.0606	0.06706	0.07089	0.07273	0.06993	0.06336	0.06137	0.06875	0.05914	0.06325	0.0755	0.07591	0.07262	0.05937	0.07972	0.07937	0.08066	0.08175	0.08813	0.0737	0.08355	0.07725	0.07725	0.07063	0.07543	0.07225	0.07337	0.06786	0.06862
516nm	0.07406	0.06152	0.05825	0.06599	0.07894	0.07437	0.09114	0.07212	0.07714	0.07466	0.07058	0.07058	0.08265	0.09032	0.05602	0.1431	0.09759	0.09759	0.07088	0.07577	0.06221	0.0687	0.07254	0.07457	0.07158	0.06506	0.06301	0.07046	0.06067	0.06491	0.07729	0.07759	0.07422	0.06095	0.08172	0.08118	0.08269	0.08364	0.08997	0.07549	0.08546	0.0791	0.0791	0.07233	0.07747	0.07424	0.07523	0.06968	0.0704
517nm	0.07568	0.0627	0.05956	0.06764	0.08065	0.07596	0.09308	0.07371	0.07883	0.07639	0.07234	0.07234	0.08427	0.09269	0.05745	0.14624	0.0998	0.0998	0.07251	0.07758	0.06388	0.07041	0.07426	0.07649	0.07331	0.06683	0.06472	0.07224	0.06227	0.06665	0.07915	0.07934	0.0759	0.06259	0.0838	0.08309	0.08481	0.08561	0.09189	0.07736	0.08747	0.08104	0.08104	0.07409	0.07959	0.07632	0.07718	0.07158	0.07227
518nm	0.07733	0.06391	0.06091	0.06934	0.0824	0.07761	0.0951	0.07537	0.08056	0.07816	0.07416	0.07416	0.08595	0.09514	0.05893	0.14949	0.1021	0.1021	0.07421	0.07947	0.06561	0.0722	0.07605	0.07848	0.0751	0.06865	0.06648	0.07409	0.06393	0.06845	0.08109	0.08117	0.07765	0.06431	0.08596	0.08508	0.087	0.08766	0.09388	0.07931	0.08956	0.08307	0.08307	0.07591	0.0818	0.07849	0.07921	0.07357	0.07422
519nm	0.07901	0.06514	0.06229	0.07108	0.0842	0.07929	0.0972	0.07707	0.08233	0.07998	0.07604	0.07604	0.08767	0.09768	0.06046	0.15284	0.10447	0.10447	0.07598	0.08143	0.0674	0.07406	0.0779	0.08052	0.07696	0.07052	0.0683	0.07599	0.06563	0.07031	0.08308	0.08305	0.07948	0.06609	0.08818	0.08715	0.08926	0.08977	0.09594	0.08131	0.09171	0.08519	0.08519	0.07778	0.08408	0.08073	0.08131	0.07562	0.07624
520nm	0.08071	0.06639	0.0637	0.07287	0.08603	0.08101	0.09935	0.07882	0.08414	0.08184	0.07797	0.07797	0.08942	0.10028	0.06203	0.15628	0.1069	0.1069	0.0778	0.08344	0.06923	0.07598	0.07981	0.08263	0.07888	0.07244	0.07015	0.07794	0.06737	0.0722	0.08511	0.08499	0.08137	0.06793	0.09045	0.08929	0.09156	0.09194	0.09804	0.08337	0.09392	0.08738	0.08738	0.07969	0.08642	0.08305	0.08348	0.07773	0.07834
521nm	0.08242	0.06764	0.06514	0.07469	0.08789	0.08276	0.10155	0.0806	0.08597	0.08372	0.07995	0.07995	0.0912	0.10293	0.06362	0.15978	0.10937	0.10937	0.07966	0.08549	0.07109	0.07795	0.08177	0.08477	0.08085	0.07438	0.07204	0.07993	0.06914	0.07413	0.08718	0.08696	0.08331	0.06982	0.09274	0.09146	0.0939	0.09417	0.10019	0.08547	0.09616	0.08961	0.08961	0.08164	0.08881	0.08541	0.08569	0.07988	0.08048
522nm	0.08413	0.0689	0.06659	0.07652	0.08977	0.08451	0.10377	0.08241	0.08783	0.08562	0.08195	0.08195	0.09299	0.10561	0.06523	0.1633	0.11185	0.11185	0.08155	0.08757	0.07297	0.07994	0.08376	0.08694	0.08284	0.07634	0.07396	0.08194	0.07092	0.07606	0.08926	0.08896	0.08528	0.07173	0.09505	0.09366	0.09624	0.09643	0.10235	0.08759	0.09841	0.09188	0.09188	0.08361	0.09122	0.08782	0.08794	0.08204	0.08267
523nm	0.08582	0.07016	0.06804	0.07835	0.09166	0.08626	0.106	0.08423	0.0897	0.08751	0.08398	0.08398	0.09477	0.10831	0.06685	0.16681	0.11433	0.11433	0.08344	0.08965	0.07485	0.08194	0.08577	0.08912	0.08485	0.07832	0.07589	0.08396	0.07271	0.07798	0.09135	0.09096	0.08725	0.07365	0.09736	0.09585	0.09859	0.09871	0.10451	0.08972	0.10068	0.09415	0.09415	0.08559	0.09362	0.09023	0.0902	0.0842	0.08488
524nm	0.08749	0.07141	0.06948	0.08016	0.09355	0.08799	0.10821	0.08605	0.09156	0.0894	0.08601	0.08601	0.09652	0.111	0.06846	0.17027	0.11679	0.11679	0.08532	0.09173	0.0767	0.08394	0.08778	0.09127	0.08686	0.0803	0.07782	0.08598	0.0745	0.07987	0.09342	0.09294	0.08921	0.07556	0.09964	0.09802	0.10091	0.10097	0.10666	0.09183	0.10292	0.09641	0.09641	0.08756	0.09601	0.09262	0.09246	0.08634	0.08708
525nm	0.08912	0.07264	0.07089	0.08193	0.09541	0.08968	0.1104	0.08785	0.09341	0.09127	0.08801	0.08801	0.09822	0.11367	0.07005	0.17366	0.1192	0.1192	0.08716	0.09378	0.07853	0.0859	0.08976	0.09339	0.08884	0.08226	0.07974	0.08796	0.07627	0.08173	0.09548	0.09488	0.09115	0.07744	0.10188	0.10014	0.1032	0.10319	0.10878	0.09391	0.10514	0.09862	0.09862	0.0895	0.09835	0.09497	0.09469	0.08844	0.08926
526nm	0.09072	0.07384	0.07226	0.08366	0.09724	0.09132	0.11254	0.0896	0.09522	0.09309	0.08998	0.08998	0.09988	0.11627	0.0716	0.17693	0.12154	0.12154	0.08895	0.09579	0.08031	0.08782	0.0917	0.09545	0.09077	0.08419	0.08162	0.0899	0.078	0.08354	0.09749	0.09677	0.09304	0.07928	0.10406	0.1022	0.10544	0.10536	0.11084	0.09593	0.10731	0.10077	0.10077	0.09139	0.10063	0.09725	0.09688	0.09048	0.0914
527nm	0.09226	0.075	0.07356	0.08532	0.099	0.0929	0.11462	0.0913	0.09697	0.09486	0.09187	0.09187	0.10147	0.11881	0.07312	0.18007	0.1238	0.1238	0.09067	0.09773	0.08203	0.08969	0.09358	0.09743	0.09264	0.08607	0.08345	0.09178	0.07967	0.08528	0.09943	0.0986	0.09489	0.08106	0.10615	0.10418	0.1076	0.10746	0.11283	0.09788	0.10941	0.10284	0.10284	0.09321	0.10284	0.09944	0.099	0.09246	0.09348
528nm	0.09373	0.0761	0.07479	0.08691	0.1007	0.0944	0.11662	0.09292	0.09865	0.09656	0.09368	0.09368	0.10299	0.12124	0.07457	0.18306	0.12597	0.12597	0.09232	0.0996	0.08368	0.09148	0.0954	0.09932	0.09445	0.08788	0.0852	0.09358	0.08127	0.08695	0.1013	0.10034	0.09667	0.08277	0.10814	0.10609	0.10967	0.10947	0.11473	0.09975	0.11143	0.10482	0.10482	0.09495	0.10495	0.10154	0.10104	0.09435	0.09548
529nm	0.09514	0.07715	0.07594	0.08843	0.10232	0.09582	0.11854	0.09445	0.10023	0.09816	0.09539	0.09539	0.10442	0.12355	0.07596	0.18589	0.12801	0.12801	0.0939	0.10138	0.08524	0.0932	0.09713	0.10111	0.09616	0.0896	0.08685	0.09529	0.08279	0.08853	0.10307	0.102	0.09837	0.08442	0.11001	0.10791	0.11162	0.11139	0.11652	0.10151	0.11334	0.1067	0.1067	0.0966	0.10696	0.10354	0.10298	0.09616	0.09739
530nm	0.09645	0.07812	0.07701	0.08986	0.10384	0.09716	0.12034	0.09588	0.10172	0.09967	0.09699	0.09699	0.10576	0.12573	0.07728	0.18852	0.12993	0.12993	0.09538	0.10306	0.08671	0.09482	0.09879	0.10281	0.09778	0.09122	0.0884	0.09691	0.08422	0.09	0.10473	0.10356	0.1	0.08598	0.11176	0.10963	0.11345	0.11321	0.1182	0.10318	0.11513	0.10847	0.10847	0.09815	0.10885	0.10542	0.1048	0.09788	0.0992
531nm	0.09768	0.07904	0.078	0.09121	0.10527	0.09841	0.12202	0.0972	0.1031	0.10107	0.09847	0.09847	0.107	0.12777	0.07852	0.19095	0.1317	0.1317	0.09677	0.10464	0.08807	0.09635	0.10035	0.10439	0.09929	0.09272	0.08983	0.09842	0.08555	0.09137	0.10627	0.10501	0.10152	0.08745	0.11337	0.11125	0.11514	0.11491	0.11976	0.10473	0.11679	0.1101	0.1101	0.09959	0.11061	0.10718	0.1065	0.09948	0.10089
532nm	0.09881	0.07988	0.0789	0.09245	0.10659	0.09956	0.12358	0.09842	0.10436	0.10236	0.09984	0.09984	0.10813	0.12966	0.07968	0.19317	0.13333	0.13333	0.09806	0.1061	0.08932	0.09776	0.10181	0.10586	0.10069	0.09411	0.09115	0.09982	0.08677	0.09261	0.1077	0.10636	0.10294	0.08881	0.11485	0.11275	0.11669	0.11649	0.12119	0.10617	0.11832	0.11161	0.11161	0.10094	0.11225	0.10883	0.10807	0.10097	0.10247
533nm	0.09985	0.08066	0.07973	0.09359	0.10781	0.10064	0.125	0.09953	0.10552	0.10353	0.10108	0.10108	0.10915	0.13139	0.08074	0.19517	0.1348	0.1348	0.09925	0.10744	0.09046	0.09906	0.10317	0.10721	0.10197	0.09537	0.09235	0.10111	0.08789	0.09373	0.109	0.1076	0.10423	0.09007	0.11621	0.11413	0.11809	0.11794	0.12248	0.10749	0.11972	0.11298	0.11298	0.10217	0.11375	0.11034	0.10948	0.10233	0.10391
534nm	0.10078	0.08137	0.08047	0.09463	0.10892	0.10162	0.12629	0.10054	0.10657	0.10458	0.10221	0.10221	0.11007	0.13296	0.08171	0.19694	0.13612	0.13612	0.10032	0.10865	0.09148	0.10023	0.1044	0.10842	0.10312	0.09652	0.09344	0.10229	0.08891	0.09472	0.11017	0.10873	0.10541	0.0912	0.11744	0.11537	0.11936	0.11926	0.12365	0.10869	0.12099	0.11422	0.11422	0.10329	0.11511	0.11173	0.11076	0.10356	0.10522
535nm	0.10162	0.08202	0.08114	0.09557	0.10992	0.10252	0.12746	0.10146	0.10752	0.10552	0.10322	0.10322	0.1109	0.13437	0.0826	0.19851	0.13728	0.13728	0.10127	0.10974	0.09239	0.10129	0.10551	0.10951	0.10416	0.09754	0.09442	0.10334	0.08983	0.0956	0.11123	0.10974	0.10647	0.09222	0.11856	0.11648	0.12049	0.12045	0.12468	0.10978	0.12214	0.11533	0.11533	0.10431	0.11633	0.11298	0.11188	0.10465	0.1064
536nm	0.10238	0.08261	0.08175	0.09641	0.11081	0.10333	0.12852	0.10228	0.10837	0.10636	0.10413	0.10413	0.11163	0.13561	0.08339	0.19987	0.13831	0.13831	0.10212	0.11071	0.09319	0.10224	0.1065	0.11047	0.10508	0.09845	0.0953	0.10428	0.09064	0.09637	0.11218	0.11065	0.10741	0.09312	0.11957	0.11745	0.1215	0.12151	0.12558	0.11076	0.12317	0.11632	0.11632	0.10521	0.11742	0.11409	0.11287	0.10563	0.10745
537nm	0.10306	0.08313	0.08228	0.09715	0.11159	0.10406	0.12946	0.10301	0.10912	0.1071	0.10493	0.10493	0.11229	0.1367	0.08409	0.20107	0.13921	0.13921	0.10286	0.11156	0.0939	0.10307	0.10738	0.11131	0.10589	0.09925	0.0961	0.10511	0.09135	0.09704	0.11301	0.11146	0.10825	0.09392	0.12048	0.11829	0.1224	0.12246	0.12637	0.11163	0.1241	0.11721	0.11721	0.10601	0.11838	0.11507	0.11374	0.10648	0.10838
538nm	0.10366	0.0836	0.08276	0.09781	0.11228	0.10473	0.1303	0.10367	0.10979	0.10775	0.10564	0.10564	0.11289	0.13764	0.08471	0.20213	0.14	0.14	0.10351	0.1123	0.09452	0.1038	0.10814	0.11204	0.1066	0.09996	0.0968	0.10582	0.09197	0.09763	0.11375	0.11218	0.10898	0.09462	0.12129	0.11903	0.1232	0.12332	0.12705	0.11241	0.12492	0.11799	0.11799	0.10671	0.11923	0.11594	0.11449	0.10723	0.1092
539nm	0.10421	0.08403	0.0832	0.09841	0.11288	0.10533	0.13105	0.10425	0.11039	0.10832	0.10627	0.10627	0.11344	0.13845	0.08526	0.20307	0.1407	0.1407	0.10408	0.11294	0.09506	0.10444	0.10881	0.11268	0.10723	0.10058	0.09743	0.10645	0.09251	0.09814	0.11439	0.11281	0.10963	0.09524	0.12201	0.11966	0.12391	0.12408	0.12764	0.1131	0.12564	0.11868	0.11868	0.10732	0.11997	0.11669	0.11515	0.10788	0.10991
540nm	0.10471	0.08442	0.08359	0.09894	0.11341	0.10588	0.13171	0.10477	0.11092	0.10884	0.10683	0.10683	0.11395	0.13915	0.08575	0.20392	0.14134	0.14134	0.10459	0.11351	0.09554	0.10499	0.10939	0.11324	0.10777	0.10113	0.09798	0.107	0.09298	0.09859	0.11495	0.11338	0.11019	0.09579	0.12264	0.12023	0.12454	0.12477	0.12816	0.11372	0.12628	0.11928	0.11928	0.10786	0.12062	0.11736	0.11573	0.10845	0.11055
541nm	0.10517	0.08477	0.08395	0.09942	0.11388	0.1064	0.13229	0.10523	0.1114	0.10931	0.10733	0.10733	0.11442	0.13974	0.08618	0.20471	0.14192	0.14192	0.10506	0.11401	0.09597	0.10547	0.1099	0.11374	0.10826	0.10162	0.09848	0.10748	0.09339	0.09899	0.11545	0.11389	0.11069	0.09628	0.12321	0.12073	0.12512	0.1254	0.12862	0.11428	0.12685	0.11981	0.11981	0.10834	0.12119	0.11796	0.11625	0.10896	0.11111
542nm	0.1056	0.08511	0.08429	0.09985	0.1143	0.10689	0.1328	0.10566	0.11185	0.10973	0.10778	0.10778	0.11487	0.14025	0.08658	0.20544	0.14247	0.14247	0.10549	0.11447	0.09635	0.10589	0.11036	0.11419	0.10869	0.10205	0.09893	0.10792	0.09376	0.09936	0.1159	0.11435	0.11114	0.09671	0.12372	0.12118	0.12565	0.12597	0.12904	0.1148	0.12736	0.12027	0.12027	0.10877	0.1217	0.1185	0.11672	0.10941	0.11161
543nm	0.10601	0.08544	0.08462	0.10025	0.11469	0.10737	0.13327	0.10605	0.11227	0.11013	0.10819	0.10819	0.1153	0.1407	0.08695	0.20614	0.14301	0.14301	0.1059	0.11488	0.0967	0.10626	0.11076	0.1146	0.10907	0.10245	0.09934	0.10831	0.0941	0.09969	0.1163	0.11478	0.11154	0.09711	0.12419	0.1216	0.12615	0.12649	0.12943	0.11528	0.12782	0.12068	0.12068	0.10917	0.12215	0.11899	0.11715	0.10981	0.11206
544nm	0.10639	0.08576	0.08494	0.10062	0.11505	0.10784	0.13368	0.10641	0.11267	0.11051	0.10858	0.10858	0.11571	0.1411	0.08731	0.20682	0.14353	0.14353	0.10628	0.11526	0.09703	0.1066	0.11112	0.11497	0.10942	0.10282	0.09973	0.10868	0.09443	0.09999	0.11667	0.11517	0.1119	0.09746	0.12462	0.12199	0.12663	0.12695	0.12979	0.11573	0.12826	0.12103	0.12103	0.10953	0.12256	0.11944	0.11754	0.11018	0.11246
545nm	0.10677	0.08607	0.08525	0.10096	0.11538	0.10832	0.13406	0.10675	0.11305	0.11087	0.10895	0.10895	0.11611	0.14144	0.08764	0.20747	0.14404	0.14404	0.10665	0.11563	0.09734	0.1069	0.11143	0.11531	0.10975	0.10316	0.10011	0.10903	0.09474	0.10028	0.11702	0.11553	0.11223	0.09778	0.12503	0.12234	0.12708	0.12737	0.13014	0.11615	0.12868	0.12135	0.12135	0.10987	0.12293	0.11985	0.11791	0.11052	0.11283
546nm	0.10712	0.08637	0.08555	0.10128	0.11569	0.1088	0.13441	0.10708	0.11342	0.11122	0.1093	0.1093	0.1165	0.14173	0.08797	0.20811	0.14455	0.14455	0.107	0.11597	0.09763	0.10717	0.1117	0.11562	0.11004	0.10348	0.10047	0.10934	0.09504	0.10055	0.11734	0.11587	0.11254	0.09807	0.12542	0.12265	0.1275	0.12774	0.13048	0.11653	0.12908	0.12165	0.12165	0.11019	0.12328	0.12023	0.11826	0.11082	0.11316
547nm	0.10746	0.08666	0.08584	0.10158	0.11597	0.10926	0.13473	0.10737	0.11377	0.11155	0.10963	0.10963	0.11687	0.14197	0.08828	0.20871	0.14504	0.14504	0.10732	0.11629	0.09792	0.10741	0.11192	0.1159	0.11031	0.10377	0.10081	0.10963	0.09532	0.1008	0.11764	0.11617	0.11281	0.09832	0.12578	0.12293	0.12789	0.12806	0.13078	0.11689	0.12945	0.12192	0.12192	0.11047	0.12359	0.12057	0.11858	0.1111	0.11345
548nm	0.10777	0.08693	0.08611	0.10186	0.11621	0.10972	0.135	0.10765	0.11408	0.11185	0.10993	0.10993	0.11722	0.14214	0.08856	0.20929	0.14551	0.14551	0.10762	0.11657	0.09819	0.1076	0.11209	0.11614	0.11055	0.10403	0.10112	0.10987	0.09557	0.10103	0.1179	0.11643	0.11305	0.09855	0.1261	0.12317	0.12823	0.12834	0.13106	0.11721	0.12979	0.12216	0.12216	0.11072	0.12387	0.12086	0.11885	0.11133	0.1137
549nm	0.10805	0.08717	0.08635	0.1021	0.11642	0.11014	0.13522	0.10788	0.11435	0.11212	0.11019	0.11019	0.11753	0.14224	0.08881	0.2098	0.14594	0.14594	0.10787	0.11682	0.09844	0.10775	0.1122	0.11633	0.11074	0.10425	0.1014	0.11007	0.09578	0.10122	0.11811	0.11665	0.11324	0.09873	0.12638	0.12336	0.12851	0.12857	0.13129	0.11748	0.13008	0.12238	0.12238	0.11092	0.1241	0.12109	0.11908	0.11153	0.11389
550nm	0.10827	0.08738	0.08656	0.1023	0.11657	0.11053	0.13537	0.10807	0.11458	0.11233	0.11039	0.11039	0.11779	0.14225	0.08901	0.21023	0.14632	0.14632	0.10807	0.11702	0.09865	0.10783	0.11225	0.11647	0.11089	0.10442	0.10163	0.11022	0.09593	0.10137	0.11826	0.1168	0.11336	0.09886	0.1266	0.1235	0.12872	0.12874	0.13146	0.11769	0.1303	0.12253	0.12253	0.11107	0.12428	0.12126	0.11925	0.11166	0.11403
551nm	0.10844	0.08754	0.08673	0.10244	0.11665	0.11086	0.13543	0.10821	0.11473	0.11249	0.11054	0.11054	0.11799	0.14216	0.08916	0.21055	0.14662	0.14662	0.1082	0.11714	0.0988	0.10782	0.11223	0.11655	0.11097	0.10453	0.10179	0.1103	0.09603	0.10147	0.11834	0.11689	0.11341	0.09892	0.12673	0.12358	0.12884	0.12885	0.13156	0.11784	0.13043	0.12262	0.12262	0.11115	0.12438	0.12135	0.11934	0.11172	0.11411
552nm	0.10854	0.08765	0.08686	0.10252	0.11667	0.11112	0.13539	0.10828	0.11481	0.11258	0.1106	0.1106	0.1181	0.14196	0.08923	0.21071	0.14681	0.14681	0.10826	0.11719	0.09888	0.10773	0.11214	0.11655	0.11097	0.10457	0.10187	0.1103	0.09605	0.10148	0.11834	0.11689	0.11337	0.09891	0.12678	0.12358	0.12887	0.12887	0.13158	0.1179	0.13045	0.12262	0.12262	0.11116	0.12439	0.12134	0.11933	0.1117	0.1141
553nm	0.10856	0.08772	0.08692	0.10252	0.1166	0.11131	0.13525	0.10827	0.11481	0.11258	0.11056	0.11056	0.11811	0.14164	0.08922	0.2107	0.14689	0.14689	0.10823	0.11713	0.09888	0.10753	0.11196	0.11645	0.11087	0.10453	0.10186	0.11021	0.096	0.10142	0.11824	0.11679	0.11322	0.0988	0.12672	0.1235	0.1288	0.1288	0.1315	0.11786	0.13035	0.12251	0.12251	0.11108	0.12429	0.12122	0.11922	0.11158	0.114
554nm	0.1085	0.08773	0.08692	0.10243	0.11644	0.11142	0.135	0.10818	0.11471	0.11248	0.11042	0.11042	0.11803	0.14121	0.08913	0.21048	0.14682	0.14682	0.10811	0.11697	0.09877	0.10724	0.11169	0.11626	0.11068	0.10439	0.10176	0.11004	0.09587	0.10126	0.11806	0.11659	0.11297	0.09859	0.12655	0.12331	0.12862	0.12862	0.13132	0.11772	0.13014	0.12228	0.12228	0.11091	0.12408	0.12098	0.119	0.11135	0.1138
555nm	0.10836	0.08768	0.08684	0.10225	0.11618	0.11143	0.13464	0.10799	0.11451	0.11228	0.11017	0.11017	0.11784	0.14064	0.08895	0.21006	0.14662	0.14662	0.10789	0.11669	0.09856	0.10685	0.11132	0.11595	0.11038	0.10416	0.10155	0.10976	0.09566	0.10101	0.11777	0.11629	0.11261	0.09827	0.12626	0.12302	0.12834	0.12831	0.13103	0.11745	0.1298	0.12192	0.12192	0.11064	0.12375	0.12061	0.11866	0.11101	0.1135
556nm	0.10814	0.08757	0.08669	0.10198	0.11583	0.11134	0.13418	0.10771	0.11422	0.11197	0.1098	0.1098	0.11755	0.13996	0.08869	0.20942	0.14626	0.14626	0.10756	0.1163	0.09825	0.10638	0.11087	0.11553	0.10998	0.10382	0.10125	0.10939	0.09535	0.10066	0.11739	0.11588	0.11217	0.09786	0.12585	0.1226	0.12795	0.12788	0.13064	0.11706	0.12933	0.12145	0.12145	0.11025	0.1233	0.12013	0.1182	0.11057	0.11309
557nm	0.10784	0.0874	0.08647	0.10163	0.11539	0.11115	0.13363	0.10733	0.11383	0.11156	0.10932	0.10932	0.11717	0.13918	0.08834	0.20858	0.14576	0.14576	0.10714	0.11579	0.09782	0.10584	0.11034	0.11501	0.10948	0.10337	0.10085	0.10891	0.09496	0.10022	0.1169	0.11538	0.11164	0.09736	0.12532	0.12207	0.12745	0.12732	0.13014	0.11655	0.12876	0.12086	0.12086	0.10977	0.12274	0.11952	0.11763	0.11002	0.11257
558nm	0.10747	0.08717	0.08617	0.10119	0.11486	0.11086	0.133	0.10686	0.11334	0.11105	0.10874	0.10874	0.11671	0.13829	0.08791	0.20757	0.14513	0.14513	0.10663	0.11518	0.0973	0.10522	0.10975	0.11438	0.1089	0.10283	0.10035	0.10835	0.09449	0.09969	0.11633	0.11479	0.11104	0.09679	0.12468	0.12142	0.12684	0.12665	0.12953	0.11592	0.12806	0.12017	0.12017	0.10918	0.12206	0.1188	0.11695	0.10937	0.11194
559nm	0.10703	0.08688	0.08579	0.10068	0.11424	0.11048	0.13229	0.1063	0.11278	0.11045	0.10806	0.10806	0.11618	0.13731	0.08742	0.20639	0.14436	0.14436	0.10604	0.11448	0.09669	0.10456	0.10909	0.11366	0.10824	0.10219	0.09977	0.1077	0.09393	0.09908	0.11567	0.11412	0.11038	0.09615	0.12392	0.12066	0.12612	0.12588	0.12882	0.11518	0.12726	0.11939	0.11939	0.10851	0.12128	0.11799	0.11618	0.10864	0.11121
560nm	0.10651	0.08654	0.08535	0.10011	0.11356	0.11	0.13152	0.10567	0.11214	0.10976	0.1073	0.1073	0.11558	0.13627	0.08686	0.20507	0.14348	0.14348	0.10537	0.11369	0.09599	0.10384	0.10839	0.11287	0.10752	0.10147	0.09912	0.10698	0.0933	0.09839	0.11493	0.11339	0.10967	0.09545	0.12306	0.11981	0.12528	0.12502	0.12802	0.11434	0.12635	0.11852	0.11852	0.10775	0.12041	0.11708	0.11532	0.10782	0.11039
561nm	0.10593	0.08614	0.08485	0.09947	0.11281	0.10943	0.13068	0.10496	0.11144	0.10901	0.10647	0.10647	0.11492	0.13516	0.08624	0.20363	0.14249	0.14249	0.10463	0.11281	0.09522	0.10308	0.10765	0.11202	0.10673	0.10067	0.09839	0.10619	0.0926	0.09763	0.11412	0.1126	0.10892	0.0947	0.12211	0.11886	0.12435	0.12407	0.12713	0.11342	0.12535	0.11758	0.11758	0.10691	0.11945	0.1161	0.11438	0.10693	0.10948
562nm	0.10528	0.08569	0.08428	0.09877	0.11201	0.1088	0.12978	0.1042	0.11069	0.10819	0.10558	0.10558	0.11421	0.134	0.08557	0.20208	0.14141	0.14141	0.10384	0.11187	0.09439	0.10227	0.10687	0.11112	0.10589	0.09981	0.0976	0.10533	0.09184	0.09681	0.11325	0.11176	0.10813	0.0939	0.12108	0.11784	0.12332	0.12306	0.12615	0.11242	0.12426	0.11657	0.11657	0.10602	0.11842	0.11504	0.11337	0.10596	0.1085
563nm	0.10456	0.08519	0.08366	0.09801	0.11116	0.1081	0.12883	0.10337	0.10989	0.10732	0.10464	0.10464	0.11344	0.13279	0.08484	0.20044	0.14025	0.14025	0.10298	0.11086	0.09349	0.10141	0.10605	0.11016	0.105	0.09889	0.09676	0.10442	0.09102	0.09592	0.11233	0.11087	0.10728	0.09304	0.11999	0.11674	0.12221	0.12198	0.1251	0.11135	0.1231	0.11549	0.11549	0.10506	0.11732	0.11393	0.11228	0.10492	0.10744
564nm	0.1038	0.08465	0.083	0.09719	0.11026	0.10734	0.12783	0.1025	0.10905	0.10639	0.10364	0.10364	0.11262	0.13152	0.08407	0.19871	0.13902	0.13902	0.10206	0.10979	0.09254	0.1005	0.10519	0.10914	0.10406	0.09791	0.09587	0.10346	0.09015	0.09497	0.11135	0.10993	0.1064	0.09213	0.11883	0.11558	0.12103	0.12083	0.12399	0.11022	0.12188	0.11435	0.11435	0.10406	0.11616	0.11274	0.11113	0.10383	0.10632
565nm	0.10298	0.08406	0.08228	0.09632	0.10932	0.10654	0.12679	0.10157	0.10816	0.10542	0.10261	0.10261	0.11176	0.1302	0.08325	0.19691	0.13772	0.13772	0.10109	0.10866	0.09153	0.09955	0.10428	0.10807	0.10306	0.09688	0.09493	0.10243	0.08922	0.09397	0.11032	0.10894	0.10547	0.09116	0.11762	0.11437	0.11979	0.11964	0.12281	0.10903	0.12062	0.11314	0.11314	0.103	0.11493	0.1115	0.10991	0.10268	0.10514
566nm	0.10211	0.08343	0.08152	0.0954	0.10833	0.10569	0.1257	0.10059	0.10723	0.10441	0.10152	0.10152	0.11085	0.12881	0.08239	0.19504	0.13637	0.13637	0.10007	0.10748	0.09048	0.09855	0.10333	0.10695	0.10202	0.09581	0.09395	0.10135	0.08825	0.09293	0.10924	0.1079	0.10449	0.09014	0.11636	0.11311	0.1185	0.11839	0.12158	0.1078	0.11932	0.11188	0.11188	0.1019	0.11365	0.11021	0.10864	0.10148	0.10391
567nm	0.10122	0.08276	0.08072	0.09444	0.10731	0.10479	0.12458	0.09957	0.10626	0.10337	0.1004	0.1004	0.10991	0.12736	0.0815	0.19312	0.13496	0.13496	0.09901	0.10625	0.08939	0.0975	0.10232	0.10578	0.10092	0.09468	0.09294	0.10021	0.08723	0.09184	0.10812	0.10682	0.10347	0.08907	0.11506	0.11181	0.11717	0.11711	0.1203	0.10652	0.11799	0.11057	0.11057	0.10077	0.11232	0.10887	0.10732	0.10025	0.10263
568nm	0.1003	0.08206	0.07989	0.09345	0.10625	0.10387	0.12342	0.09851	0.10525	0.1023	0.09925	0.09925	0.10894	0.12585	0.08058	0.19116	0.13352	0.13352	0.09792	0.10498	0.08828	0.09642	0.10128	0.10456	0.09979	0.09351	0.09189	0.09902	0.08617	0.09072	0.10695	0.10569	0.10242	0.08796	0.11373	0.11048	0.1158	0.1158	0.11899	0.10522	0.11665	0.10922	0.10922	0.0996	0.11094	0.10749	0.10597	0.09899	0.10133
569nm	0.09936	0.08134	0.07903	0.09245	0.10517	0.10291	0.12224	0.09742	0.10422	0.10121	0.09807	0.09807	0.10795	0.12429	0.07963	0.18916	0.13205	0.13205	0.09681	0.10369	0.08714	0.0953	0.1002	0.10331	0.09862	0.09232	0.09082	0.09778	0.08508	0.08957	0.10574	0.10452	0.10134	0.08682	0.11238	0.10914	0.11441	0.11447	0.11767	0.1039	0.11529	0.10785	0.10785	0.09841	0.10953	0.10608	0.1046	0.09772	0.10001
570nm	0.09841	0.0806	0.07816	0.09143	0.10409	0.10193	0.12103	0.0963	0.10318	0.10011	0.09689	0.09689	0.10694	0.12269	0.07868	0.18715	0.13056	0.13056	0.09569	0.10239	0.086	0.09415	0.0991	0.10205	0.09743	0.0911	0.08973	0.09651	0.08398	0.08841	0.10451	0.10333	0.10023	0.08566	0.11101	0.10779	0.11301	0.11313	0.11634	0.10259	0.11394	0.10647	0.10647	0.09721	0.1081	0.10467	0.10321	0.09645	0.09867
571nm	0.09747	0.07987	0.07728	0.09043	0.10301	0.10093	0.11982	0.09519	0.10213	0.09902	0.0957	0.0957	0.10591	0.12108	0.07773	0.18513	0.12907	0.12907	0.09458	0.10109	0.08486	0.093	0.09799	0.10079	0.09624	0.08988	0.08864	0.09524	0.08288	0.08725	0.10328	0.10212	0.09912	0.0845	0.10964	0.10646	0.1116	0.1118	0.11502	0.10129	0.11259	0.10508	0.10508	0.09603	0.10667	0.10325	0.10183	0.09519	0.09734
572nm	0.09653	0.07914	0.07641	0.08943	0.10194	0.09994	0.11861	0.09408	0.1011	0.09795	0.09454	0.09454	0.10488	0.11946	0.0768	0.18311	0.12759	0.12759	0.09349	0.09982	0.08374	0.09185	0.09689	0.09956	0.09506	0.08868	0.08756	0.09397	0.0818	0.0861	0.10205	0.10092	0.098	0.08334	0.10828	0.10516	0.1102	0.11048	0.11372	0.10001	0.11126	0.10371	0.10371	0.09486	0.10524	0.10185	0.10046	0.09393	0.09603
573nm	0.09561	0.07843	0.07557	0.08846	0.1009	0.09895	0.11742	0.093	0.1001	0.09691	0.0934	0.0934	0.10386	0.11788	0.0759	0.1811	0.12614	0.12614	0.09242	0.09859	0.08265	0.09071	0.0958	0.09835	0.09389	0.08751	0.08651	0.09273	0.08076	0.08499	0.10084	0.09973	0.0969	0.0822	0.10695	0.10388	0.10883	0.10918	0.11246	0.09876	0.10995	0.10236	0.10236	0.09373	0.10384	0.10049	0.09912	0.0927	0.09474
574nm	0.09472	0.07775	0.07475	0.08752	0.0999	0.098	0.11625	0.09197	0.09912	0.0959	0.0923	0.0923	0.10285	0.11634	0.07502	0.17912	0.12473	0.12473	0.09139	0.09741	0.08161	0.08961	0.09473	0.09719	0.09276	0.08639	0.08549	0.09154	0.07976	0.0839	0.09968	0.09858	0.09581	0.08109	0.10566	0.10265	0.10751	0.1079	0.11124	0.09756	0.10867	0.10105	0.10105	0.09264	0.10247	0.09915	0.09781	0.09149	0.09349
575nm	0.09385	0.0771	0.07397	0.0866	0.09893	0.09707	0.11513	0.09098	0.09818	0.09493	0.09124	0.09124	0.10186	0.11485	0.07419	0.17718	0.12337	0.12337	0.09039	0.09628	0.08061	0.08854	0.0937	0.09607	0.09168	0.08533	0.08452	0.09041	0.07882	0.08287	0.09856	0.09746	0.09477	0.08003	0.10441	0.10147	0.10623	0.10666	0.11006	0.09639	0.10743	0.09979	0.09979	0.0916	0.10115	0.09786	0.09655	0.09032	0.09229
576nm	0.09302	0.07649	0.07324	0.08573	0.098	0.09619	0.11405	0.09005	0.09728	0.09401	0.09023	0.09023	0.10091	0.11343	0.07341	0.1753	0.12208	0.12208	0.08944	0.09523	0.07966	0.08752	0.09271	0.09499	0.09065	0.08433	0.08358	0.08935	0.07794	0.08188	0.0975	0.09639	0.09376	0.079	0.10322	0.10033	0.10502	0.10545	0.10894	0.09526	0.10624	0.09857	0.09857	0.0906	0.09989	0.09662	0.09532	0.08919	0.09113
577nm	0.09223	0.07591	0.07255	0.08489	0.09711	0.09537	0.11301	0.08917	0.09641	0.09313	0.08927	0.08927	0.10001	0.11209	0.07266	0.1735	0.12086	0.12086	0.08854	0.09423	0.07876	0.08655	0.09175	0.09396	0.08968	0.08339	0.08269	0.08835	0.0771	0.08095	0.0965	0.09538	0.0928	0.07804	0.10207	0.09925	0.10387	0.1043	0.10787	0.09417	0.10509	0.09742	0.09742	0.08965	0.09869	0.09544	0.09415	0.08811	0.09004
578nm	0.09147	0.07536	0.0719	0.08409	0.09626	0.09459	0.11202	0.08835	0.09558	0.09229	0.08835	0.08835	0.09915	0.11081	0.07196	0.1718	0.11973	0.11973	0.08768	0.0933	0.07792	0.08563	0.09084	0.09298	0.08876	0.08251	0.08184	0.08741	0.0763	0.08006	0.09554	0.09443	0.0919	0.07713	0.10097	0.09822	0.10277	0.1032	0.10685	0.09312	0.10399	0.09634	0.09634	0.08874	0.09756	0.0943	0.09303	0.08708	0.089
579nm	0.09074	0.07484	0.0713	0.08333	0.09544	0.09387	0.11107	0.08758	0.09478	0.09149	0.08747	0.08747	0.09835	0.1096	0.07129	0.17019	0.11867	0.11867	0.08688	0.09243	0.07713	0.08477	0.08997	0.09204	0.0879	0.08167	0.08103	0.08653	0.07554	0.07923	0.09463	0.09354	0.09104	0.07627	0.09991	0.09724	0.10174	0.10216	0.10588	0.09211	0.10293	0.09533	0.09533	0.08787	0.09648	0.09323	0.09196	0.0861	0.08802
580nm	0.09005	0.07435	0.07073	0.0826	0.09466	0.09319	0.11016	0.08686	0.09401	0.09072	0.08663	0.08663	0.0976	0.10846	0.07066	0.16869	0.11769	0.11769	0.08612	0.09161	0.07637	0.08394	0.08915	0.09114	0.08708	0.08088	0.08025	0.0857	0.07481	0.07843	0.09376	0.0927	0.09023	0.07548	0.0989	0.09631	0.10075	0.10118	0.10496	0.09115	0.10192	0.09438	0.09438	0.08704	0.09547	0.09221	0.09094	0.08518	0.08709
581nm	0.08938	0.07387	0.07019	0.08191	0.09392	0.09257	0.10928	0.08617	0.09328	0.08997	0.08583	0.08583	0.0969	0.10737	0.07006	0.16731	0.11678	0.11678	0.0854	0.09082	0.07565	0.08316	0.08836	0.09029	0.0863	0.08013	0.07951	0.08492	0.0741	0.07766	0.09292	0.09192	0.08945	0.07473	0.09794	0.09542	0.0998	0.10025	0.10407	0.09023	0.10096	0.09349	0.09349	0.08624	0.09452	0.09124	0.08997	0.08431	0.08622
582nm	0.08875	0.07342	0.06967	0.08125	0.0932	0.09198	0.10844	0.08553	0.09259	0.08926	0.08507	0.08507	0.09624	0.10634	0.0695	0.16603	0.11593	0.11593	0.08473	0.09007	0.07497	0.08241	0.08762	0.08947	0.08555	0.0794	0.0788	0.08417	0.07342	0.07693	0.09212	0.09119	0.08872	0.07403	0.09703	0.09457	0.0989	0.09939	0.10323	0.08937	0.10004	0.09265	0.09265	0.08548	0.09362	0.09033	0.08906	0.08349	0.08539
583nm	0.08814	0.07298	0.06918	0.08061	0.09252	0.09143	0.10763	0.08491	0.09194	0.08858	0.08435	0.08435	0.09562	0.10535	0.06896	0.16484	0.11514	0.11514	0.08409	0.08936	0.07431	0.0817	0.08691	0.0887	0.08484	0.07871	0.07813	0.08345	0.07277	0.07622	0.09135	0.09051	0.08802	0.07337	0.09617	0.09376	0.09803	0.09857	0.10242	0.08856	0.09918	0.09186	0.09186	0.08475	0.09276	0.08947	0.08821	0.08271	0.0846
584nm	0.08757	0.07257	0.0687	0.08001	0.09187	0.09091	0.10687	0.08433	0.09133	0.08793	0.08368	0.08368	0.09505	0.10441	0.06845	0.16374	0.11439	0.11439	0.08348	0.08867	0.07368	0.08103	0.08624	0.08797	0.08416	0.07804	0.07749	0.08277	0.07214	0.07555	0.09061	0.08987	0.08736	0.07273	0.09537	0.093	0.09722	0.0978	0.10165	0.08781	0.09837	0.09113	0.09113	0.08406	0.09195	0.08866	0.08741	0.08198	0.08386
585nm	0.08703	0.07217	0.06824	0.07943	0.09125	0.09041	0.10615	0.08377	0.09077	0.08732	0.08305	0.08305	0.09452	0.10352	0.06798	0.16271	0.11369	0.11369	0.08291	0.08802	0.07309	0.0804	0.08559	0.08728	0.08351	0.0774	0.0769	0.08211	0.07155	0.07492	0.08992	0.08927	0.08673	0.07213	0.09462	0.09227	0.09645	0.09707	0.10092	0.08713	0.09763	0.09043	0.09043	0.08341	0.09119	0.0879	0.08667	0.08129	0.08315
586nm	0.08654	0.07179	0.06781	0.07889	0.09067	0.08993	0.10548	0.08323	0.09024	0.08674	0.08246	0.08246	0.09403	0.10266	0.06753	0.16174	0.11302	0.11302	0.08237	0.08741	0.07254	0.07981	0.08499	0.08664	0.0829	0.0768	0.07636	0.08149	0.071	0.07433	0.08927	0.08871	0.08615	0.07156	0.09394	0.09159	0.09574	0.09639	0.10024	0.0865	0.09695	0.08978	0.08978	0.0828	0.09047	0.08719	0.08599	0.08065	0.08248
587nm	0.08608	0.07143	0.0674	0.07838	0.09012	0.08948	0.10486	0.08272	0.08975	0.08621	0.08192	0.08192	0.09359	0.10185	0.06713	0.16083	0.11239	0.11239	0.08187	0.08684	0.07203	0.07927	0.08442	0.08605	0.08234	0.07624	0.07586	0.08092	0.07049	0.07378	0.08868	0.08819	0.08561	0.07102	0.09331	0.09096	0.09508	0.09575	0.09961	0.08593	0.09634	0.08918	0.08918	0.08222	0.0898	0.08653	0.08537	0.08005	0.08185
588nm	0.08566	0.0711	0.06701	0.07792	0.08961	0.08903	0.10427	0.08223	0.0893	0.08573	0.08142	0.08142	0.09319	0.10108	0.06675	0.15996	0.1118	0.1118	0.08141	0.08631	0.07157	0.07878	0.08389	0.08551	0.08182	0.07572	0.07541	0.08038	0.07003	0.07329	0.08814	0.08771	0.08511	0.07053	0.09273	0.09037	0.09447	0.09517	0.09902	0.08542	0.09579	0.08863	0.08863	0.08169	0.08918	0.08592	0.08481	0.0795	0.08126
589nm	0.08529	0.0708	0.06666	0.07749	0.08914	0.08861	0.10372	0.08176	0.08887	0.08528	0.08097	0.08097	0.09284	0.10036	0.06641	0.15915	0.11125	0.11125	0.08098	0.08584	0.07116	0.07833	0.0834	0.08503	0.08135	0.07524	0.07502	0.07989	0.06961	0.07285	0.08765	0.08727	0.08466	0.07007	0.09221	0.08984	0.09391	0.09464	0.09849	0.08497	0.09531	0.08811	0.08811	0.08121	0.08861	0.08537	0.08432	0.07901	0.08072
590nm	0.08495	0.07052	0.06634	0.0771	0.08872	0.0882	0.1032	0.08132	0.08847	0.08488	0.08055	0.08055	0.09253	0.09968	0.06611	0.15838	0.11075	0.11075	0.0806	0.08542	0.0708	0.07792	0.08295	0.0846	0.08094	0.07481	0.07467	0.07946	0.06924	0.07247	0.08723	0.08687	0.08425	0.06966	0.09173	0.08937	0.09341	0.09417	0.09801	0.08456	0.09488	0.08765	0.08765	0.08076	0.08809	0.08487	0.08387	0.07856	0.08021
591nm	0.08465	0.07027	0.06606	0.07675	0.08834	0.08781	0.10271	0.08091	0.08811	0.08451	0.08018	0.08018	0.09226	0.09905	0.06585	0.15766	0.11029	0.11029	0.08025	0.08505	0.07049	0.07755	0.08256	0.08422	0.08058	0.07443	0.07437	0.07908	0.06892	0.07214	0.08686	0.08652	0.08388	0.06929	0.0913	0.08894	0.09295	0.09375	0.09757	0.0842	0.09449	0.08722	0.08722	0.08036	0.08763	0.08442	0.08348	0.07816	0.07975
592nm	0.08437	0.07005	0.06582	0.07644	0.08801	0.08746	0.10224	0.08053	0.08777	0.08418	0.07985	0.07985	0.09201	0.09848	0.06561	0.15698	0.10987	0.10987	0.07994	0.08473	0.07023	0.07721	0.0822	0.0839	0.08028	0.07409	0.07411	0.07875	0.06865	0.07185	0.08655	0.08621	0.08354	0.06896	0.09091	0.08856	0.09253	0.09337	0.09719	0.08389	0.09415	0.08682	0.08682	0.08	0.08722	0.08402	0.08313	0.0778	0.07933
593nm	0.08412	0.06986	0.06561	0.07616	0.08771	0.08713	0.10179	0.08019	0.08746	0.08388	0.07956	0.07956	0.09179	0.09796	0.06541	0.15635	0.1095	0.1095	0.07966	0.08445	0.07001	0.0769	0.08187	0.08362	0.08001	0.07381	0.0739	0.07847	0.06843	0.0716	0.08628	0.08594	0.08323	0.06867	0.09055	0.08821	0.09215	0.09304	0.09684	0.0836	0.09384	0.08646	0.08646	0.07967	0.08685	0.08366	0.08282	0.07747	0.07895
594nm	0.08389	0.06969	0.06543	0.0759	0.08745	0.08684	0.10137	0.07988	0.08718	0.0836	0.07931	0.07931	0.09158	0.09749	0.06524	0.15577	0.10918	0.10918	0.07941	0.08421	0.06982	0.07662	0.08158	0.08338	0.07979	0.07357	0.07372	0.07824	0.06824	0.07139	0.08606	0.0857	0.08295	0.06841	0.09023	0.0879	0.09181	0.09273	0.09652	0.08334	0.09356	0.08613	0.08613	0.07938	0.08652	0.08333	0.08254	0.07717	0.0786
595nm	0.08368	0.06954	0.06527	0.07567	0.08722	0.08658	0.10098	0.07961	0.08692	0.08335	0.07908	0.07908	0.09139	0.09706	0.06508	0.15523	0.10889	0.10889	0.07917	0.084	0.06967	0.07637	0.08131	0.08316	0.07959	0.07336	0.07357	0.07805	0.06808	0.0712	0.08587	0.08549	0.08269	0.06817	0.08993	0.0876	0.0915	0.09245	0.09623	0.08309	0.0933	0.08583	0.08583	0.0791	0.08623	0.08303	0.08228	0.07689	0.07828
596nm	0.08348	0.0694	0.06512	0.07544	0.08699	0.08636	0.10061	0.07936	0.08668	0.08311	0.07888	0.07888	0.0912	0.09666	0.06495	0.15474	0.10864	0.10864	0.07895	0.08381	0.06952	0.07613	0.08106	0.08296	0.07942	0.07318	0.07344	0.07787	0.06794	0.07104	0.0857	0.0853	0.08245	0.06795	0.08965	0.08732	0.09122	0.09217	0.09595	0.08285	0.09305	0.08555	0.08555	0.07884	0.08596	0.08274	0.08204	0.07662	0.07799
597nm	0.08329	0.06927	0.06499	0.07523	0.08678	0.08616	0.10027	0.07914	0.08646	0.08288	0.07869	0.07869	0.09102	0.0963	0.06481	0.15429	0.10842	0.10842	0.07874	0.08363	0.06939	0.07591	0.08081	0.08275	0.07926	0.07301	0.0733	0.07772	0.0678	0.07088	0.08553	0.08511	0.08222	0.06774	0.08938	0.08705	0.09095	0.09189	0.09568	0.0826	0.09281	0.08529	0.08529	0.07859	0.08571	0.08247	0.0818	0.07636	0.07771
598nm	0.0831	0.06915	0.06485	0.07502	0.08655	0.08597	0.09994	0.07892	0.08624	0.08265	0.07849	0.07849	0.09083	0.09594	0.06468	0.15386	0.1082	0.1082	0.07853	0.08344	0.06926	0.07569	0.08056	0.08254	0.0791	0.07284	0.07316	0.07756	0.06766	0.07073	0.08536	0.08492	0.082	0.06754	0.08911	0.08677	0.09068	0.09161	0.09541	0.08234	0.09257	0.08504	0.08504	0.07833	0.08546	0.08219	0.08156	0.07611	0.07744
599nm	0.0829	0.06902	0.06471	0.0748	0.08632	0.08579	0.09962	0.07871	0.08602	0.08242	0.07828	0.07828	0.09062	0.09558	0.06454	0.15344	0.10798	0.10798	0.07832	0.08324	0.06911	0.07547	0.0803	0.08231	0.07893	0.07267	0.073	0.07739	0.0675	0.07056	0.08516	0.08472	0.08178	0.06733	0.08882	0.08649	0.0904	0.09132	0.09514	0.08207	0.0923	0.0848	0.0848	0.07807	0.0852	0.0819	0.08132	0.07584	0.07717
600nm	0.08269	0.06887	0.06455	0.07458	0.08607	0.0856	0.09929	0.07849	0.08577	0.08218	0.07805	0.07805	0.0904	0.09521	0.06437	0.15301	0.10775	0.10775	0.07809	0.08301	0.06893	0.07523	0.08004	0.08206	0.07873	0.07247	0.07281	0.0772	0.06732	0.07037	0.08493	0.0845	0.08154	0.06712	0.08851	0.0862	0.09009	0.091	0.09484	0.08177	0.09201	0.08454	0.08454	0.0778	0.08493	0.0816	0.08106	0.07557	0.0769
601nm	0.08244	0.0687	0.06437	0.07433	0.08578	0.0854	0.09893	0.07824	0.0855	0.08191	0.07778	0.07778	0.09015	0.09482	0.06418	0.15254	0.10748	0.10748	0.07784	0.08275	0.06872	0.07496	0.07975	0.08178	0.07849	0.07224	0.07258	0.07697	0.0671	0.07014	0.08466	0.08424	0.08127	0.06688	0.08818	0.08589	0.08976	0.09065	0.09453	0.08144	0.09168	0.08427	0.08427	0.0775	0.08462	0.08127	0.08077	0.07527	0.07662
602nm	0.08216	0.06851	0.06416	0.07405	0.08547	0.08516	0.09854	0.07797	0.0852	0.08161	0.07747	0.07747	0.08987	0.09438	0.06395	0.15201	0.10717	0.10717	0.07756	0.08245	0.06847	0.07466	0.07943	0.08145	0.07821	0.07197	0.07231	0.0767	0.06684	0.06988	0.08434	0.08395	0.08097	0.06661	0.08781	0.08556	0.08939	0.09026	0.09419	0.08108	0.09131	0.08396	0.08396	0.07719	0.08427	0.08091	0.08045	0.07495	0.0763
603nm	0.08184	0.06828	0.06392	0.07374	0.08512	0.08487	0.0981	0.07766	0.08485	0.08127	0.07711	0.07711	0.08954	0.0939	0.06369	0.1514	0.1068	0.1068	0.07723	0.08209	0.06817	0.07431	0.07907	0.08107	0.07788	0.07165	0.07198	0.07638	0.06654	0.06956	0.08396	0.0836	0.08062	0.0663	0.0874	0.08519	0.08898	0.08983	0.09381	0.08069	0.09089	0.0836	0.0836	0.07684	0.08388	0.08051	0.08008	0.07459	0.07596
604nm	0.08146	0.06802	0.06365	0.07338	0.08473	0.08454	0.09762	0.07731	0.08445	0.08088	0.0767	0.0767	0.08916	0.09336	0.06337	0.15071	0.10636	0.10636	0.07686	0.08168	0.06781	0.07391	0.07866	0.08065	0.07748	0.07128	0.0716	0.07601	0.0662	0.0692	0.08354	0.08321	0.08023	0.06594	0.08696	0.08479	0.08852	0.08934	0.0934	0.08026	0.09042	0.0832	0.0832	0.07646	0.08344	0.08006	0.07967	0.07418	0.07557
605nm	0.08104	0.06772	0.06333	0.07297	0.08429	0.08415	0.09708	0.07691	0.08401	0.08045	0.07624	0.07624	0.08873	0.09277	0.06302	0.14991	0.10586	0.10586	0.07644	0.08121	0.0674	0.07346	0.07821	0.08016	0.07703	0.07086	0.07118	0.07557	0.06582	0.06878	0.08306	0.08276	0.07978	0.06552	0.08648	0.08435	0.08801	0.08881	0.09296	0.07979	0.08991	0.08274	0.08274	0.07603	0.08294	0.07957	0.0792	0.07373	0.07514
606nm	0.08058	0.06738	0.06297	0.07252	0.08381	0.0837	0.09649	0.07647	0.08351	0.07997	0.07573	0.07573	0.08826	0.09211	0.06261	0.14902	0.10528	0.10528	0.07596	0.08068	0.06694	0.07297	0.0777	0.07962	0.07652	0.07038	0.0707	0.07508	0.06539	0.06831	0.08252	0.08225	0.07928	0.06506	0.08596	0.08386	0.08745	0.08823	0.09247	0.07928	0.08936	0.08223	0.08223	0.07557	0.08239	0.07902	0.07869	0.07323	0.07467
607nm	0.08007	0.067	0.06257	0.07202	0.08328	0.0832	0.09585	0.07598	0.08297	0.07944	0.07517	0.07517	0.08774	0.09139	0.06217	0.14803	0.10463	0.10463	0.07543	0.08011	0.06643	0.07243	0.07715	0.07903	0.07595	0.06985	0.07017	0.07454	0.06491	0.0678	0.08194	0.08169	0.07874	0.06455	0.0854	0.08334	0.08685	0.0876	0.09195	0.07873	0.08877	0.08168	0.08168	0.07507	0.08179	0.07843	0.07813	0.07268	0.07416
608nm	0.07952	0.0666	0.06213	0.07148	0.08271	0.08264	0.09517	0.07545	0.08239	0.07887	0.07458	0.07458	0.08718	0.09061	0.0617	0.14696	0.10393	0.10393	0.07486	0.07948	0.06589	0.07185	0.07656	0.07839	0.07535	0.06928	0.0696	0.07395	0.0644	0.06725	0.08132	0.08109	0.07817	0.064	0.0848	0.08278	0.0862	0.08694	0.09139	0.07815	0.08814	0.08109	0.08109	0.07453	0.08114	0.07779	0.07753	0.07211	0.07361
609nm	0.07894	0.06616	0.06166	0.07092	0.08211	0.08203	0.09445	0.07489	0.08178	0.07825	0.07394	0.07394	0.08659	0.08979	0.06119	0.14583	0.10317	0.10317	0.07426	0.07883	0.06531	0.07125	0.07594	0.07771	0.07471	0.06866	0.06899	0.07331	0.06385	0.06667	0.08065	0.08044	0.07756	0.06342	0.08416	0.08219	0.08551	0.08625	0.09081	0.07754	0.08748	0.08046	0.08046	0.07396	0.08044	0.07712	0.0769	0.0715	0.07304
610nm	0.07834	0.0657	0.06116	0.07033	0.08149	0.08138	0.09371	0.0743	0.08114	0.07761	0.07328	0.07328	0.08597	0.08894	0.06066	0.14465	0.10238	0.10238	0.07363	0.07814	0.0647	0.07062	0.0753	0.07701	0.07405	0.06802	0.06835	0.07265	0.06327	0.06606	0.07996	0.07977	0.07694	0.06282	0.08349	0.08157	0.08479	0.08554	0.0902	0.0769	0.08679	0.07982	0.07982	0.07336	0.07972	0.07641	0.07623	0.07087	0.07245
611nm	0.07773	0.06523	0.06064	0.06972	0.08085	0.08071	0.09295	0.07368	0.08048	0.07695	0.07261	0.07261	0.08533	0.08806	0.06012	0.14344	0.10155	0.10155	0.07299	0.07744	0.06408	0.06997	0.07464	0.07629	0.07338	0.06735	0.06769	0.07197	0.06268	0.06543	0.07924	0.07908	0.0763	0.0622	0.0828	0.08093	0.08405	0.08482	0.08958	0.07625	0.08608	0.07916	0.07916	0.07275	0.07896	0.07569	0.07556	0.07023	0.07184
612nm	0.07711	0.06476	0.0601	0.0691	0.08021	0.08002	0.09218	0.07306	0.07982	0.07629	0.07192	0.07192	0.08468	0.08717	0.05957	0.14221	0.10071	0.10071	0.07234	0.07672	0.06345	0.06932	0.07398	0.07557	0.0727	0.06668	0.06702	0.07128	0.06208	0.06479	0.07851	0.07838	0.07565	0.06158	0.08209	0.08028	0.0833	0.08409	0.08895	0.0756	0.08536	0.07849	0.07849	0.07213	0.0782	0.07496	0.07487	0.06958	0.07122
613nm	0.07649	0.06428	0.05957	0.06849	0.07958	0.07934	0.09142	0.07244	0.07917	0.07562	0.07123	0.07123	0.08402	0.0863	0.05902	0.14097	0.09987	0.09987	0.0717	0.07602	0.06282	0.06866	0.07333	0.07485	0.07202	0.06601	0.06636	0.07059	0.06148	0.06416	0.07779	0.07769	0.075	0.06096	0.08137	0.07963	0.08254	0.08335	0.08831	0.07494	0.08464	0.07781	0.07781	0.07151	0.07743	0.07423	0.07418	0.06892	0.0706
614nm	0.07588	0.06382	0.05904	0.06788	0.07896	0.07867	0.09068	0.07183	0.07853	0.07497	0.07056	0.07056	0.08337	0.08545	0.05847	0.13975	0.09904	0.09904	0.07106	0.07532	0.06219	0.06802	0.07269	0.07415	0.07135	0.06535	0.06571	0.06991	0.0609	0.06353	0.07707	0.07702	0.07437	0.06035	0.08066	0.07898	0.0818	0.08263	0.08769	0.07429	0.08392	0.07715	0.07715	0.07091	0.07666	0.07351	0.07349	0.06827	0.06999
615nm	0.07529	0.06336	0.05853	0.06729	0.07836	0.07802	0.08996	0.07123	0.07791	0.07434	0.0699	0.0699	0.08274	0.08463	0.05795	0.13856	0.09823	0.09823	0.07045	0.07465	0.06158	0.06741	0.07207	0.07346	0.07071	0.06471	0.06508	0.06926	0.06033	0.06291	0.07639	0.07636	0.07375	0.05976	0.07997	0.07834	0.08108	0.08191	0.08707	0.07366	0.08322	0.0765	0.0765	0.07032	0.07592	0.0728	0.07282	0.06763	0.06939
616nm	0.07472	0.06293	0.05804	0.06672	0.07779	0.07741	0.0893	0.07066	0.07733	0.07374	0.06928	0.06928	0.08213	0.08385	0.05745	0.13742	0.09746	0.09746	0.06987	0.074	0.061	0.06682	0.07148	0.07281	0.0701	0.06411	0.06449	0.06863	0.05979	0.06232	0.07573	0.07574	0.07317	0.0592	0.0793	0.07773	0.0804	0.08122	0.08648	0.07305	0.08254	0.07587	0.07587	0.06976	0.07521	0.07212	0.07217	0.06701	0.06881
617nm	0.07419	0.06252	0.05758	0.06618	0.07726	0.07683	0.08868	0.07013	0.07677	0.07318	0.06868	0.06868	0.08156	0.08312	0.05697	0.13634	0.09673	0.09673	0.06932	0.0734	0.06045	0.06628	0.07093	0.07219	0.06952	0.06354	0.06393	0.06804	0.05929	0.06176	0.07511	0.07516	0.07262	0.05866	0.07868	0.07715	0.07975	0.08057	0.08592	0.07247	0.08191	0.07528	0.07528	0.06923	0.07454	0.07147	0.07156	0.06643	0.06826
618nm	0.0737	0.06213	0.05714	0.06569	0.07676	0.0763	0.08811	0.06964	0.07626	0.07266	0.06813	0.06813	0.08104	0.08244	0.05653	0.13534	0.09606	0.09606	0.06881	0.07283	0.05994	0.06578	0.07042	0.07162	0.06898	0.06301	0.06342	0.06748	0.05882	0.06124	0.07453	0.07461	0.07211	0.05817	0.07809	0.0766	0.07915	0.07996	0.08539	0.07193	0.08132	0.07473	0.07473	0.06874	0.07391	0.07086	0.07098	0.06588	0.06774
619nm	0.07326	0.06177	0.05675	0.06524	0.0763	0.07582	0.0876	0.06919	0.07579	0.0722	0.06763	0.06763	0.08056	0.08182	0.05614	0.13443	0.09544	0.09544	0.06834	0.07232	0.05948	0.06533	0.06995	0.07109	0.0685	0.06253	0.06295	0.06698	0.05838	0.06076	0.07401	0.07412	0.07165	0.05772	0.07755	0.0761	0.0786	0.07941	0.08491	0.07143	0.08078	0.07422	0.07422	0.0683	0.07333	0.0703	0.07044	0.06537	0.06727
620nm	0.07286	0.06145	0.05639	0.06484	0.07589	0.07538	0.08714	0.06879	0.07537	0.07179	0.06718	0.06718	0.08014	0.08126	0.05578	0.13361	0.09489	0.09489	0.06792	0.07186	0.05906	0.06493	0.06954	0.07062	0.06806	0.06209	0.06252	0.06652	0.05799	0.06033	0.07353	0.07367	0.07125	0.05732	0.07706	0.07566	0.0781	0.07892	0.08447	0.07099	0.08029	0.07376	0.07376	0.0679	0.0728	0.0698	0.06995	0.06492	0.06684
621nm	0.0725	0.06116	0.05608	0.06449	0.07552	0.07499	0.08674	0.06845	0.075	0.07144	0.06679	0.06679	0.07976	0.08076	0.05547	0.13289	0.09439	0.09439	0.06756	0.07146	0.05869	0.06458	0.06919	0.0702	0.06767	0.06169	0.06214	0.06611	0.05763	0.05994	0.0731	0.07326	0.07089	0.05697	0.07661	0.07526	0.07764	0.07849	0.08408	0.0706	0.07985	0.07334	0.07334	0.06754	0.07233	0.06935	0.0695	0.06452	0.06646
622nm	0.0722	0.0609	0.05581	0.06419	0.07521	0.07466	0.08639	0.06816	0.07469	0.07113	0.06645	0.06645	0.07942	0.08032	0.05521	0.13226	0.09396	0.09396	0.06724	0.0711	0.05837	0.06427	0.06888	0.06984	0.06733	0.06135	0.06182	0.06575	0.05732	0.05959	0.07272	0.07291	0.07057	0.05666	0.07621	0.07492	0.07724	0.07812	0.08374	0.07026	0.07947	0.07298	0.07298	0.06724	0.07192	0.06896	0.06911	0.06418	0.06613
623nm	0.07194	0.06069	0.05557	0.06394	0.07494	0.07437	0.08609	0.06791	0.07442	0.07088	0.06617	0.06617	0.07913	0.07994	0.05499	0.13172	0.0936	0.0936	0.06698	0.0708	0.0581	0.06401	0.06862	0.06953	0.06704	0.06106	0.06154	0.06544	0.05706	0.05929	0.0724	0.07261	0.0703	0.0564	0.07586	0.07463	0.0769	0.07779	0.08345	0.06997	0.07914	0.07266	0.07266	0.06698	0.07155	0.06863	0.06876	0.06389	0.06584
624nm	0.07173	0.06052	0.05538	0.06373	0.07471	0.07413	0.08584	0.06771	0.07421	0.07068	0.06594	0.06594	0.07888	0.07961	0.05482	0.13126	0.09329	0.09329	0.06676	0.07055	0.05786	0.06378	0.06841	0.06927	0.06679	0.06081	0.0613	0.06518	0.05684	0.05903	0.07213	0.07235	0.07008	0.05618	0.07556	0.07439	0.07661	0.07752	0.0832	0.06973	0.07887	0.07238	0.07238	0.06676	0.07124	0.06834	0.06846	0.06365	0.06559
625nm	0.07156	0.06038	0.05522	0.06356	0.07453	0.07394	0.08563	0.06755	0.07403	0.07051	0.06575	0.06575	0.07867	0.07934	0.05468	0.13088	0.09305	0.09305	0.06658	0.07034	0.05767	0.06359	0.06824	0.06906	0.06658	0.0606	0.06112	0.06496	0.05667	0.05881	0.0719	0.07213	0.06989	0.05599	0.07531	0.07418	0.07637	0.07728	0.08299	0.06953	0.07864	0.07215	0.07215	0.06659	0.07098	0.0681	0.06821	0.06345	0.06538
626nm	0.07142	0.06028	0.05509	0.06342	0.07438	0.0738	0.08547	0.06743	0.0739	0.07038	0.0656	0.0656	0.07849	0.07912	0.05457	0.13056	0.09285	0.09285	0.06643	0.07017	0.05751	0.06344	0.06809	0.06888	0.06641	0.06043	0.06097	0.06479	0.05653	0.05863	0.07171	0.07195	0.06973	0.05583	0.0751	0.074	0.07617	0.07708	0.08282	0.06936	0.07846	0.07195	0.07195	0.06644	0.07076	0.0679	0.06799	0.06329	0.06521
627nm	0.07131	0.06021	0.05498	0.0633	0.07425	0.07369	0.08534	0.06732	0.07379	0.07027	0.06548	0.06548	0.07835	0.07893	0.05448	0.1303	0.09271	0.09271	0.06631	0.07004	0.05739	0.06332	0.06797	0.06873	0.06627	0.0603	0.06086	0.06464	0.05642	0.05848	0.07156	0.07181	0.0696	0.0557	0.07492	0.07385	0.07601	0.07691	0.08267	0.06922	0.07831	0.07179	0.07179	0.06631	0.07057	0.06773	0.06781	0.06316	0.06505
628nm	0.07122	0.06015	0.05489	0.06321	0.07415	0.0736	0.08524	0.06723	0.0737	0.07018	0.06538	0.06538	0.07822	0.07876	0.05441	0.13007	0.09259	0.09259	0.06622	0.06993	0.05728	0.06321	0.06786	0.0686	0.06616	0.06018	0.06077	0.06452	0.05632	0.05836	0.07143	0.07169	0.0695	0.05559	0.07476	0.07372	0.07587	0.07676	0.08254	0.0691	0.07819	0.07165	0.07165	0.0662	0.07041	0.06759	0.06766	0.06305	0.06491
629nm	0.07114	0.0601	0.05481	0.06312	0.07405	0.07353	0.08514	0.06714	0.07361	0.07009	0.06529	0.06529	0.07812	0.07861	0.05435	0.12987	0.09249	0.09249	0.06613	0.06983	0.05719	0.06312	0.06776	0.06849	0.06606	0.06008	0.06069	0.06441	0.05624	0.05825	0.07131	0.07158	0.0694	0.0555	0.07462	0.07359	0.07574	0.07663	0.08241	0.06899	0.07808	0.07153	0.07153	0.0661	0.07027	0.06746	0.06752	0.06294	0.06479
630nm	0.07106	0.06004	0.05474	0.06302	0.07395	0.07346	0.08504	0.06705	0.07353	0.07	0.0652	0.0652	0.07802	0.07845	0.05429	0.12967	0.0924	0.0924	0.06605	0.06974	0.05711	0.06303	0.06766	0.06838	0.06596	0.05998	0.06062	0.06431	0.05615	0.05815	0.0712	0.07149	0.06931	0.05541	0.07448	0.07347	0.07561	0.07651	0.08229	0.06889	0.07797	0.07141	0.07141	0.06599	0.07013	0.06733	0.06739	0.06283	0.06466
631nm	0.07097	0.05998	0.05466	0.06292	0.07384	0.07338	0.08491	0.06695	0.07343	0.06989	0.0651	0.0651	0.07792	0.07827	0.05422	0.12944	0.09229	0.09229	0.06595	0.06965	0.05701	0.06292	0.06754	0.06826	0.06586	0.05987	0.06054	0.0642	0.05606	0.05803	0.07107	0.07139	0.06921	0.05532	0.07433	0.07334	0.07546	0.07639	0.08215	0.06877	0.07785	0.07128	0.07128	0.06587	0.06999	0.0672	0.06725	0.06271	0.06452
632nm	0.07086	0.0599	0.05456	0.06279	0.07371	0.07327	0.08475	0.06683	0.0733	0.06975	0.06497	0.06497	0.07781	0.07806	0.05414	0.12918	0.09216	0.09216	0.06584	0.06953	0.05691	0.0628	0.06741	0.06812	0.06574	0.05975	0.06044	0.06408	0.05595	0.05789	0.07093	0.07128	0.06909	0.05521	0.07415	0.07318	0.07528	0.07626	0.08199	0.06865	0.07772	0.07114	0.07114	0.06573	0.06982	0.06704	0.06708	0.06255	0.06436
633nm	0.07071	0.05979	0.05445	0.06262	0.07355	0.07313	0.08454	0.06667	0.07315	0.06959	0.06483	0.06483	0.07767	0.0778	0.05404	0.12885	0.09198	0.09198	0.06569	0.06939	0.05677	0.06264	0.06725	0.06795	0.06559	0.0596	0.06032	0.06394	0.05582	0.05772	0.07077	0.07115	0.06894	0.05507	0.07394	0.073	0.07507	0.0761	0.08179	0.06849	0.07755	0.07096	0.07096	0.06556	0.06961	0.06685	0.06689	0.06236	0.06416
634nm	0.07051	0.05964	0.05431	0.06241	0.07335	0.07295	0.08426	0.06648	0.07295	0.06938	0.06464	0.06464	0.0775	0.0775	0.05391	0.12844	0.09175	0.09175	0.06551	0.06921	0.05661	0.06245	0.06705	0.06775	0.06542	0.05943	0.06017	0.06377	0.05567	0.05752	0.07057	0.07099	0.06875	0.05489	0.07368	0.07277	0.07481	0.0759	0.08154	0.06831	0.07735	0.07075	0.07075	0.06535	0.06937	0.06661	0.06665	0.06212	0.06392
635nm	0.07027	0.05946	0.05413	0.06215	0.07311	0.07272	0.08393	0.06625	0.07271	0.06912	0.06441	0.06441	0.0773	0.07713	0.05374	0.12794	0.09145	0.09145	0.06529	0.06899	0.05642	0.06221	0.06681	0.06749	0.06521	0.05922	0.05998	0.06356	0.05548	0.05727	0.07034	0.0708	0.06851	0.05468	0.07338	0.07249	0.0745	0.07565	0.08125	0.06808	0.07711	0.07049	0.07049	0.06509	0.06907	0.06632	0.06636	0.06184	0.06362
636nm	0.06998	0.05923	0.05391	0.06183	0.07283	0.07244	0.08354	0.06596	0.0724	0.06882	0.06414	0.06414	0.07705	0.0767	0.05355	0.12735	0.0911	0.0911	0.06502	0.06872	0.05619	0.06194	0.06653	0.06718	0.06496	0.05897	0.05975	0.06332	0.05526	0.05698	0.07007	0.07057	0.06824	0.05442	0.07302	0.07217	0.07413	0.07535	0.08089	0.06781	0.07683	0.07019	0.07019	0.06478	0.06871	0.06596	0.06602	0.06149	0.06327
637nm	0.06963	0.05896	0.05366	0.06146	0.07249	0.07211	0.08309	0.06563	0.07205	0.06846	0.06382	0.06382	0.07676	0.07621	0.05331	0.12667	0.09068	0.09068	0.06471	0.06841	0.05592	0.06162	0.0662	0.06682	0.06468	0.05868	0.05947	0.06304	0.055	0.05665	0.06975	0.0703	0.06793	0.05412	0.0726	0.07178	0.0737	0.07498	0.08048	0.06749	0.07651	0.06984	0.06984	0.06442	0.0683	0.06553	0.06563	0.0611	0.06286
638nm	0.06923	0.05865	0.05336	0.06104	0.0721	0.07173	0.08258	0.06525	0.07163	0.06805	0.06345	0.06345	0.07642	0.07565	0.05304	0.12588	0.09021	0.09021	0.06436	0.06805	0.05561	0.06127	0.06583	0.06642	0.06436	0.05836	0.05916	0.06272	0.0547	0.05628	0.06939	0.06999	0.06757	0.05378	0.07212	0.07135	0.07322	0.07456	0.08001	0.06712	0.07613	0.06945	0.06945	0.064	0.06782	0.06505	0.06519	0.06066	0.0624
639nm	0.06877	0.05829	0.05301	0.06057	0.07167	0.0713	0.08201	0.06481	0.07115	0.06759	0.06303	0.06303	0.07605	0.07504	0.05274	0.12502	0.08967	0.08967	0.06396	0.06765	0.05528	0.06087	0.06541	0.06596	0.06401	0.05799	0.0588	0.06237	0.05437	0.05587	0.06899	0.06965	0.06718	0.05341	0.07159	0.07087	0.07268	0.07409	0.0795	0.0667	0.07571	0.06902	0.06902	0.06353	0.0673	0.06451	0.0647	0.06017	0.06189
640nm	0.06827	0.05791	0.05264	0.06004	0.0712	0.07081	0.08139	0.06432	0.07063	0.06707	0.06257	0.06257	0.07563	0.07439	0.05239	0.12407	0.08909	0.08909	0.06353	0.06721	0.0549	0.06045	0.06497	0.06548	0.06363	0.05759	0.0584	0.06198	0.05401	0.05543	0.06855	0.06926	0.06676	0.05301	0.07101	0.07035	0.07208	0.07357	0.07894	0.06625	0.07524	0.06855	0.06855	0.06301	0.06672	0.06392	0.06419	0.05964	0.06134
641nm	0.06772	0.05749	0.05223	0.05948	0.07068	0.07029	0.08072	0.0638	0.07006	0.06651	0.06207	0.06207	0.07517	0.07369	0.05202	0.12305	0.08846	0.08846	0.06307	0.06673	0.0545	0.05998	0.06449	0.06496	0.06322	0.05716	0.05796	0.06156	0.05361	0.05496	0.06807	0.06884	0.0663	0.05258	0.07038	0.0698	0.07144	0.07301	0.07835	0.06576	0.07474	0.06805	0.06805	0.06246	0.06609	0.06329	0.06364	0.05907	0.06075
642nm	0.06713	0.05704	0.05179	0.05888	0.07014	0.06973	0.08001	0.06324	0.06946	0.06591	0.06154	0.06154	0.07468	0.07297	0.05161	0.12198	0.0878	0.0878	0.06258	0.06623	0.05407	0.05949	0.06398	0.06441	0.06278	0.0567	0.0575	0.06112	0.05319	0.05446	0.06756	0.06838	0.0658	0.05213	0.06972	0.06922	0.07076	0.07241	0.07774	0.06524	0.0742	0.06753	0.06753	0.06189	0.06544	0.06264	0.06307	0.05848	0.06014
643nm	0.06652	0.05658	0.05134	0.05826	0.06957	0.06915	0.07926	0.06266	0.06884	0.06529	0.06098	0.06098	0.07416	0.07222	0.05119	0.12087	0.08711	0.08711	0.06207	0.0657	0.05363	0.05898	0.06344	0.06385	0.06233	0.05622	0.05701	0.06065	0.05275	0.05395	0.06702	0.06791	0.06528	0.05167	0.06903	0.06863	0.07005	0.07179	0.07711	0.0647	0.07363	0.06698	0.06698	0.06129	0.06476	0.06197	0.06249	0.05787	0.05951
644nm	0.06589	0.05611	0.05088	0.05762	0.06899	0.06855	0.0785	0.06207	0.0682	0.06465	0.06041	0.06041	0.07362	0.07147	0.05075	0.11973	0.0864	0.0864	0.06155	0.06517	0.05316	0.05845	0.06289	0.06327	0.06185	0.05572	0.0565	0.06018	0.0523	0.05343	0.06647	0.06741	0.06475	0.05119	0.06834	0.06803	0.06934	0.07115	0.07648	0.06416	0.07305	0.06641	0.06641	0.0607	0.06407	0.06129	0.0619	0.05724	0.05889
645nm	0.06525	0.05564	0.05041	0.05698	0.0684	0.06793	0.07774	0.06149	0.06756	0.06401	0.05984	0.05984	0.07307	0.07071	0.0503	0.11859	0.08568	0.08568	0.06102	0.06462	0.05269	0.05792	0.06232	0.06268	0.06137	0.05522	0.05599	0.0597	0.05185	0.05291	0.06592	0.06691	0.0642	0.0507	0.06764	0.06743	0.06863	0.07051	0.07586	0.06361	0.07246	0.06585	0.06585	0.0601	0.06339	0.06062	0.06132	0.05661	0.05827
646nm	0.06462	0.05517	0.04995	0.05634	0.06781	0.06732	0.07698	0.06091	0.06693	0.06338	0.05926	0.05926	0.07252	0.06997	0.04985	0.11747	0.08497	0.08497	0.06049	0.06409	0.05221	0.05739	0.06175	0.0621	0.06088	0.05472	0.05548	0.05922	0.0514	0.0524	0.06536	0.0664	0.06365	0.05022	0.06697	0.06684	0.06794	0.06986	0.07525	0.06307	0.07187	0.06529	0.06529	0.05951	0.06272	0.05996	0.06074	0.05599	0.05767
647nm	0.064	0.05471	0.04951	0.05573	0.06723	0.06671	0.07624	0.06036	0.06631	0.06277	0.0587	0.0587	0.07199	0.06925	0.04941	0.11639	0.08429	0.08429	0.05997	0.06356	0.05175	0.05687	0.06118	0.06152	0.06041	0.05423	0.05498	0.05874	0.05096	0.05192	0.06483	0.06591	0.0631	0.04974	0.06631	0.06628	0.06727	0.06922	0.07467	0.06255	0.0713	0.06474	0.06474	0.05895	0.06207	0.05932	0.06019	0.0554	0.0571
648nm	0.06341	0.05427	0.04908	0.05515	0.06666	0.06612	0.07552	0.05983	0.06572	0.06219	0.05815	0.05815	0.07147	0.06856	0.04898	0.11536	0.08364	0.08364	0.05947	0.06306	0.0513	0.05638	0.06063	0.06096	0.05994	0.05375	0.05449	0.05827	0.05053	0.05146	0.0643	0.06542	0.06258	0.04929	0.06568	0.06574	0.06663	0.0686	0.07412	0.06205	0.07075	0.06423	0.06423	0.0584	0.06146	0.05871	0.05967	0.05483	0.05656
649nm	0.06285	0.05384	0.04867	0.0546	0.06612	0.06556	0.07484	0.05933	0.06515	0.06164	0.05763	0.05763	0.07097	0.0679	0.04856	0.11441	0.08302	0.08302	0.05899	0.06258	0.05086	0.05592	0.0601	0.06042	0.05949	0.05328	0.05402	0.05782	0.05012	0.05104	0.0638	0.06496	0.06208	0.04885	0.0651	0.06524	0.06602	0.06802	0.07362	0.06158	0.07023	0.06374	0.06374	0.05789	0.06088	0.05813	0.05918	0.05429	0.05606
650nm	0.06232	0.05344	0.04828	0.05409	0.06559	0.06501	0.07418	0.05887	0.06461	0.06113	0.05712	0.05712	0.07049	0.06728	0.04816	0.11352	0.08244	0.08244	0.05854	0.06212	0.05044	0.05548	0.05958	0.05992	0.05906	0.05283	0.05356	0.05739	0.04973	0.05064	0.06332	0.06451	0.06161	0.04844	0.06455	0.06476	0.06544	0.06746	0.07315	0.06114	0.06972	0.06328	0.06328	0.05741	0.06035	0.0576	0.05872	0.05379	0.0556
651nm	0.06182	0.05305	0.0479	0.0536	0.06509	0.06448	0.07355	0.05842	0.0641	0.06064	0.05663	0.05663	0.07003	0.06669	0.04778	0.11268	0.08189	0.08189	0.0581	0.06169	0.05004	0.05506	0.05909	0.05943	0.05864	0.05239	0.05311	0.05697	0.04935	0.05027	0.06285	0.06407	0.06116	0.04805	0.06403	0.06432	0.0649	0.06693	0.07272	0.06072	0.06924	0.06285	0.06285	0.05696	0.05984	0.0571	0.0583	0.05333	0.05517
652nm	0.06134	0.05267	0.04754	0.05313	0.0646	0.06396	0.07293	0.05799	0.0636	0.06017	0.05616	0.05616	0.06958	0.06613	0.0474	0.11187	0.08136	0.08136	0.05768	0.06127	0.04964	0.05465	0.05861	0.05896	0.05823	0.05196	0.05267	0.05656	0.04898	0.04991	0.0624	0.06364	0.06072	0.04767	0.06355	0.0639	0.06437	0.06643	0.07233	0.06032	0.06878	0.06244	0.06244	0.05654	0.05936	0.05662	0.0579	0.05289	0.05477
653nm	0.06086	0.0523	0.04718	0.05267	0.06411	0.06344	0.07231	0.05757	0.0631	0.0597	0.05568	0.05568	0.06912	0.06558	0.04702	0.11108	0.08083	0.08083	0.05725	0.06085	0.04923	0.05425	0.05814	0.0585	0.05781	0.05153	0.05222	0.05615	0.04861	0.04956	0.06194	0.06321	0.06028	0.04729	0.06309	0.06349	0.06386	0.06593	0.07195	0.05993	0.06832	0.06204	0.06204	0.05613	0.05889	0.05617	0.05752	0.05247	0.05438
654nm	0.06038	0.05193	0.04681	0.0522	0.06361	0.06291	0.07168	0.05713	0.0626	0.05923	0.0552	0.0552	0.06864	0.06502	0.04662	0.11026	0.08028	0.08028	0.05682	0.06042	0.04882	0.05384	0.05765	0.05804	0.05738	0.05108	0.05176	0.05572	0.04824	0.0492	0.06147	0.06276	0.05984	0.04691	0.06263	0.06308	0.06336	0.06543	0.07159	0.05954	0.06786	0.06164	0.06164	0.05573	0.05843	0.05572	0.05713	0.05206	0.054
655nm	0.05988	0.05154	0.04643	0.0517	0.06309	0.06236	0.07102	0.05668	0.06207	0.05873	0.0547	0.0547	0.06814	0.06445	0.04621	0.1094	0.0797	0.0797	0.05637	0.05998	0.04838	0.05341	0.05714	0.05755	0.05692	0.05061	0.05127	0.05528	0.04785	0.04883	0.06099	0.06229	0.05937	0.04651	0.06217	0.06267	0.06284	0.06491	0.07123	0.05915	0.0674	0.06123	0.06123	0.05533	0.05794	0.05526	0.05674	0.05164	0.05361
656nm	0.05935	0.05113	0.04602	0.05118	0.06254	0.06177	0.07033	0.0562	0.06151	0.05821	0.05418	0.05418	0.0676	0.06384	0.04577	0.10848	0.07907	0.07907	0.05588	0.0595	0.04791	0.05296	0.05661	0.05702	0.05644	0.05011	0.05076	0.05481	0.04744	0.04842	0.06046	0.06178	0.05887	0.04609	0.06169	0.06223	0.06231	0.06437	0.07085	0.05873	0.06692	0.0608	0.0608	0.0549	0.05744	0.05478	0.05633	0.0512	0.05321
657nm	0.05878	0.0507	0.04558	0.05062	0.06195	0.06114	0.0696	0.05568	0.06091	0.05764	0.05361	0.05361	0.06703	0.06319	0.0453	0.10748	0.07838	0.07838	0.05536	0.05898	0.04741	0.05247	0.05604	0.05645	0.05592	0.04958	0.0502	0.0543	0.047	0.04798	0.0599	0.06124	0.05834	0.04563	0.06118	0.06177	0.06176	0.06379	0.07045	0.05829	0.06642	0.06035	0.06035	0.05445	0.0569	0.05427	0.05588	0.05074	0.05279
658nm	0.05817	0.05024	0.04512	0.05002	0.06132	0.06046	0.06882	0.05512	0.06026	0.05704	0.05301	0.05301	0.06643	0.0625	0.04479	0.1064	0.07764	0.07764	0.05481	0.05843	0.04687	0.05197	0.05543	0.05585	0.05538	0.04901	0.0496	0.05375	0.04653	0.04751	0.0593	0.06067	0.05778	0.04516	0.06064	0.06129	0.06118	0.06318	0.07002	0.05783	0.06589	0.05988	0.05988	0.05397	0.05632	0.05372	0.05541	0.05026	0.05235
659nm	0.05752	0.04974	0.04462	0.04939	0.06066	0.05975	0.06801	0.05453	0.05956	0.0564	0.05238	0.05238	0.06579	0.06177	0.04425	0.10526	0.07686	0.07686	0.05423	0.05785	0.04631	0.05143	0.0548	0.0552	0.05481	0.0484	0.04897	0.05318	0.04603	0.04701	0.05866	0.06007	0.05719	0.04466	0.06005	0.06077	0.06056	0.06255	0.06956	0.05735	0.06534	0.05939	0.05939	0.05347	0.05571	0.05314	0.0549	0.04974	0.05188
660nm	0.05684	0.04923	0.0441	0.04873	0.05997	0.05901	0.06718	0.05391	0.05884	0.05573	0.05172	0.05172	0.06514	0.06102	0.04369	0.10405	0.07603	0.07603	0.05363	0.05725	0.04573	0.05088	0.05415	0.05453	0.05423	0.04778	0.04832	0.05259	0.04551	0.04649	0.058	0.05944	0.05659	0.04414	0.05944	0.06024	0.05992	0.0619	0.06908	0.05685	0.06477	0.05888	0.05888	0.05294	0.05507	0.05253	0.05437	0.04921	0.0514
661nm	0.05614	0.04871	0.04357	0.04806	0.05927	0.05825	0.06634	0.05329	0.0581	0.05505	0.05105	0.05105	0.06447	0.06026	0.04312	0.10282	0.07519	0.07519	0.05302	0.05664	0.04514	0.05033	0.05349	0.05385	0.05365	0.04714	0.04766	0.05199	0.04499	0.04596	0.05732	0.05882	0.05597	0.04362	0.0588	0.05971	0.05927	0.06125	0.06859	0.05635	0.06418	0.05837	0.05837	0.05241	0.05442	0.0519	0.05383	0.04866	0.05091
662nm	0.05543	0.04818	0.04305	0.04739	0.05858	0.05751	0.0655	0.05267	0.05735	0.05437	0.05038	0.05038	0.06379	0.05951	0.04255	0.10158	0.07434	0.07434	0.05243	0.05604	0.04456	0.04979	0.05285	0.05318	0.05308	0.04652	0.047	0.0514	0.04448	0.04543	0.05665	0.0582	0.05537	0.04312	0.05815	0.05917	0.05861	0.0606	0.06811	0.05586	0.0636	0.05786	0.05786	0.05188	0.05376	0.05128	0.05329	0.04811	0.05043
663nm	0.05474	0.04767	0.04253	0.04674	0.05791	0.05679	0.0647	0.05208	0.05663	0.05372	0.04973	0.04973	0.06313	0.05881	0.042	0.10036	0.07352	0.07352	0.05185	0.05547	0.04399	0.04928	0.05223	0.05253	0.05254	0.04592	0.04637	0.05083	0.04399	0.04493	0.05601	0.05761	0.05478	0.04263	0.05751	0.05866	0.05796	0.05999	0.06764	0.05539	0.06304	0.05735	0.05735	0.05137	0.05313	0.05066	0.05276	0.04757	0.04996
664nm	0.05408	0.04719	0.04205	0.04611	0.05727	0.05611	0.06394	0.05152	0.05595	0.0531	0.04912	0.04912	0.0625	0.05816	0.04148	0.09919	0.07275	0.07275	0.0513	0.05493	0.04346	0.04881	0.05165	0.05193	0.05204	0.04536	0.04578	0.05031	0.04354	0.04447	0.05541	0.05706	0.05424	0.04218	0.0569	0.05816	0.05734	0.05941	0.0672	0.05495	0.0625	0.05688	0.05688	0.05089	0.05252	0.05008	0.05226	0.04706	0.04952
665nm	0.05347	0.04674	0.0416	0.04553	0.05669	0.05549	0.06325	0.05101	0.05532	0.05253	0.04855	0.04855	0.06191	0.05758	0.041	0.0981	0.07204	0.07204	0.05081	0.05445	0.04298	0.0484	0.05113	0.05138	0.0516	0.04486	0.04524	0.04984	0.04314	0.04405	0.05487	0.05656	0.05375	0.04178	0.05633	0.05771	0.05677	0.05887	0.0668	0.05454	0.06201	0.05643	0.05643	0.05045	0.05197	0.04953	0.0518	0.04657	0.04913
666nm	0.05292	0.04634	0.0412	0.045	0.05616	0.05493	0.06263	0.05056	0.05476	0.05203	0.04803	0.04803	0.06137	0.0571	0.04057	0.0971	0.0714	0.0714	0.05036	0.05402	0.04255	0.04806	0.05067	0.05089	0.05123	0.04442	0.04476	0.04944	0.0428	0.04371	0.0544	0.05612	0.05332	0.04143	0.05581	0.0573	0.05626	0.05839	0.06645	0.05418	0.06157	0.05603	0.05603	0.05006	0.05148	0.04904	0.05139	0.04613	0.04879
667nm	0.05243	0.04599	0.04086	0.04454	0.0557	0.05444	0.0621	0.05018	0.05426	0.05159	0.04759	0.04759	0.06089	0.0567	0.0402	0.09622	0.07085	0.07085	0.04998	0.05366	0.04219	0.04779	0.0503	0.05048	0.05094	0.04404	0.04435	0.04911	0.04252	0.04343	0.05401	0.05575	0.05297	0.04114	0.05535	0.05695	0.05581	0.05797	0.06615	0.05386	0.06119	0.05568	0.05568	0.04972	0.05106	0.0486	0.05103	0.04575	0.0485
668nm	0.05202	0.0457	0.04056	0.04414	0.05531	0.05403	0.06165	0.04986	0.05385	0.05124	0.04721	0.04721	0.06047	0.0564	0.03989	0.09546	0.07038	0.07038	0.04966	0.05338	0.0419	0.0476	0.05001	0.05015	0.05073	0.04375	0.04402	0.04885	0.04231	0.04324	0.05371	0.05546	0.05269	0.04092	0.05496	0.05665	0.05544	0.05761	0.0659	0.05359	0.06086	0.05538	0.05538	0.04945	0.05072	0.04823	0.05073	0.04542	0.04828
669nm	0.05168	0.04546	0.04033	0.04382	0.05498	0.05368	0.06129	0.04961	0.05351	0.05095	0.0469	0.0469	0.06013	0.05621	0.03964	0.09484	0.07	0.07	0.04941	0.05317	0.04167	0.0475	0.0498	0.0499	0.0506	0.04352	0.04375	0.04866	0.04216	0.04313	0.05349	0.05524	0.0525	0.04077	0.05462	0.0564	0.05513	0.05732	0.06571	0.05338	0.06059	0.05514	0.05514	0.04924	0.05045	0.04793	0.0505	0.04515	0.04812
670nm	0.05141	0.04528	0.04015	0.04357	0.05473	0.0534	0.06101	0.04942	0.05324	0.05074	0.04665	0.04665	0.05984	0.05611	0.03946	0.09434	0.0697	0.0697	0.04923	0.05303	0.04152	0.04748	0.04969	0.04974	0.05056	0.04336	0.04356	0.04855	0.04208	0.04309	0.05335	0.0551	0.05238	0.04069	0.05435	0.05622	0.05489	0.05709	0.06557	0.05322	0.06038	0.05495	0.05495	0.04909	0.05027	0.04769	0.05032	0.04495	0.04802
671nm	0.05121	0.04515	0.04003	0.04338	0.05455	0.05319	0.06081	0.0493	0.05304	0.0506	0.04647	0.04647	0.05962	0.05611	0.03933	0.09397	0.06948	0.06948	0.04911	0.05297	0.04143	0.04754	0.04967	0.04966	0.05061	0.04328	0.04343	0.0485	0.04207	0.04314	0.05329	0.05503	0.05234	0.04067	0.05414	0.0561	0.05473	0.05692	0.06548	0.05311	0.06023	0.05482	0.05482	0.049	0.05017	0.04752	0.05021	0.04481	0.04798
672nm	0.05107	0.04508	0.03996	0.04327	0.05444	0.05305	0.06068	0.04924	0.05291	0.05053	0.04636	0.04636	0.05946	0.05621	0.03926	0.09372	0.06933	0.06933	0.04905	0.05298	0.04141	0.04769	0.04974	0.04967	0.05073	0.04326	0.04338	0.04853	0.04211	0.04326	0.05332	0.05504	0.05237	0.04071	0.05399	0.05603	0.05462	0.05681	0.06544	0.05304	0.06013	0.05474	0.05474	0.04896	0.05015	0.04742	0.05015	0.04473	0.048
673nm	0.051	0.04506	0.03993	0.04322	0.0544	0.05297	0.06062	0.04924	0.05284	0.05052	0.0463	0.0463	0.05935	0.05641	0.03925	0.09359	0.06926	0.06926	0.04905	0.05306	0.04146	0.04791	0.04989	0.04977	0.05092	0.04331	0.04339	0.04863	0.04223	0.04347	0.05343	0.05512	0.05247	0.04081	0.0539	0.05601	0.05458	0.05675	0.06545	0.05302	0.06007	0.05471	0.05471	0.04899	0.0502	0.04738	0.05015	0.0447	0.04806
674nm	0.05099	0.0451	0.03996	0.04323	0.05442	0.05296	0.06064	0.04929	0.05284	0.05057	0.0463	0.0463	0.0593	0.05671	0.0393	0.09356	0.06926	0.06926	0.0491	0.05322	0.04157	0.0482	0.05013	0.04994	0.0512	0.04342	0.04346	0.04879	0.0424	0.04375	0.05361	0.05527	0.05264	0.04096	0.05387	0.05603	0.0546	0.05676	0.06552	0.05305	0.06007	0.05473	0.05473	0.04907	0.05033	0.04741	0.0502	0.04473	0.04818
675nm	0.05105	0.04518	0.04004	0.04331	0.0545	0.05301	0.06073	0.04941	0.0529	0.05068	0.04636	0.04636	0.05929	0.0571	0.03941	0.09364	0.06934	0.06934	0.04921	0.05344	0.04176	0.04858	0.05045	0.0502	0.05154	0.04361	0.04361	0.04903	0.04265	0.04412	0.05388	0.05549	0.05289	0.04118	0.0539	0.05611	0.05468	0.05681	0.06564	0.05312	0.06012	0.0548	0.0548	0.04921	0.05054	0.04749	0.05031	0.04482	0.04835
676nm	0.05117	0.04532	0.04017	0.04345	0.05465	0.05314	0.06089	0.04958	0.05302	0.05086	0.04647	0.04647	0.05935	0.05759	0.03957	0.09382	0.0695	0.0695	0.04938	0.05374	0.042	0.04904	0.05086	0.05053	0.05197	0.04386	0.04381	0.04934	0.04295	0.04458	0.05422	0.05577	0.0532	0.04145	0.054	0.05623	0.05483	0.05692	0.06581	0.05323	0.06022	0.05491	0.05491	0.0494	0.05083	0.04764	0.05049	0.04496	0.04858
677nm	0.05137	0.04551	0.04035	0.04366	0.05487	0.05334	0.06114	0.04982	0.05322	0.05111	0.04665	0.04665	0.05947	0.05817	0.0398	0.09413	0.06974	0.06974	0.0496	0.05411	0.04232	0.04957	0.05135	0.05095	0.05247	0.04418	0.04409	0.04972	0.04332	0.04511	0.05465	0.05612	0.05359	0.04179	0.05416	0.05641	0.05504	0.05709	0.06605	0.05338	0.06037	0.05507	0.05507	0.04965	0.0512	0.04786	0.05072	0.04516	0.04886
678nm	0.05164	0.04577	0.04059	0.04394	0.05516	0.05361	0.06148	0.05013	0.0535	0.05143	0.0469	0.0469	0.05966	0.05885	0.04009	0.09456	0.07008	0.07008	0.0499	0.05456	0.04272	0.05018	0.05192	0.05144	0.05305	0.04457	0.04444	0.05017	0.04374	0.04573	0.05516	0.05654	0.05406	0.04219	0.0544	0.05664	0.05532	0.05731	0.06634	0.05358	0.06058	0.05528	0.05528	0.04996	0.05164	0.04814	0.05101	0.04542	0.0492
679nm	0.05201	0.04608	0.04089	0.04431	0.05553	0.05397	0.06192	0.05051	0.05387	0.05183	0.04722	0.04722	0.05993	0.05961	0.04045	0.09515	0.07053	0.07053	0.05026	0.05509	0.04319	0.05087	0.05259	0.05202	0.0537	0.04503	0.04486	0.0507	0.04424	0.04644	0.05575	0.05704	0.05461	0.04266	0.05471	0.05693	0.05568	0.05761	0.06669	0.05384	0.06085	0.05555	0.05555	0.05033	0.05217	0.04849	0.05137	0.04576	0.0496
680nm	0.05248	0.04648	0.04127	0.04479	0.056	0.05443	0.06247	0.05098	0.05435	0.05233	0.04763	0.04763	0.06029	0.06047	0.04088	0.09591	0.07111	0.07111	0.05071	0.0557	0.04373	0.05163	0.05335	0.0527	0.05443	0.04556	0.04537	0.05131	0.0448	0.04722	0.05643	0.05761	0.05524	0.04321	0.05511	0.0573	0.05612	0.05799	0.06712	0.05415	0.06118	0.05588	0.05588	0.05078	0.05278	0.04893	0.0518	0.04617	0.05008
681nm	0.05307	0.04696	0.04174	0.04537	0.05657	0.055	0.06316	0.05156	0.05495	0.05294	0.04814	0.04814	0.06076	0.06143	0.04141	0.09687	0.07183	0.07183	0.05126	0.0564	0.04437	0.05247	0.05421	0.05348	0.05524	0.04618	0.04598	0.052	0.04543	0.04808	0.05721	0.05826	0.05596	0.04384	0.05562	0.05776	0.05667	0.05846	0.06762	0.05453	0.0616	0.05628	0.05628	0.0513	0.05349	0.04947	0.05231	0.04667	0.05065
682nm	0.0538	0.04754	0.04231	0.0461	0.05728	0.05571	0.064	0.05225	0.0557	0.05369	0.04877	0.04877	0.06136	0.0625	0.04204	0.09807	0.07271	0.07271	0.05191	0.05721	0.0451	0.05339	0.05517	0.05437	0.05613	0.0469	0.04669	0.05279	0.04614	0.04902	0.05809	0.05901	0.05677	0.04456	0.05626	0.05832	0.05733	0.05903	0.06821	0.055	0.06211	0.05677	0.05677	0.05193	0.05431	0.05011	0.05292	0.04727	0.05131
683nm	0.0547	0.04824	0.04299	0.04698	0.05814	0.05658	0.06503	0.05307	0.05662	0.05458	0.04955	0.04955	0.06211	0.0637	0.04279	0.09955	0.07378	0.07378	0.0527	0.05813	0.04594	0.05441	0.05625	0.0554	0.05711	0.04774	0.04754	0.05369	0.04695	0.05004	0.0591	0.05987	0.0577	0.04538	0.05704	0.05901	0.05815	0.05974	0.0689	0.05557	0.06275	0.05737	0.05737	0.05267	0.05526	0.0509	0.05363	0.048	0.05208
684nm	0.0558	0.0491	0.04382	0.04805	0.05917	0.05764	0.06627	0.05407	0.05774	0.05566	0.05051	0.05051	0.06303	0.06506	0.04368	0.10136	0.07507	0.07507	0.05364	0.05919	0.04691	0.05553	0.05746	0.05659	0.0582	0.04871	0.04854	0.05471	0.04787	0.05117	0.06024	0.06086	0.05876	0.04632	0.058	0.05985	0.05914	0.0606	0.06973	0.05626	0.06353	0.05809	0.05809	0.05355	0.05637	0.05185	0.05448	0.04887	0.05298
685nm	0.05712	0.05012	0.04482	0.04934	0.06042	0.05894	0.06777	0.05525	0.05908	0.05695	0.05166	0.05166	0.06415	0.0666	0.04474	0.10355	0.07661	0.07661	0.05475	0.06041	0.04803	0.05677	0.05884	0.05796	0.05941	0.04984	0.04973	0.05589	0.04893	0.05243	0.06155	0.062	0.05998	0.0474	0.05918	0.06087	0.06034	0.06164	0.07072	0.05711	0.06448	0.05897	0.05897	0.05459	0.05766	0.05299	0.05549	0.04992	0.05404
686nm	0.05871	0.05134	0.046	0.05088	0.0619	0.0605	0.06956	0.05666	0.06068	0.05848	0.05306	0.05306	0.0655	0.06837	0.04599	0.10617	0.07845	0.07845	0.05608	0.06184	0.04933	0.05818	0.06039	0.05955	0.06079	0.05117	0.05113	0.05725	0.05015	0.05385	0.06306	0.06333	0.06137	0.04865	0.06061	0.0621	0.06179	0.06291	0.07191	0.05815	0.06565	0.06006	0.06006	0.05583	0.05918	0.05438	0.0567	0.05119	0.0553
687nm	0.06059	0.05279	0.04741	0.05271	0.06365	0.06237	0.07168	0.05833	0.06258	0.06029	0.05472	0.05472	0.06711	0.07042	0.04747	0.10928	0.08061	0.08061	0.05766	0.0635	0.05085	0.05979	0.06216	0.0614	0.06236	0.05273	0.05278	0.05883	0.05158	0.05545	0.0648	0.06486	0.06299	0.05012	0.06232	0.06357	0.06352	0.06444	0.07334	0.05941	0.06706	0.06137	0.06137	0.05728	0.06097	0.05605	0.05815	0.05271	0.05677
688nm	0.0628	0.0545	0.04908	0.05486	0.0657	0.06459	0.07416	0.06028	0.06479	0.06242	0.05669	0.05669	0.06901	0.0728	0.0492	0.11292	0.08315	0.08315	0.05952	0.06543	0.05262	0.06163	0.06418	0.06353	0.06417	0.05457	0.05471	0.06066	0.05323	0.05729	0.06681	0.06664	0.06486	0.05183	0.06434	0.06532	0.06558	0.06627	0.07505	0.06094	0.06875	0.06297	0.06297	0.05899	0.06308	0.05804	0.05988	0.05451	0.05852
689nm	0.06537	0.0565	0.05104	0.05737	0.06808	0.06719	0.07705	0.06257	0.06736	0.06489	0.05899	0.05899	0.07124	0.07555	0.0512	0.11716	0.0861	0.0861	0.06169	0.06769	0.05467	0.06375	0.06649	0.066	0.06626	0.0567	0.05697	0.06279	0.05515	0.0594	0.06911	0.06871	0.06703	0.05383	0.06673	0.0674	0.068	0.06845	0.0771	0.06278	0.07077	0.06489	0.06489	0.06098	0.06554	0.06041	0.06194	0.05665	0.06057
690nm	0.06832	0.05882	0.05332	0.06026	0.07081	0.0702	0.08036	0.0652	0.0703	0.06775	0.06166	0.06166	0.07381	0.07873	0.0535	0.12202	0.0895	0.0895	0.06421	0.07031	0.05705	0.06619	0.06912	0.06883	0.06866	0.05918	0.05957	0.06525	0.05738	0.06181	0.07176	0.07109	0.06951	0.05615	0.0695	0.06983	0.07082	0.07101	0.07952	0.06498	0.07314	0.06717	0.06717	0.0633	0.06839	0.0632	0.06437	0.05915	0.06296
691nm	0.07167	0.06148	0.05594	0.06354	0.07392	0.07364	0.08411	0.06823	0.07365	0.07101	0.06472	0.06472	0.07675	0.08236	0.05613	0.12755	0.09338	0.09338	0.06711	0.07332	0.05978	0.06897	0.07209	0.07205	0.07142	0.06203	0.06254	0.06808	0.05994	0.06456	0.07477	0.07383	0.07234	0.05883	0.07268	0.07264	0.07408	0.07398	0.08235	0.06759	0.07591	0.06984	0.06984	0.06598	0.07167	0.06643	0.06721	0.06204	0.06574
692nm	0.07545	0.06449	0.05892	0.06725	0.07743	0.07753	0.08833	0.07165	0.0774	0.0747	0.06819	0.06819	0.08007	0.08648	0.05909	0.13375	0.09776	0.09776	0.0704	0.07676	0.06288	0.07213	0.07543	0.07569	0.07456	0.06528	0.0659	0.0713	0.06285	0.06768	0.07817	0.07693	0.07554	0.06189	0.07631	0.07587	0.07779	0.07739	0.08562	0.07063	0.0791	0.07294	0.07294	0.06904	0.0754	0.07014	0.07049	0.06535	0.06894
693nm	0.07964	0.06787	0.06229	0.07137	0.08135	0.08189	0.09302	0.0755	0.08158	0.07883	0.07207	0.07207	0.08377	0.09111	0.06241	0.14063	0.10265	0.10265	0.0741	0.08064	0.06637	0.07568	0.07914	0.07976	0.0781	0.06894	0.06966	0.07491	0.06615	0.07117	0.08197	0.08043	0.07913	0.06533	0.08039	0.07954	0.08199	0.08124	0.08937	0.07415	0.08273	0.07649	0.07649	0.07249	0.07959	0.07433	0.07423	0.06909	0.07258
694nm	0.08425	0.07162	0.06604	0.07592	0.08568	0.0867	0.09818	0.07976	0.08617	0.08339	0.07638	0.07638	0.08787	0.09625	0.06607	0.1482	0.10805	0.10805	0.07821	0.08497	0.07024	0.07963	0.08321	0.08426	0.08204	0.07302	0.07382	0.07894	0.06983	0.07504	0.08617	0.08432	0.0831	0.06918	0.08495	0.08366	0.08668	0.08556	0.09362	0.07817	0.08684	0.08051	0.08051	0.07637	0.08425	0.07902	0.07845	0.07327	0.07669
695nm	0.08928	0.07573	0.07016	0.08087	0.0904	0.09196	0.1038	0.08444	0.09116	0.08838	0.08109	0.08109	0.09235	0.10188	0.07008	0.15642	0.11396	0.11396	0.08274	0.08975	0.07451	0.08398	0.08765	0.08917	0.08637	0.07751	0.07837	0.08337	0.07389	0.07928	0.09077	0.08861	0.08745	0.07341	0.08998	0.08825	0.09188	0.09034	0.09837	0.0827	0.09144	0.085	0.085	0.08066	0.08936	0.0842	0.08316	0.07788	0.08128
696nm	0.0947	0.08019	0.07465	0.08621	0.09552	0.09765	0.10985	0.08953	0.09653	0.09377	0.0862	0.0862	0.09721	0.10798	0.07442	0.16528	0.12035	0.12035	0.08766	0.09495	0.07914	0.08871	0.09242	0.09449	0.09108	0.08239	0.08328	0.08818	0.07832	0.08387	0.09575	0.09328	0.09218	0.07802	0.09549	0.09329	0.09758	0.09557	0.10363	0.08776	0.09652	0.08998	0.08998	0.08538	0.09493	0.08986	0.08835	0.08293	0.08636
697nm	0.10049	0.08497	0.07949	0.09192	0.10101	0.10374	0.11632	0.09499	0.10226	0.09955	0.09168	0.09168	0.10242	0.11453	0.07907	0.17471	0.1272	0.1272	0.09296	0.10056	0.08414	0.09379	0.09751	0.10019	0.09615	0.08765	0.08853	0.09336	0.08309	0.0888	0.10108	0.09831	0.09725	0.08299	0.10147	0.09879	0.10377	0.10125	0.1094	0.09334	0.10208	0.09542	0.09542	0.0905	0.10092	0.09597	0.094	0.08838	0.09191
698nm	0.10661	0.09005	0.08464	0.09797	0.10684	0.1102	0.12316	0.1008	0.10831	0.10566	0.0975	0.0975	0.10797	0.12147	0.08401	0.18468	0.13446	0.13446	0.09862	0.10655	0.08945	0.09921	0.1029	0.10624	0.10156	0.09324	0.09409	0.09887	0.08819	0.09403	0.10674	0.10369	0.10265	0.08829	0.10789	0.10473	0.11043	0.10737	0.11566	0.09944	0.10812	0.10133	0.10133	0.09603	0.10732	0.10251	0.1001	0.09423	0.09793
699nm	0.11303	0.0954	0.09007	0.10433	0.11299	0.11699	0.13033	0.10693	0.11464	0.11208	0.10364	0.10364	0.11383	0.12878	0.0892	0.19511	0.14208	0.14208	0.10461	0.11287	0.09506	0.10492	0.10854	0.11261	0.10728	0.09914	0.09991	0.1047	0.09357	0.09953	0.11269	0.10938	0.10836	0.09389	0.11475	0.11111	0.11755	0.11389	0.1224	0.10604	0.11463	0.10767	0.10767	0.10193	0.11407	0.10945	0.10662	0.10045	0.1044
700nm	0.11971	0.10098	0.09576	0.11095	0.11942	0.12405	0.13781	0.11334	0.12123	0.11876	0.11005	0.11005	0.11997	0.13641	0.09463	0.20594	0.15002	0.15002	0.11089	0.1195	0.10093	0.1109	0.11442	0.11928	0.11327	0.10531	0.10596	0.1108	0.09921	0.10528	0.11891	0.11537	0.11433	0.09977	0.12201	0.11789	0.12508	0.12081	0.12959	0.11311	0.12156	0.11443	0.11443	0.1082	0.12116	0.11675	0.11353	0.107	0.11129
701nm	0.1266	0.10676	0.10166	0.11782	0.1261	0.13136	0.14554	0.12	0.12804	0.12567	0.11672	0.11672	0.12636	0.14433	0.10026	0.21711	0.15823	0.15823	0.11744	0.12639	0.10704	0.11711	0.12052	0.1262	0.1195	0.11173	0.11221	0.11717	0.10508	0.11124	0.12536	0.12162	0.12055	0.10591	0.12964	0.12506	0.13302	0.12809	0.13722	0.12064	0.12892	0.12158	0.12158	0.1148	0.12856	0.12439	0.12081	0.11385	0.11859
702nm	0.13369	0.1127	0.10776	0.12488	0.133	0.13887	0.1535	0.12689	0.13503	0.13277	0.12361	0.12361	0.13298	0.15252	0.10606	0.22856	0.16666	0.16666	0.12423	0.13351	0.11335	0.12354	0.12681	0.13336	0.12597	0.11836	0.11862	0.12376	0.11117	0.11741	0.13203	0.12811	0.12701	0.11227	0.13763	0.1326	0.14132	0.13571	0.14525	0.12859	0.13666	0.12908	0.12908	0.12172	0.13623	0.13232	0.12843	0.12099	0.12626
703nm	0.14093	0.11879	0.11401	0.13212	0.14011	0.14655	0.16165	0.13397	0.14218	0.14003	0.13071	0.13071	0.13979	0.16096	0.11203	0.24024	0.17529	0.17529	0.13122	0.14084	0.11984	0.13018	0.13328	0.14074	0.13265	0.12518	0.12518	0.13058	0.11744	0.12376	0.13889	0.13484	0.13367	0.11883	0.14594	0.14048	0.14996	0.14365	0.15365	0.13694	0.14477	0.13692	0.13692	0.12893	0.14415	0.14053	0.13636	0.12839	0.13427
704nm	0.1483	0.12501	0.1204	0.13952	0.1474	0.15436	0.17	0.14123	0.14948	0.14745	0.13798	0.13798	0.14679	0.16963	0.11816	0.25213	0.18409	0.18409	0.13841	0.14836	0.12651	0.13701	0.13992	0.14832	0.13953	0.13218	0.13188	0.13761	0.12391	0.13028	0.14595	0.14178	0.14054	0.1256	0.15456	0.14868	0.15893	0.15189	0.16241	0.14565	0.15324	0.14508	0.14508	0.13643	0.15231	0.14899	0.1446	0.13603	0.14261
705nm	0.1558	0.13133	0.12693	0.14705	0.15487	0.1623	0.17851	0.14867	0.15692	0.15501	0.14544	0.14544	0.15395	0.17853	0.12444	0.26421	0.19305	0.19305	0.14577	0.15607	0.13335	0.14404	0.14674	0.1561	0.14661	0.13936	0.1387	0.14484	0.13056	0.13698	0.15321	0.14893	0.14761	0.13255	0.16346	0.15718	0.16818	0.1604	0.1715	0.1547	0.16203	0.15354	0.15354	0.1442	0.1607	0.15769	0.15312	0.1439	0.15125
706nm	0.16341	0.13775	0.13358	0.15472	0.16252	0.17035	0.18721	0.15627	0.16449	0.1627	0.15307	0.15307	0.16127	0.18768	0.13088	0.27648	0.20217	0.20217	0.15332	0.16398	0.14036	0.15128	0.15375	0.16407	0.1539	0.14671	0.14566	0.15229	0.1374	0.14387	0.16066	0.15631	0.15489	0.13971	0.17262	0.16597	0.17772	0.16919	0.1809	0.16407	0.17116	0.16231	0.16231	0.15223	0.16932	0.16661	0.16193	0.152	0.16018
707nm	0.17114	0.14428	0.14035	0.16253	0.17035	0.17851	0.19608	0.16406	0.1722	0.17055	0.16088	0.16088	0.16876	0.19708	0.13749	0.28895	0.21148	0.21148	0.16106	0.17209	0.14755	0.15875	0.16095	0.17226	0.16141	0.15426	0.15276	0.15997	0.14444	0.15095	0.16831	0.1639	0.16239	0.14707	0.18205	0.17505	0.18752	0.17824	0.1906	0.17375	0.1806	0.17136	0.17136	0.16051	0.17817	0.17577	0.17102	0.16033	0.1694
708nm	0.179	0.15091	0.14727	0.17048	0.17837	0.18678	0.20515	0.17204	0.18006	0.17856	0.16889	0.16889	0.17641	0.20676	0.14429	0.30164	0.22098	0.22098	0.16899	0.18042	0.15495	0.16646	0.16838	0.18067	0.16917	0.16202	0.16002	0.16789	0.1517	0.15823	0.17619	0.17174	0.17014	0.15466	0.19173	0.18441	0.19757	0.18756	0.20057	0.18373	0.19035	0.18072	0.18072	0.16906	0.18727	0.18517	0.18041	0.1689	0.1789
709nm	0.18698	0.15765	0.15432	0.17858	0.1866	0.19517	0.21444	0.18023	0.18809	0.18675	0.1771	0.1771	0.18423	0.21675	0.1513	0.31459	0.2307	0.2307	0.17713	0.18899	0.16257	0.17445	0.17605	0.18932	0.17719	0.17	0.16746	0.17606	0.1592	0.16574	0.18429	0.17982	0.17814	0.16248	0.20166	0.19406	0.20786	0.19715	0.21083	0.19399	0.20042	0.19038	0.19038	0.17786	0.19663	0.19482	0.19009	0.17772	0.18869
710nm	0.1951	0.16451	0.16154	0.18685	0.19506	0.20369	0.22395	0.18864	0.19631	0.19514	0.18554	0.18554	0.19223	0.22706	0.15855	0.32782	0.24067	0.24067	0.1855	0.19782	0.17043	0.18272	0.18398	0.19823	0.18549	0.17822	0.1751	0.18453	0.16696	0.1735	0.19265	0.18817	0.18642	0.17056	0.21185	0.20399	0.21838	0.207	0.22134	0.20453	0.2108	0.20035	0.20035	0.18692	0.20626	0.20473	0.20009	0.1868	0.19877
711nm	0.20338	0.17151	0.16892	0.19529	0.20376	0.21235	0.2337	0.19729	0.20473	0.20374	0.19422	0.19422	0.20042	0.23773	0.16604	0.34136	0.25092	0.25092	0.19412	0.20694	0.17855	0.19131	0.19221	0.20742	0.19409	0.18671	0.18295	0.19329	0.17499	0.18151	0.20128	0.1968	0.195	0.17891	0.2223	0.21421	0.22913	0.21712	0.23212	0.21535	0.22149	0.21063	0.21063	0.19625	0.21618	0.21492	0.21041	0.19614	0.20914
712nm	0.21181	0.17864	0.17647	0.20391	0.21272	0.22117	0.24371	0.20619	0.21337	0.21257	0.20315	0.20315	0.2088	0.24878	0.1738	0.35521	0.26146	0.26146	0.20299	0.21636	0.18696	0.20023	0.20074	0.2169	0.20302	0.19549	0.19103	0.20237	0.18332	0.18981	0.21019	0.20573	0.20389	0.18756	0.233	0.22472	0.24009	0.22751	0.24315	0.22645	0.2325	0.22124	0.22124	0.20584	0.2264	0.22539	0.22105	0.20578	0.21983
713nm	0.22039	0.18591	0.18421	0.21272	0.22195	0.23014	0.25398	0.21537	0.22223	0.22164	0.21236	0.21236	0.21738	0.26022	0.18184	0.3694	0.27231	0.27231	0.21212	0.22608	0.19566	0.20949	0.2096	0.22667	0.21229	0.20457	0.19935	0.21178	0.19196	0.19839	0.2194	0.21495	0.21311	0.1965	0.24397	0.23553	0.25127	0.23817	0.25442	0.2378	0.24384	0.23217	0.23217	0.21571	0.23693	0.23616	0.23203	0.2157	0.23081
714nm	0.22914	0.19332	0.19212	0.22171	0.23145	0.23927	0.26452	0.22481	0.23131	0.23096	0.22184	0.22184	0.22615	0.27207	0.19018	0.38391	0.28348	0.28348	0.22151	0.23612	0.20466	0.21911	0.21879	0.23675	0.2219	0.21395	0.20793	0.22153	0.20091	0.20726	0.2289	0.22448	0.22266	0.20574	0.25519	0.24663	0.26264	0.24909	0.26592	0.2494	0.25549	0.24344	0.24344	0.22583	0.24779	0.24722	0.24335	0.22591	0.24211
715nm	0.23804	0.20086	0.20021	0.23089	0.24123	0.24856	0.27533	0.23453	0.24062	0.24051	0.23159	0.23159	0.23512	0.28434	0.19881	0.39875	0.29497	0.29497	0.23116	0.24649	0.21397	0.2291	0.22833	0.24713	0.23186	0.22365	0.21676	0.23163	0.21019	0.21644	0.2387	0.23432	0.23255	0.21529	0.26667	0.25803	0.27421	0.26027	0.27765	0.26125	0.26746	0.25502	0.25502	0.23621	0.25896	0.25859	0.25501	0.23643	0.2537
716nm	0.24707	0.20852	0.20846	0.24023	0.25126	0.25798	0.28638	0.2445	0.25015	0.2503	0.24162	0.24162	0.24426	0.29702	0.20775	0.41389	0.30677	0.30677	0.24106	0.25716	0.22358	0.23945	0.23821	0.2578	0.24215	0.23367	0.22583	0.24207	0.21979	0.22592	0.24881	0.24446	0.24278	0.22514	0.27837	0.26971	0.28594	0.27169	0.28958	0.27331	0.27973	0.26693	0.26693	0.24685	0.27045	0.27025	0.267	0.24724	0.26559
717nm	0.25624	0.21628	0.21686	0.24973	0.26155	0.26753	0.29767	0.25472	0.25987	0.26031	0.2519	0.2519	0.25358	0.31011	0.21698	0.42932	0.31886	0.31886	0.25119	0.26814	0.23349	0.25015	0.24844	0.26875	0.25279	0.24399	0.23515	0.25284	0.2297	0.2357	0.25919	0.25489	0.25334	0.23529	0.2903	0.28166	0.29783	0.28334	0.3017	0.28558	0.2923	0.27915	0.27915	0.25772	0.28226	0.2822	0.27932	0.25835	0.27775
718nm	0.2655	0.22412	0.22539	0.25936	0.27208	0.27718	0.30918	0.26517	0.26977	0.27052	0.26244	0.26244	0.26304	0.32358	0.22649	0.445	0.33123	0.33123	0.26154	0.27942	0.24369	0.26121	0.25899	0.27996	0.26374	0.2546	0.2447	0.26393	0.23992	0.24576	0.26986	0.26561	0.26424	0.24573	0.30242	0.29387	0.30984	0.29522	0.31398	0.29804	0.30514	0.29167	0.29167	0.26881	0.29435	0.29442	0.29195	0.26973	0.29017
719nm	0.27485	0.23203	0.23403	0.2691	0.28282	0.2869	0.32086	0.27582	0.27983	0.2809	0.27319	0.27319	0.27264	0.33742	0.23629	0.46089	0.34385	0.34385	0.27208	0.29096	0.25416	0.2726	0.26986	0.29142	0.275	0.26548	0.25446	0.27532	0.25042	0.25609	0.28078	0.2766	0.27544	0.25644	0.31471	0.30633	0.32194	0.3073	0.3264	0.31064	0.31823	0.30447	0.30447	0.2801	0.30673	0.30689	0.30487	0.28139	0.30283
720nm	0.28424	0.23999	0.24275	0.27894	0.29376	0.29667	0.3327	0.28664	0.29001	0.29144	0.28414	0.28414	0.28235	0.3516	0.24633	0.47695	0.35668	0.35668	0.28279	0.30275	0.26488	0.28429	0.28102	0.30311	0.28653	0.27662	0.26441	0.287	0.26119	0.26668	0.29194	0.28784	0.28693	0.2674	0.32713	0.319	0.33411	0.31956	0.33891	0.32338	0.33155	0.31752	0.31752	0.29158	0.31937	0.31959	0.31805	0.2933	0.31569
721nm	0.29365	0.24796	0.25153	0.28882	0.30486	0.30644	0.34465	0.2976	0.3003	0.30208	0.29526	0.29526	0.29214	0.36608	0.25661	0.49311	0.36968	0.36968	0.29362	0.31475	0.27583	0.29626	0.29246	0.31498	0.29831	0.28798	0.27452	0.29893	0.2722	0.2775	0.3033	0.29929	0.29868	0.27858	0.33965	0.33186	0.34631	0.33198	0.3515	0.33621	0.34505	0.33079	0.33079	0.3032	0.33222	0.33249	0.33148	0.30543	0.32874
722nm	0.30305	0.25592	0.26034	0.29873	0.3161	0.31619	0.35667	0.30865	0.31064	0.3128	0.30652	0.30652	0.30198	0.38083	0.26709	0.50932	0.3828	0.3828	0.30454	0.32694	0.28698	0.30847	0.30414	0.32701	0.31031	0.29953	0.28477	0.31108	0.28343	0.28851	0.31485	0.31094	0.31065	0.28996	0.35224	0.34487	0.3585	0.34452	0.3641	0.34909	0.35872	0.34425	0.34425	0.31495	0.34527	0.34556	0.3451	0.31775	0.34193
723nm	0.31241	0.26385	0.26914	0.30863	0.32743	0.32588	0.36872	0.31975	0.321	0.32355	0.31787	0.31787	0.31183	0.3958	0.27774	0.52552	0.39601	0.39601	0.31552	0.33926	0.29829	0.32089	0.31602	0.33916	0.32249	0.31125	0.29513	0.32341	0.29484	0.2997	0.32654	0.32275	0.32282	0.3015	0.36484	0.358	0.37063	0.35715	0.37669	0.36199	0.3725	0.35787	0.35787	0.32677	0.35848	0.35876	0.35888	0.33022	0.35522
724nm	0.32168	0.27172	0.2779	0.31848	0.33883	0.33548	0.38075	0.33086	0.33135	0.3343	0.32927	0.32927	0.32167	0.41094	0.28851	0.54163	0.40923	0.40923	0.3265	0.35168	0.30972	0.33347	0.32807	0.35139	0.3348	0.32308	0.30555	0.33589	0.30638	0.31102	0.33834	0.33468	0.33514	0.31316	0.37744	0.37119	0.38269	0.36983	0.38922	0.37485	0.38635	0.37159	0.37159	0.33863	0.37179	0.37205	0.37277	0.34281	0.36857
725nm	0.33084	0.2795	0.28659	0.32824	0.35025	0.34495	0.39272	0.34192	0.34163	0.34498	0.34068	0.34068	0.33145	0.4262	0.29938	0.55759	0.42243	0.42243	0.33745	0.36414	0.32124	0.34617	0.34024	0.36364	0.34719	0.33499	0.31601	0.34847	0.31802	0.32245	0.35021	0.34668	0.34756	0.32491	0.38996	0.38441	0.39461	0.38251	0.40164	0.38764	0.40024	0.38538	0.38538	0.3505	0.38517	0.38538	0.38673	0.35548	0.38195
726nm	0.33985	0.28716	0.29517	0.33788	0.36164	0.35427	0.40459	0.3529	0.35181	0.35557	0.35205	0.35205	0.34115	0.44151	0.31029	0.57333	0.43554	0.43554	0.34832	0.3766	0.33279	0.35894	0.35248	0.37587	0.35962	0.34692	0.32646	0.3611	0.32971	0.33392	0.36209	0.35871	0.36004	0.33669	0.40239	0.39762	0.40636	0.39517	0.41391	0.40031	0.41412	0.39919	0.39919	0.36232	0.39857	0.39872	0.40071	0.36818	0.39531
727nm	0.3487	0.29468	0.30362	0.34738	0.37296	0.36339	0.4163	0.36374	0.36184	0.36602	0.36333	0.36333	0.35072	0.45683	0.32119	0.5888	0.44852	0.44852	0.35907	0.38901	0.34434	0.37172	0.36476	0.38804	0.37204	0.35883	0.33687	0.37373	0.34141	0.34542	0.37395	0.37073	0.37254	0.34847	0.41467	0.41076	0.41791	0.40774	0.426	0.41282	0.42794	0.41298	0.41298	0.37406	0.41194	0.41201	0.41465	0.38087	0.4086
728nm	0.35734	0.30203	0.31189	0.35669	0.38418	0.3723	0.42783	0.37441	0.37169	0.37628	0.37449	0.37449	0.36012	0.47208	0.33205	0.60395	0.46132	0.46132	0.36966	0.40132	0.35583	0.38448	0.37701	0.40009	0.3844	0.37068	0.34718	0.38631	0.35305	0.35688	0.38573	0.3827	0.38501	0.3602	0.42676	0.42381	0.42921	0.42021	0.43785	0.42513	0.44165	0.42671	0.42671	0.38568	0.42525	0.42521	0.42852	0.39351	0.42178
729nm	0.36577	0.30919	0.31997	0.36578	0.39524	0.38096	0.43912	0.38487	0.38133	0.38632	0.38548	0.38548	0.36934	0.48722	0.34283	0.61871	0.47388	0.47388	0.38005	0.41349	0.36722	0.39714	0.3892	0.41198	0.39664	0.38241	0.35738	0.39879	0.3646	0.36828	0.39739	0.39456	0.39739	0.37184	0.43862	0.43671	0.44024	0.43253	0.44945	0.4372	0.45522	0.44032	0.44032	0.39716	0.43843	0.43828	0.44226	0.40605	0.43482
730nm	0.37395	0.31615	0.32783	0.37464	0.40611	0.38936	0.45014	0.39507	0.39072	0.39611	0.39626	0.39626	0.37834	0.50218	0.35346	0.63304	0.48617	0.48617	0.3902	0.42545	0.37847	0.40967	0.40127	0.42367	0.40871	0.39398	0.3674	0.41112	0.37601	0.37955	0.40889	0.40628	0.40965	0.38335	0.45023	0.44944	0.45097	0.44466	0.46076	0.449	0.4686	0.45379	0.45379	0.40845	0.45146	0.45117	0.45582	0.41847	0.44766
731nm	0.38187	0.32288	0.33545	0.38324	0.41675	0.39748	0.46086	0.40499	0.39984	0.40562	0.40679	0.40679	0.38709	0.5169	0.36393	0.64691	0.49814	0.49814	0.40009	0.43719	0.38954	0.42202	0.41318	0.43512	0.42058	0.40535	0.37724	0.42326	0.38724	0.39067	0.42018	0.41781	0.42173	0.39468	0.46155	0.46197	0.46137	0.45658	0.47175	0.46051	0.48176	0.46707	0.46707	0.41953	0.46429	0.46385	0.46917	0.43071	0.46029
732nm	0.38951	0.32939	0.34282	0.39155	0.42714	0.4053	0.47126	0.41461	0.40866	0.41482	0.41706	0.41706	0.39557	0.53135	0.37419	0.66028	0.50976	0.50976	0.40969	0.44865	0.40038	0.43412	0.42488	0.4463	0.43219	0.41647	0.38685	0.43517	0.39825	0.40158	0.43123	0.42912	0.4336	0.40581	0.47255	0.47426	0.47142	0.46826	0.4824	0.47169	0.49467	0.48012	0.48012	0.43037	0.47689	0.47629	0.48226	0.44276	0.47266
733nm	0.39686	0.33565	0.34992	0.39957	0.43724	0.41281	0.48131	0.42389	0.41718	0.42369	0.42702	0.42702	0.40377	0.54546	0.3842	0.67312	0.521	0.521	0.41896	0.4598	0.41096	0.44595	0.43633	0.45718	0.44351	0.42733	0.3962	0.4468	0.409	0.41226	0.44201	0.44018	0.44522	0.41668	0.48322	0.48629	0.48113	0.47967	0.4927	0.48254	0.50731	0.49292	0.49292	0.44095	0.48921	0.48845	0.49506	0.45457	0.48474
734nm	0.40391	0.34168	0.35674	0.40727	0.44703	0.42002	0.49101	0.43283	0.42539	0.43221	0.43666	0.43666	0.41167	0.5592	0.39394	0.6854	0.53183	0.53183	0.42789	0.47061	0.42126	0.45746	0.44749	0.46772	0.4545	0.43787	0.40528	0.45813	0.41946	0.42266	0.45248	0.45095	0.45655	0.42728	0.49355	0.49803	0.49047	0.49079	0.50264	0.49302	0.51964	0.50544	0.50544	0.45125	0.50123	0.5003	0.50754	0.46611	0.49652
735nm	0.41067	0.34746	0.36329	0.41465	0.45649	0.42692	0.50033	0.44141	0.43326	0.44038	0.44597	0.44597	0.41926	0.57253	0.40337	0.69712	0.54223	0.54223	0.43647	0.48105	0.43125	0.4686	0.45832	0.4779	0.46513	0.44809	0.41406	0.46911	0.4296	0.43275	0.46262	0.46141	0.46756	0.43757	0.50351	0.50947	0.49945	0.50161	0.5122	0.50312	0.53164	0.51764	0.51764	0.46124	0.51292	0.51182	0.51965	0.47737	0.50796
736nm	0.41712	0.353	0.36954	0.4217	0.4656	0.43351	0.50928	0.44962	0.44079	0.44818	0.45492	0.45492	0.42654	0.58542	0.41248	0.70827	0.55219	0.55219	0.44467	0.49109	0.4409	0.47936	0.46879	0.4877	0.47537	0.45794	0.42253	0.47973	0.43939	0.4425	0.4724	0.47153	0.47822	0.44752	0.5131	0.52058	0.50805	0.51209	0.52137	0.51284	0.54331	0.52952	0.52952	0.47091	0.52424	0.52298	0.53139	0.48832	0.51905
737nm	0.42327	0.3583	0.37551	0.42843	0.47436	0.43979	0.51785	0.45745	0.44799	0.45562	0.46351	0.46351	0.43351	0.59782	0.42125	0.71882	0.56169	0.56169	0.4525	0.50073	0.45019	0.4897	0.47886	0.49709	0.4852	0.46742	0.43066	0.48994	0.44881	0.45189	0.48179	0.48128	0.48851	0.45712	0.52232	0.53134	0.51629	0.52225	0.53016	0.52216	0.55461	0.54104	0.54104	0.48023	0.53517	0.53376	0.54273	0.49893	0.52976
738nm	0.42912	0.36336	0.38119	0.43483	0.48273	0.44578	0.52603	0.46491	0.45485	0.46269	0.47172	0.47172	0.44016	0.60972	0.42965	0.7288	0.57073	0.57073	0.45995	0.50992	0.45909	0.4996	0.48853	0.50606	0.4946	0.47649	0.43844	0.49973	0.45783	0.46089	0.49079	0.49066	0.4984	0.46634	0.53115	0.54175	0.52415	0.53205	0.53856	0.53108	0.56554	0.55218	0.55218	0.48921	0.54569	0.54416	0.55365	0.50919	0.54009
739nm	0.43467	0.36819	0.38659	0.4409	0.49073	0.45147	0.53382	0.47199	0.46136	0.46939	0.47955	0.47955	0.44649	0.62109	0.43767	0.7382	0.57928	0.57928	0.46702	0.51867	0.46761	0.50902	0.49776	0.51461	0.50354	0.48515	0.44586	0.50908	0.46643	0.46948	0.49936	0.49964	0.50788	0.47517	0.53958	0.55179	0.53165	0.54151	0.54656	0.53961	0.57607	0.56294	0.56294	0.49782	0.55579	0.55415	0.56413	0.51908	0.55001
740nm	0.43993	0.37279	0.3917	0.44666	0.49834	0.45688	0.54122	0.4787	0.46754	0.47573	0.48699	0.48699	0.45251	0.63192	0.4453	0.74703	0.58736	0.58736	0.4737	0.52697	0.47571	0.51796	0.50653	0.52271	0.51202	0.49337	0.45291	0.51797	0.47461	0.47765	0.50749	0.5082	0.51692	0.48359	0.54763	0.56145	0.53877	0.5506	0.55418	0.54774	0.5862	0.5733	0.5733	0.50607	0.56545	0.56372	0.57417	0.5286	0.55952
741nm	0.44492	0.37716	0.39653	0.45211	0.50556	0.46202	0.54824	0.48503	0.47338	0.4817	0.49404	0.49404	0.45821	0.64217	0.45253	0.7553	0.59496	0.59496	0.48001	0.53481	0.4834	0.52641	0.51484	0.53036	0.52003	0.50116	0.45959	0.5264	0.48235	0.48537	0.51518	0.51634	0.52552	0.49159	0.55528	0.57072	0.54554	0.55933	0.56141	0.55548	0.59592	0.58324	0.58324	0.51395	0.57465	0.57287	0.58375	0.53772	0.56861
742nm	0.44962	0.38131	0.40109	0.45724	0.51239	0.46688	0.55486	0.491	0.47889	0.48732	0.50071	0.50071	0.4636	0.65186	0.45936	0.76302	0.60208	0.60208	0.48595	0.54218	0.49067	0.53434	0.52267	0.53757	0.52755	0.50851	0.46589	0.53436	0.48966	0.49265	0.52243	0.52406	0.53365	0.49916	0.56254	0.57959	0.55194	0.56769	0.56825	0.56284	0.60521	0.59276	0.59276	0.52145	0.5834	0.58159	0.59287	0.54644	0.57727
743nm	0.45406	0.38524	0.40538	0.46208	0.51883	0.47149	0.56111	0.4966	0.48408	0.4926	0.50698	0.50698	0.46868	0.66096	0.46579	0.77022	0.60874	0.60874	0.49151	0.5491	0.49752	0.54177	0.53002	0.54433	0.5346	0.51541	0.47182	0.54184	0.49652	0.49947	0.52922	0.53134	0.54133	0.50629	0.56941	0.58806	0.55799	0.57567	0.57472	0.56982	0.61408	0.60185	0.60185	0.52858	0.59168	0.58988	0.60151	0.55475	0.58549
744nm	0.45824	0.38897	0.40941	0.46662	0.52489	0.47585	0.56698	0.50186	0.48896	0.49753	0.51288	0.51288	0.47347	0.66947	0.47182	0.7769	0.61494	0.61494	0.49672	0.55556	0.50394	0.54869	0.53689	0.55064	0.54117	0.52188	0.47737	0.54885	0.50294	0.50585	0.53557	0.53819	0.54854	0.51299	0.5759	0.59612	0.5637	0.58326	0.58082	0.57642	0.62253	0.61051	0.61051	0.53534	0.59949	0.59774	0.60969	0.56264	0.59327
745nm	0.46217	0.3925	0.41318	0.47088	0.53057	0.47996	0.57249	0.50677	0.49354	0.50214	0.51839	0.51839	0.47796	0.67741	0.47745	0.78309	0.6207	0.6207	0.50157	0.56159	0.50995	0.55511	0.54327	0.55652	0.54728	0.52791	0.48257	0.55539	0.50893	0.51178	0.54149	0.54462	0.55529	0.51925	0.58201	0.60378	0.56908	0.59048	0.58656	0.58266	0.63055	0.61875	0.61875	0.54173	0.60684	0.60516	0.6174	0.57011	0.60062
746nm	0.46587	0.39583	0.41672	0.47486	0.53588	0.48385	0.57765	0.51136	0.49781	0.50643	0.52354	0.52354	0.48217	0.68478	0.48271	0.78881	0.62604	0.62604	0.50609	0.56718	0.51556	0.56104	0.54919	0.56197	0.55293	0.53352	0.48741	0.56149	0.5145	0.51727	0.54697	0.55063	0.56158	0.52509	0.58776	0.61103	0.57413	0.59731	0.59195	0.58854	0.63815	0.62655	0.62655	0.54775	0.61373	0.61215	0.62465	0.57717	0.60752
747nm	0.46934	0.39898	0.42003	0.47857	0.54083	0.48752	0.58247	0.51563	0.5018	0.51043	0.52833	0.52833	0.48612	0.69159	0.48759	0.79409	0.63098	0.63098	0.51028	0.57236	0.52078	0.5665	0.55464	0.567	0.55814	0.53873	0.49191	0.56714	0.51965	0.52235	0.55205	0.55624	0.56743	0.53051	0.59315	0.61788	0.57887	0.60375	0.597	0.59406	0.64534	0.63393	0.63393	0.55341	0.62016	0.61872	0.63145	0.58381	0.614
748nm	0.4726	0.40196	0.42312	0.48203	0.54543	0.49098	0.58697	0.5196	0.50552	0.51414	0.53278	0.53278	0.48981	0.69787	0.49211	0.79895	0.63553	0.63553	0.51416	0.57715	0.52562	0.57151	0.55965	0.57165	0.56293	0.54354	0.49608	0.57237	0.52441	0.52702	0.55673	0.56145	0.57286	0.53553	0.59819	0.62433	0.58331	0.60982	0.60173	0.59924	0.65212	0.64089	0.64089	0.55872	0.62615	0.62488	0.63781	0.59004	0.62006
749nm	0.47566	0.40477	0.42602	0.48525	0.54969	0.49425	0.59116	0.52328	0.50898	0.51759	0.53691	0.53691	0.49326	0.70362	0.49629	0.80342	0.63972	0.63972	0.51776	0.58156	0.53009	0.57609	0.56424	0.57591	0.56731	0.54798	0.49993	0.57718	0.52879	0.53131	0.56104	0.56628	0.57787	0.54017	0.6029	0.63038	0.58747	0.61551	0.60615	0.60408	0.65849	0.64744	0.64744	0.56368	0.63171	0.63063	0.64373	0.59588	0.62571
750nm	0.47853	0.40743	0.42872	0.48824	0.55364	0.49734	0.59507	0.5267	0.51219	0.52078	0.54072	0.54072	0.49648	0.70889	0.50015	0.80753	0.64359	0.64359	0.52108	0.58561	0.53422	0.58025	0.56843	0.57983	0.57132	0.55206	0.50348	0.58161	0.53281	0.53523	0.56498	0.57075	0.58248	0.54444	0.60729	0.63606	0.59136	0.62083	0.61028	0.60861	0.66447	0.65359	0.65359	0.5683	0.63687	0.636	0.64925	0.60133	0.63096
751nm	0.48123	0.40994	0.43126	0.49102	0.55729	0.50026	0.5987	0.52986	0.51518	0.52375	0.54424	0.54424	0.49949	0.71369	0.50371	0.8113	0.64714	0.64714	0.52415	0.58934	0.53802	0.58404	0.57224	0.58341	0.57497	0.5558	0.50675	0.58568	0.53649	0.53882	0.56859	0.57487	0.58672	0.54836	0.61138	0.64137	0.59498	0.62581	0.61412	0.61284	0.67007	0.65934	0.65934	0.57261	0.64163	0.64099	0.65439	0.6064	0.63584
752nm	0.48376	0.41232	0.43363	0.49361	0.56065	0.50302	0.60208	0.5328	0.51796	0.52649	0.54749	0.54749	0.50229	0.71805	0.50698	0.81476	0.65039	0.65039	0.52699	0.59275	0.54151	0.58746	0.5757	0.58668	0.57829	0.55922	0.50975	0.5894	0.53985	0.54209	0.57189	0.57868	0.5906	0.55196	0.61519	0.64632	0.59837	0.63044	0.61771	0.61678	0.67529	0.66471	0.66471	0.57661	0.64603	0.64563	0.65915	0.61112	0.64035
753nm	0.48614	0.41459	0.43586	0.49601	0.56375	0.50563	0.60522	0.53552	0.52054	0.52904	0.55049	0.55049	0.50491	0.72201	0.50998	0.81793	0.65338	0.65338	0.52961	0.59587	0.54471	0.59055	0.57883	0.58966	0.58131	0.56234	0.5125	0.5928	0.54293	0.54507	0.57489	0.58217	0.59415	0.55525	0.61873	0.65093	0.60153	0.63474	0.62104	0.62047	0.68015	0.66971	0.66971	0.58032	0.65009	0.64992	0.66356	0.61549	0.64451
754nm	0.48838	0.41674	0.43796	0.49824	0.5666	0.50811	0.60814	0.53805	0.52294	0.53139	0.55325	0.55325	0.50735	0.72558	0.51273	0.82083	0.65613	0.65613	0.53204	0.59873	0.54765	0.59334	0.58166	0.59238	0.58405	0.56519	0.51502	0.59591	0.54573	0.54779	0.57764	0.58538	0.59738	0.55825	0.62201	0.65522	0.60449	0.63873	0.62414	0.6239	0.68467	0.67436	0.67436	0.58376	0.65382	0.65389	0.66765	0.61954	0.64835
755nm	0.49049	0.41879	0.43993	0.50032	0.56921	0.51047	0.61084	0.54039	0.52517	0.53357	0.55579	0.55579	0.50963	0.72879	0.51526	0.82349	0.65864	0.65864	0.53428	0.60135	0.55033	0.59584	0.58421	0.59485	0.58653	0.56779	0.51732	0.59875	0.54829	0.55027	0.58014	0.58833	0.60033	0.56099	0.62507	0.65919	0.60725	0.64244	0.62703	0.62711	0.68887	0.67867	0.67867	0.58693	0.65726	0.65755	0.67145	0.62327	0.65187
756nm	0.49247	0.42074	0.44179	0.50225	0.57161	0.5127	0.61334	0.54256	0.52724	0.53559	0.55812	0.55812	0.51176	0.73167	0.51757	0.82593	0.66094	0.66094	0.53636	0.60375	0.55279	0.59809	0.5865	0.5971	0.58879	0.57015	0.51944	0.60133	0.55063	0.55254	0.58242	0.59104	0.603	0.56348	0.62791	0.66287	0.60983	0.64586	0.6297	0.6301	0.69276	0.68267	0.68267	0.58986	0.66043	0.66092	0.67496	0.6267	0.6551
757nm	0.49434	0.42261	0.44355	0.50405	0.5738	0.51483	0.61566	0.54458	0.52917	0.53745	0.56027	0.56027	0.51377	0.73424	0.51969	0.82817	0.66305	0.66305	0.53828	0.60594	0.55505	0.6001	0.58855	0.59914	0.59083	0.57231	0.52137	0.6037	0.55275	0.55461	0.58451	0.59352	0.60542	0.56575	0.63054	0.66627	0.61225	0.64903	0.63219	0.6329	0.69637	0.68637	0.68637	0.59256	0.66334	0.66403	0.67821	0.62986	0.65806
758nm	0.49611	0.4244	0.44522	0.50572	0.57581	0.51686	0.6178	0.54646	0.53096	0.53918	0.56224	0.56224	0.51565	0.73653	0.52164	0.83022	0.66498	0.66498	0.54007	0.60796	0.55712	0.6019	0.59038	0.60099	0.59269	0.57426	0.52314	0.60585	0.55469	0.55651	0.58641	0.5958	0.60761	0.56782	0.633	0.6694	0.61452	0.65196	0.63451	0.63551	0.6997	0.6898	0.6898	0.59504	0.66602	0.66689	0.68122	0.63275	0.66076
759nm	0.49779	0.42612	0.44681	0.50729	0.57764	0.51879	0.61978	0.54819	0.53263	0.54077	0.56404	0.56404	0.51743	0.73855	0.52342	0.83212	0.66675	0.66675	0.54174	0.60981	0.55902	0.6035	0.59201	0.60266	0.59437	0.57604	0.52476	0.60781	0.55646	0.55826	0.58814	0.59789	0.60959	0.5697	0.63527	0.6723	0.61665	0.65467	0.63666	0.63794	0.70279	0.69297	0.69297	0.59731	0.66848	0.66952	0.68402	0.63541	0.66323
760nm	0.49939	0.42777	0.44833	0.50876	0.57932	0.52064	0.62161	0.54981	0.53418	0.54224	0.56569	0.56569	0.51912	0.74032	0.52507	0.83386	0.66837	0.66837	0.5433	0.61151	0.56076	0.60493	0.59345	0.60419	0.59589	0.57766	0.52624	0.60961	0.55807	0.55986	0.58972	0.59982	0.61137	0.57141	0.63739	0.67496	0.61865	0.65717	0.63866	0.64022	0.70564	0.6959	0.6959	0.5994	0.67075	0.67193	0.68661	0.63784	0.66548
761nm	0.50091	0.42936	0.44978	0.51013	0.58086	0.52241	0.6233	0.55131	0.53562	0.5436	0.56721	0.56721	0.52071	0.74187	0.52659	0.83546	0.66986	0.66986	0.54475	0.61308	0.56237	0.6062	0.59473	0.60557	0.59726	0.57913	0.5276	0.61124	0.55953	0.56133	0.59116	0.60158	0.61298	0.57296	0.63937	0.6774	0.62053	0.65947	0.64052	0.64235	0.70828	0.69862	0.69862	0.60132	0.67283	0.67416	0.68902	0.64006	0.66753
762nm	0.50237	0.4309	0.45118	0.51143	0.58228	0.52411	0.62486	0.5527	0.53696	0.54487	0.5686	0.5686	0.52223	0.74322	0.52799	0.83694	0.67123	0.67123	0.54612	0.61453	0.56385	0.60731	0.59585	0.60682	0.59849	0.58047	0.52885	0.61273	0.56087	0.56269	0.59247	0.60321	0.61442	0.57437	0.64121	0.67965	0.6223	0.66158	0.64226	0.64435	0.71073	0.70113	0.70113	0.60309	0.67475	0.67621	0.69126	0.64209	0.6694
763nm	0.50377	0.43239	0.45254	0.51265	0.58358	0.52574	0.62629	0.55399	0.53822	0.54603	0.56987	0.56987	0.52367	0.74437	0.5293	0.8383	0.67249	0.67249	0.5474	0.61587	0.56521	0.60829	0.59682	0.60796	0.5996	0.58169	0.53	0.6141	0.56208	0.56394	0.59368	0.6047	0.61571	0.57565	0.64293	0.68172	0.62398	0.66352	0.64388	0.64622	0.71299	0.70345	0.70345	0.60471	0.67652	0.67811	0.69334	0.64394	0.6711
764nm	0.50513	0.43385	0.45385	0.51381	0.58478	0.52731	0.62762	0.55518	0.53939	0.54712	0.57104	0.57104	0.52504	0.74535	0.53052	0.83956	0.67365	0.67365	0.5486	0.6171	0.56647	0.60913	0.59766	0.609	0.6006	0.5828	0.53106	0.61536	0.5632	0.5651	0.59479	0.60608	0.61686	0.5768	0.64454	0.68361	0.62556	0.6653	0.64541	0.64799	0.71509	0.70559	0.70559	0.6062	0.67815	0.67985	0.69528	0.64564	0.67264
765nm	0.50644	0.43526	0.45513	0.5149	0.58588	0.52883	0.62885	0.5563	0.54048	0.54813	0.57212	0.57212	0.52636	0.74617	0.53165	0.84073	0.67474	0.67474	0.54973	0.61825	0.56765	0.60987	0.59838	0.60995	0.6015	0.58382	0.53205	0.61651	0.56423	0.56618	0.59582	0.60736	0.61788	0.57784	0.64606	0.68536	0.62706	0.66693	0.64683	0.64965	0.71705	0.70758	0.70758	0.60758	0.67966	0.68147	0.69709	0.64718	0.67405
766nm	0.50771	0.43664	0.45637	0.51594	0.5869	0.5303	0.62999	0.55734	0.54151	0.54907	0.57311	0.57311	0.52762	0.74685	0.53271	0.8418	0.67575	0.67575	0.55079	0.61931	0.56874	0.6105	0.59899	0.61082	0.60232	0.58477	0.53297	0.61759	0.56519	0.5672	0.59678	0.60853	0.6188	0.57878	0.64749	0.68697	0.62849	0.66842	0.64818	0.65122	0.71887	0.70942	0.70942	0.60886	0.68106	0.68297	0.69879	0.64858	0.67534
767nm	0.50894	0.43798	0.45759	0.51693	0.58784	0.53173	0.63104	0.55832	0.54246	0.54994	0.57403	0.57403	0.52883	0.74738	0.53371	0.8428	0.6767	0.6767	0.55179	0.62031	0.56978	0.61105	0.5995	0.61162	0.60307	0.58564	0.53384	0.61859	0.56608	0.56817	0.59768	0.60963	0.61961	0.57963	0.64884	0.68846	0.62985	0.66979	0.64944	0.65272	0.72056	0.71114	0.71114	0.61003	0.68236	0.68436	0.70038	0.64985	0.67651
768nm	0.51013	0.43929	0.45878	0.51787	0.58871	0.53311	0.63201	0.55924	0.54336	0.55076	0.57489	0.57489	0.53001	0.74781	0.53465	0.84374	0.6776	0.6776	0.55273	0.62123	0.57075	0.61152	0.59993	0.61236	0.60377	0.58645	0.53466	0.61954	0.56692	0.5691	0.59853	0.61064	0.62034	0.5804	0.65013	0.68984	0.63116	0.67105	0.65064	0.65413	0.72215	0.71273	0.71273	0.61112	0.68358	0.68565	0.70188	0.65101	0.67758
769nm	0.51129	0.44057	0.45994	0.51877	0.58952	0.53446	0.63291	0.56011	0.54421	0.55153	0.57569	0.57569	0.53115	0.74812	0.53554	0.84461	0.67845	0.67845	0.55362	0.6221	0.57169	0.61192	0.60029	0.61305	0.60442	0.58722	0.53545	0.62044	0.56771	0.56999	0.59935	0.6116	0.62099	0.58111	0.65134	0.69112	0.63241	0.67222	0.65178	0.65548	0.72363	0.71423	0.71423	0.61213	0.68473	0.68685	0.70329	0.65206	0.67856
770nm	0.51241	0.44183	0.46108	0.51963	0.59026	0.53578	0.63374	0.56093	0.54501	0.55226	0.57644	0.57644	0.53226	0.74835	0.53638	0.84543	0.67926	0.67926	0.55448	0.62291	0.57258	0.61227	0.60059	0.6137	0.60503	0.58793	0.53619	0.62129	0.56847	0.57086	0.60013	0.61249	0.62157	0.58177	0.6525	0.69232	0.63362	0.6733	0.65286	0.65677	0.72501	0.71563	0.71563	0.61307	0.6858	0.68797	0.70462	0.65302	0.67947
771nm	0.51351	0.44307	0.4622	0.52046	0.59094	0.53707	0.63452	0.56172	0.54576	0.55294	0.57714	0.57714	0.53334	0.74851	0.53718	0.84622	0.68004	0.68004	0.5553	0.62368	0.57344	0.61257	0.60084	0.61431	0.60562	0.58861	0.53691	0.62211	0.56919	0.5717	0.60088	0.61334	0.6221	0.58238	0.65361	0.69343	0.63479	0.6743	0.65389	0.65801	0.72631	0.71695	0.71695	0.61394	0.68681	0.68903	0.70589	0.6539	0.68032
772nm	0.51459	0.44429	0.46329	0.52126	0.59158	0.53833	0.63525	0.56248	0.54649	0.55361	0.57781	0.57781	0.5344	0.74861	0.53796	0.84696	0.68079	0.68079	0.5561	0.6244	0.57426	0.61285	0.60106	0.61489	0.60617	0.58925	0.53759	0.62288	0.56988	0.57251	0.60159	0.61414	0.62258	0.58295	0.65466	0.69447	0.63593	0.67523	0.65488	0.65919	0.72753	0.71819	0.71819	0.61476	0.68777	0.69001	0.70708	0.6547	0.68111
773nm	0.51564	0.44549	0.46438	0.52203	0.59218	0.53958	0.63595	0.5632	0.54719	0.55424	0.57844	0.57844	0.53543	0.74866	0.5387	0.84768	0.68151	0.68151	0.55687	0.62508	0.57505	0.6131	0.60124	0.61545	0.6067	0.58986	0.53824	0.62362	0.57054	0.57329	0.60228	0.61491	0.62303	0.58348	0.65567	0.69545	0.63703	0.6761	0.65583	0.66033	0.72867	0.71936	0.71936	0.61553	0.68868	0.69094	0.70822	0.65545	0.68186
774nm	0.51667	0.44669	0.46544	0.52277	0.59274	0.54081	0.63662	0.56391	0.54788	0.55486	0.57905	0.57905	0.53644	0.74868	0.53942	0.84838	0.6822	0.6822	0.55763	0.62573	0.57581	0.61334	0.60139	0.61597	0.6072	0.59043	0.53886	0.62432	0.57117	0.57405	0.60294	0.61565	0.62344	0.58399	0.65664	0.69637	0.63811	0.6769	0.65675	0.66143	0.72975	0.72046	0.72046	0.61626	0.68954	0.69181	0.7093	0.65613	0.68257
775nm	0.5177	0.44787	0.4665	0.52349	0.59327	0.54203	0.63727	0.5646	0.54855	0.55548	0.57962	0.57962	0.53743	0.74868	0.54013	0.84907	0.68288	0.68288	0.55838	0.62635	0.57653	0.61357	0.60152	0.61648	0.60768	0.59098	0.53945	0.62499	0.57177	0.57478	0.60356	0.61636	0.62383	0.58447	0.65757	0.69724	0.63917	0.67765	0.65764	0.66249	0.73077	0.7215	0.7215	0.61695	0.69035	0.69263	0.71032	0.65677	0.68325
776nm	0.51871	0.44904	0.46754	0.5242	0.59377	0.54323	0.63791	0.56528	0.54921	0.55608	0.58016	0.58016	0.53839	0.74866	0.54082	0.84974	0.68353	0.68353	0.55911	0.62694	0.57722	0.61379	0.60163	0.61696	0.60814	0.59149	0.54002	0.62562	0.57235	0.57548	0.60416	0.61704	0.62419	0.58492	0.65848	0.69805	0.6402	0.67834	0.6585	0.66352	0.73174	0.72249	0.72249	0.61761	0.69112	0.6934	0.71129	0.65736	0.68391
777nm	0.51972	0.45021	0.46857	0.5249	0.59425	0.54443	0.63855	0.56595	0.54987	0.55668	0.58069	0.58069	0.53933	0.74862	0.54149	0.85041	0.68417	0.68417	0.55983	0.62751	0.57788	0.61401	0.60172	0.61743	0.60859	0.59197	0.54056	0.62623	0.57291	0.57615	0.60473	0.6177	0.62454	0.58536	0.65935	0.69882	0.64121	0.67899	0.65934	0.66453	0.73266	0.72343	0.72343	0.61823	0.69184	0.69413	0.71221	0.65793	0.68455
778nm	0.52072	0.45138	0.46958	0.52559	0.59471	0.54563	0.6392	0.56663	0.55052	0.55728	0.5812	0.5812	0.54025	0.74859	0.54215	0.85108	0.6848	0.6848	0.56053	0.62805	0.57852	0.61423	0.60181	0.61789	0.60902	0.59243	0.54108	0.6268	0.57344	0.5768	0.60527	0.61833	0.62487	0.58579	0.6602	0.69955	0.64219	0.67961	0.66017	0.66551	0.73353	0.72433	0.72433	0.61884	0.69253	0.69482	0.71308	0.65846	0.68516
779nm	0.52172	0.45254	0.47058	0.52627	0.59515	0.54681	0.63985	0.5673	0.55118	0.55788	0.58169	0.58169	0.54115	0.74855	0.5428	0.85175	0.68541	0.68541	0.56123	0.62858	0.57912	0.61444	0.60188	0.61833	0.60944	0.59287	0.54159	0.62735	0.57395	0.57743	0.60579	0.61895	0.6252	0.5862	0.66102	0.70024	0.64316	0.68019	0.66097	0.66646	0.73437	0.72518	0.72518	0.61942	0.69318	0.69547	0.71391	0.65897	0.68576
780nm	0.52272	0.45369	0.47157	0.52694	0.59558	0.54799	0.64051	0.56799	0.55185	0.55849	0.58217	0.58217	0.54204	0.74852	0.54343	0.85242	0.68601	0.68601	0.56192	0.62908	0.5797	0.61465	0.60195	0.61877	0.60986	0.59329	0.54208	0.62788	0.57444	0.57803	0.60628	0.61954	0.6255	0.5866	0.66182	0.70089	0.6441	0.68075	0.66177	0.6674	0.73516	0.726	0.726	0.61998	0.6938	0.69609	0.71469	0.65945	0.68634
781nm	0.52371	0.45485	0.47255	0.52761	0.596	0.54917	0.64118	0.56868	0.55252	0.5591	0.58265	0.58265	0.54291	0.74849	0.54405	0.85309	0.6866	0.6866	0.56261	0.62956	0.58026	0.61486	0.60201	0.6192	0.61027	0.59368	0.54256	0.6284	0.57492	0.5786	0.60676	0.62012	0.6258	0.587	0.66259	0.7015	0.64503	0.68128	0.66255	0.66831	0.73592	0.72678	0.72678	0.62053	0.69439	0.69669	0.71542	0.65992	0.68691
782nm	0.52469	0.456	0.47352	0.52827	0.59641	0.55035	0.64187	0.56939	0.55321	0.55973	0.58313	0.58313	0.54378	0.74848	0.54466	0.85376	0.68718	0.68718	0.56328	0.63002	0.5808	0.61507	0.60208	0.61963	0.61067	0.59406	0.54303	0.62889	0.57539	0.57915	0.6072	0.62068	0.6261	0.58739	0.66334	0.70209	0.64594	0.68179	0.66332	0.66921	0.73664	0.72753	0.72753	0.62107	0.69496	0.69725	0.71611	0.66036	0.68745
783nm	0.52568	0.45715	0.47447	0.52892	0.59681	0.55152	0.64258	0.57012	0.55392	0.56037	0.58362	0.58362	0.54463	0.74849	0.54526	0.85444	0.68775	0.68775	0.56395	0.63046	0.58131	0.61529	0.60214	0.62005	0.61107	0.59442	0.54348	0.62935	0.57584	0.57967	0.60763	0.62121	0.62638	0.58777	0.66408	0.70266	0.64684	0.68228	0.66409	0.67008	0.73733	0.72824	0.72824	0.62161	0.6955	0.69778	0.71676	0.66078	0.68799
784nm	0.52666	0.4583	0.47541	0.52957	0.59722	0.55271	0.64332	0.57086	0.55464	0.56103	0.58411	0.58411	0.54547	0.74852	0.54586	0.85512	0.68831	0.68831	0.56461	0.63088	0.5818	0.6155	0.60222	0.62045	0.61147	0.59477	0.54392	0.6298	0.57628	0.58015	0.60803	0.62174	0.62667	0.58815	0.66479	0.7032	0.64773	0.68274	0.66484	0.67092	0.73799	0.72892	0.72892	0.62214	0.69602	0.69829	0.71737	0.66119	0.68851
785nm	0.52765	0.45945	0.47633	0.53021	0.59762	0.55389	0.64409	0.57162	0.55538	0.5617	0.58461	0.58461	0.54629	0.74856	0.54644	0.8558	0.68886	0.68886	0.56528	0.63127	0.58227	0.61573	0.60229	0.62085	0.61185	0.59509	0.54435	0.63021	0.57671	0.5806	0.60841	0.62224	0.62695	0.58852	0.66548	0.70373	0.64861	0.68319	0.66558	0.67174	0.73862	0.72958	0.72958	0.62267	0.69653	0.69878	0.71793	0.66158	0.68902
786nm	0.52863	0.4606	0.47725	0.53085	0.59803	0.55508	0.64489	0.57239	0.55613	0.56239	0.58511	0.58511	0.54711	0.74862	0.54702	0.8565	0.68941	0.68941	0.56593	0.63164	0.58272	0.61596	0.60238	0.62124	0.61223	0.59539	0.54477	0.6306	0.57711	0.58102	0.60877	0.62273	0.62724	0.58888	0.66615	0.70423	0.64949	0.68363	0.66632	0.67253	0.73923	0.7302	0.7302	0.6232	0.69702	0.69925	0.71845	0.66196	0.68953
787nm	0.52962	0.46175	0.47815	0.53149	0.59844	0.55628	0.64572	0.57318	0.5569	0.5631	0.58561	0.58561	0.54791	0.7487	0.5476	0.8572	0.68995	0.68995	0.56659	0.63198	0.58314	0.6162	0.60247	0.62161	0.61259	0.59567	0.54516	0.63096	0.5775	0.5814	0.60909	0.62321	0.62753	0.58924	0.6668	0.70472	0.65036	0.68404	0.66704	0.67331	0.73982	0.7308	0.7308	0.62372	0.6975	0.69969	0.71894	0.66232	0.69003
788nm	0.53061	0.4629	0.47905	0.53214	0.59886	0.55749	0.64658	0.57398	0.55768	0.56382	0.58612	0.58612	0.54869	0.74879	0.54818	0.85791	0.69048	0.69048	0.56724	0.63231	0.58354	0.61646	0.60258	0.62197	0.61294	0.59593	0.54554	0.63129	0.57787	0.58174	0.60939	0.62367	0.62783	0.5896	0.66744	0.7052	0.65122	0.68444	0.66776	0.67406	0.74039	0.73138	0.73138	0.62425	0.69795	0.70013	0.71939	0.66268	0.69052
789nm	0.5316	0.46405	0.47993	0.53279	0.59929	0.55869	0.64747	0.57479	0.55847	0.56455	0.58662	0.58662	0.54947	0.7489	0.54875	0.85863	0.69101	0.69101	0.56789	0.63262	0.58392	0.61672	0.6027	0.62232	0.61327	0.59617	0.5459	0.63159	0.57822	0.58206	0.60967	0.62412	0.62814	0.58995	0.66806	0.70566	0.65207	0.68484	0.66847	0.67479	0.74094	0.73194	0.73194	0.62477	0.69838	0.70055	0.7198	0.66303	0.69102
790nm	0.5326	0.4652	0.4808	0.53346	0.59973	0.5599	0.64839	0.57561	0.55928	0.56529	0.58712	0.58712	0.55023	0.74903	0.54933	0.85934	0.69153	0.69153	0.56853	0.63292	0.58427	0.61699	0.60282	0.62266	0.6136	0.59639	0.54624	0.63188	0.57856	0.58235	0.60991	0.62455	0.62846	0.5903	0.66866	0.70611	0.65291	0.68522	0.66917	0.67551	0.74147	0.73247	0.73247	0.62528	0.69879	0.70095	0.72018	0.66337	0.69152
791nm	0.5336	0.46635	0.48166	0.53413	0.60019	0.56111	0.64933	0.57644	0.56009	0.56605	0.58762	0.58762	0.55098	0.74917	0.5499	0.86005	0.69205	0.69205	0.56917	0.6332	0.58461	0.61727	0.60297	0.62299	0.61391	0.59659	0.54657	0.63214	0.57888	0.58261	0.61014	0.62498	0.62878	0.59065	0.66925	0.70654	0.65374	0.68559	0.66987	0.67623	0.74199	0.73299	0.73299	0.6258	0.69918	0.70135	0.72053	0.66371	0.69202
792nm	0.53461	0.46751	0.48252	0.53481	0.60066	0.56231	0.6503	0.57728	0.56091	0.56681	0.58812	0.58812	0.55172	0.74934	0.55046	0.86076	0.69255	0.69255	0.5698	0.63347	0.58492	0.61754	0.60313	0.62332	0.61421	0.59678	0.54689	0.63239	0.57918	0.58284	0.61034	0.62539	0.62911	0.59099	0.66983	0.70696	0.65456	0.68596	0.67056	0.67693	0.74248	0.73348	0.73348	0.62631	0.69953	0.70173	0.72084	0.66405	0.69251
793nm	0.53562	0.46866	0.48336	0.5355	0.60114	0.56352	0.6513	0.57812	0.56174	0.56758	0.58861	0.58861	0.55245	0.74952	0.55102	0.86145	0.69304	0.69304	0.57042	0.63373	0.58522	0.61782	0.6033	0.62364	0.61451	0.59696	0.5472	0.63263	0.57948	0.58306	0.61053	0.62579	0.62944	0.59134	0.67039	0.70736	0.65538	0.68632	0.67126	0.67762	0.74295	0.73395	0.73395	0.62682	0.69986	0.70209	0.72112	0.66438	0.693
794nm	0.53663	0.46982	0.4842	0.5362	0.60163	0.56472	0.65231	0.57897	0.56258	0.56836	0.5891	0.5891	0.55317	0.74972	0.55157	0.86213	0.69352	0.69352	0.57104	0.63398	0.5855	0.61809	0.60348	0.62396	0.6148	0.59714	0.5475	0.63286	0.57977	0.58326	0.6107	0.62619	0.62978	0.59168	0.67093	0.70775	0.65619	0.68667	0.67195	0.6783	0.7434	0.73439	0.73439	0.62733	0.70017	0.70245	0.72138	0.66471	0.69349
795nm	0.53764	0.47098	0.48503	0.5369	0.60214	0.56592	0.65336	0.57983	0.56343	0.56915	0.58959	0.58959	0.55388	0.74994	0.55212	0.8628	0.69399	0.69399	0.57165	0.63422	0.58577	0.61837	0.60368	0.62427	0.61508	0.59731	0.5478	0.63308	0.58005	0.58344	0.61087	0.62658	0.63012	0.59202	0.67146	0.70813	0.65699	0.687	0.67264	0.67897	0.74383	0.73482	0.73482	0.62784	0.70046	0.70279	0.7216	0.66503	0.69397
796nm	0.53865	0.47215	0.48586	0.53761	0.60265	0.56712	0.65442	0.58069	0.56428	0.56994	0.59008	0.59008	0.55458	0.75018	0.55265	0.86345	0.69445	0.69445	0.57225	0.63444	0.58602	0.61865	0.6039	0.62458	0.61535	0.59748	0.54809	0.63329	0.58033	0.5836	0.61102	0.62697	0.63046	0.59236	0.67198	0.7085	0.65778	0.68733	0.67332	0.67962	0.74424	0.73524	0.73524	0.62835	0.70073	0.70311	0.7218	0.66535	0.69444
797nm	0.53967	0.47331	0.48668	0.53832	0.60318	0.56833	0.65551	0.58155	0.56513	0.57073	0.59057	0.59057	0.55527	0.75042	0.55318	0.8641	0.69489	0.69489	0.57286	0.63465	0.58628	0.61894	0.60413	0.62488	0.61563	0.59764	0.54838	0.63349	0.5806	0.58376	0.61118	0.62734	0.63081	0.5927	0.67248	0.70887	0.65857	0.68766	0.67401	0.68026	0.74463	0.73563	0.73563	0.62886	0.70099	0.70343	0.72197	0.66567	0.69491
798nm	0.54069	0.47447	0.48749	0.53904	0.60372	0.56953	0.65661	0.58241	0.56598	0.57153	0.59105	0.59105	0.55595	0.75068	0.55371	0.86474	0.69533	0.69533	0.57346	0.63485	0.58652	0.61923	0.60437	0.62518	0.61589	0.5978	0.54866	0.63368	0.58087	0.5839	0.61132	0.62771	0.63116	0.59304	0.67296	0.70923	0.65934	0.68797	0.67468	0.68088	0.74502	0.73602	0.73602	0.62937	0.70124	0.70373	0.72211	0.66599	0.69537
799nm	0.54171	0.47564	0.4883	0.53976	0.60427	0.57073	0.65773	0.58326	0.56684	0.57232	0.59152	0.59152	0.55661	0.75094	0.55423	0.86537	0.69575	0.69575	0.57406	0.63503	0.58676	0.61953	0.60463	0.62547	0.61616	0.59796	0.54894	0.63386	0.58114	0.58403	0.61147	0.62807	0.63152	0.59338	0.67343	0.70959	0.6601	0.68827	0.67536	0.68149	0.74538	0.73639	0.73639	0.62989	0.70148	0.70402	0.72224	0.66631	0.69583
800nm	0.54273	0.4768	0.48911	0.5405	0.60484	0.57192	0.65887	0.58411	0.56769	0.5731	0.59199	0.59199	0.55726	0.75121	0.55474	0.86599	0.69616	0.69616	0.57465	0.63521	0.587	0.61983	0.60491	0.62576	0.61642	0.59812	0.54921	0.63403	0.5814	0.58416	0.6116	0.62842	0.63188	0.5937	0.6739	0.70995	0.66084	0.68857	0.67602	0.68209	0.74573	0.73676	0.73676	0.6304	0.70171	0.7043	0.72235	0.66663	0.69628
801nm	0.54375	0.47796	0.48991	0.54124	0.60541	0.57311	0.66001	0.58496	0.56853	0.57389	0.59245	0.59245	0.55789	0.75147	0.55525	0.86659	0.69656	0.69656	0.57524	0.63538	0.58722	0.62014	0.6052	0.62605	0.61668	0.59828	0.54947	0.63419	0.58166	0.58428	0.61174	0.62875	0.63224	0.59402	0.67435	0.71031	0.66157	0.68886	0.67668	0.68267	0.74607	0.73711	0.73711	0.63091	0.70193	0.70458	0.72244	0.66694	0.69674
802nm	0.54477	0.47911	0.4907	0.54199	0.606	0.57429	0.66116	0.5858	0.56937	0.57466	0.59291	0.59291	0.5585	0.75174	0.55575	0.86717	0.69694	0.69694	0.57583	0.63554	0.58745	0.62045	0.6055	0.62634	0.61693	0.59844	0.54973	0.63434	0.58191	0.5844	0.61187	0.62907	0.63259	0.59433	0.6748	0.71065	0.66228	0.68914	0.67733	0.68325	0.7464	0.73745	0.73745	0.63142	0.70213	0.70484	0.72251	0.66726	0.6972
803nm	0.54579	0.48027	0.4915	0.54275	0.6066	0.57546	0.66231	0.58664	0.57021	0.57543	0.59336	0.59336	0.5591	0.75202	0.55624	0.86772	0.6973	0.6973	0.5764	0.63569	0.58766	0.62075	0.60581	0.62662	0.61718	0.5986	0.54998	0.63449	0.58217	0.5845	0.612	0.62937	0.63294	0.59463	0.67524	0.71098	0.66298	0.68942	0.67797	0.68382	0.74671	0.73777	0.73777	0.63193	0.70233	0.70508	0.72257	0.66758	0.69765
804nm	0.54681	0.48142	0.49229	0.54352	0.60721	0.57661	0.66346	0.58747	0.57104	0.57619	0.5938	0.5938	0.55968	0.75229	0.55672	0.86824	0.69765	0.69765	0.57696	0.63583	0.58787	0.62105	0.60613	0.6269	0.61742	0.59877	0.55023	0.63464	0.58241	0.58461	0.61212	0.62967	0.63328	0.59492	0.67568	0.71129	0.66368	0.68968	0.6786	0.68437	0.74701	0.73808	0.73808	0.63244	0.70251	0.70532	0.72261	0.66789	0.69811
805nm	0.54783	0.48258	0.49307	0.5443	0.60782	0.57776	0.66462	0.58829	0.57186	0.57694	0.59423	0.59423	0.56026	0.75256	0.55719	0.86872	0.69798	0.69798	0.57751	0.63597	0.58808	0.62134	0.60646	0.62717	0.61765	0.59893	0.55048	0.63477	0.58266	0.58471	0.61224	0.62994	0.63362	0.5952	0.6761	0.71158	0.66437	0.68993	0.67923	0.68492	0.74729	0.73838	0.73838	0.63294	0.70269	0.70554	0.72264	0.6682	0.69856
806nm	0.54885	0.48373	0.49386	0.54508	0.60844	0.57889	0.66577	0.58911	0.57268	0.5777	0.59466	0.59466	0.56082	0.75283	0.55765	0.86918	0.69829	0.69829	0.57804	0.63609	0.58828	0.62163	0.6068	0.62744	0.61788	0.5991	0.55072	0.63491	0.5829	0.5848	0.61236	0.63021	0.63396	0.59546	0.67652	0.71186	0.66505	0.69017	0.67985	0.68547	0.74756	0.73866	0.73866	0.63345	0.70286	0.70575	0.72265	0.66851	0.69901
807nm	0.54987	0.48489	0.49465	0.54586	0.60907	0.58002	0.66693	0.58992	0.57349	0.57844	0.59508	0.59508	0.56137	0.75309	0.5581	0.86962	0.6986	0.6986	0.57857	0.6362	0.58847	0.62191	0.60714	0.6277	0.6181	0.59927	0.55097	0.63504	0.58314	0.58489	0.61248	0.63047	0.63429	0.59572	0.67693	0.71213	0.66573	0.6904	0.68046	0.686	0.74781	0.73892	0.73892	0.63395	0.70302	0.70595	0.72265	0.6688	0.69945
808nm	0.5509	0.48604	0.49544	0.54665	0.6097	0.58114	0.66808	0.59073	0.5743	0.57919	0.5955	0.5955	0.56192	0.75335	0.55853	0.87003	0.69889	0.69889	0.57909	0.6363	0.58866	0.62219	0.60749	0.62796	0.61831	0.59945	0.55121	0.63517	0.58338	0.58498	0.6126	0.63072	0.63463	0.59597	0.67731	0.71239	0.6664	0.69062	0.68107	0.68652	0.74805	0.73916	0.73916	0.63445	0.70318	0.70614	0.72263	0.6691	0.69988
809nm	0.55192	0.4872	0.49623	0.54745	0.61034	0.58226	0.66924	0.59153	0.5751	0.57993	0.59592	0.59592	0.56247	0.7536	0.55896	0.87043	0.69918	0.69918	0.57961	0.63639	0.58885	0.62246	0.60784	0.62821	0.61852	0.59963	0.55145	0.63529	0.58361	0.58506	0.61271	0.63096	0.63497	0.59622	0.67769	0.71264	0.66707	0.69084	0.68167	0.68704	0.74828	0.7394	0.7394	0.63496	0.70333	0.70633	0.72261	0.66939	0.70031
810nm	0.55293	0.48835	0.49702	0.54824	0.61098	0.58338	0.6704	0.59233	0.5759	0.58068	0.59633	0.59633	0.563	0.75385	0.55938	0.87082	0.69947	0.69947	0.58012	0.63646	0.58904	0.62273	0.60821	0.62845	0.61872	0.59982	0.55169	0.63541	0.58384	0.58514	0.61282	0.63119	0.63531	0.59646	0.67805	0.71289	0.66773	0.69105	0.68226	0.68755	0.74849	0.73961	0.73961	0.63546	0.70348	0.70651	0.72257	0.66968	0.70073
811nm	0.55395	0.48951	0.49781	0.54904	0.61163	0.5845	0.67156	0.59313	0.5767	0.58142	0.59674	0.59674	0.56353	0.7541	0.55979	0.87119	0.69976	0.69976	0.58063	0.63651	0.58924	0.62299	0.60858	0.62869	0.61891	0.6	0.55193	0.63553	0.58408	0.58521	0.61292	0.63142	0.63565	0.5967	0.6784	0.71314	0.66838	0.69125	0.68286	0.68805	0.74868	0.73982	0.73982	0.63596	0.70362	0.70669	0.72253	0.66997	0.70115
812nm	0.55496	0.49067	0.4986	0.54985	0.61228	0.58562	0.67272	0.59392	0.5775	0.58216	0.59715	0.59715	0.56404	0.75434	0.56019	0.87156	0.70006	0.70006	0.58114	0.63656	0.58944	0.62324	0.60895	0.62893	0.61909	0.6002	0.55216	0.63564	0.58431	0.58528	0.61303	0.63163	0.63599	0.59693	0.67874	0.71338	0.66901	0.69145	0.68345	0.68855	0.74886	0.74001	0.74001	0.63646	0.70376	0.70687	0.72249	0.67026	0.70157
813nm	0.55596	0.49183	0.4994	0.55065	0.61294	0.58674	0.67388	0.59472	0.5783	0.5829	0.59756	0.59756	0.56455	0.75458	0.56058	0.87193	0.70035	0.70035	0.58165	0.63659	0.58964	0.62349	0.60933	0.62916	0.61927	0.6004	0.55239	0.63575	0.58454	0.58535	0.61313	0.63184	0.63633	0.59715	0.67907	0.71363	0.66964	0.69165	0.68403	0.68904	0.74903	0.74019	0.74019	0.63695	0.7039	0.70704	0.72244	0.67055	0.70198
814nm	0.55696	0.49299	0.50019	0.55145	0.6136	0.58786	0.67504	0.59551	0.57911	0.58363	0.59797	0.59797	0.56505	0.75482	0.56097	0.87228	0.70065	0.70065	0.58215	0.63662	0.58984	0.62374	0.60971	0.62939	0.61944	0.60061	0.55262	0.63585	0.58478	0.58542	0.61323	0.63203	0.63666	0.59736	0.67941	0.71386	0.67026	0.69184	0.68461	0.68952	0.74919	0.74036	0.74036	0.63744	0.70403	0.70722	0.7224	0.67085	0.70239
815nm	0.55796	0.49414	0.50098	0.55224	0.61426	0.58897	0.6762	0.59631	0.57991	0.58437	0.59839	0.59839	0.56554	0.75506	0.56134	0.87262	0.70094	0.70094	0.58264	0.63664	0.59005	0.62397	0.61008	0.62961	0.6196	0.60082	0.55286	0.63595	0.58502	0.58548	0.61334	0.6322	0.63698	0.59757	0.67974	0.71409	0.67087	0.69202	0.68519	0.69	0.74934	0.74051	0.74051	0.63793	0.70416	0.70738	0.72236	0.67115	0.7028
816nm	0.55896	0.49529	0.50177	0.55304	0.61492	0.59009	0.67736	0.59711	0.58073	0.58511	0.59881	0.59881	0.56603	0.75529	0.56171	0.87294	0.70125	0.70125	0.58312	0.63666	0.59027	0.6242	0.61045	0.62983	0.61976	0.60105	0.55309	0.63604	0.58526	0.58554	0.61343	0.63237	0.6373	0.59776	0.68007	0.71431	0.67148	0.6922	0.68576	0.69046	0.74948	0.74066	0.74066	0.6384	0.70428	0.70754	0.72233	0.67145	0.70321
817nm	0.55996	0.49644	0.50255	0.55383	0.61556	0.5912	0.67851	0.59791	0.58154	0.58586	0.59923	0.59923	0.56652	0.75552	0.56206	0.87326	0.70155	0.70155	0.58359	0.63667	0.59049	0.62442	0.61081	0.63004	0.61991	0.60128	0.55333	0.63613	0.5855	0.5856	0.61353	0.63252	0.63761	0.59794	0.68039	0.71452	0.67208	0.69236	0.68633	0.69091	0.74961	0.74078	0.74078	0.63888	0.7044	0.7077	0.7223	0.67175	0.70362
818nm	0.56095	0.49757	0.50333	0.55461	0.6162	0.59231	0.67966	0.59871	0.58236	0.58661	0.59965	0.59965	0.56701	0.75575	0.5624	0.87356	0.70186	0.70186	0.58404	0.63668	0.59071	0.62463	0.61116	0.63024	0.62005	0.60151	0.55356	0.63622	0.58573	0.58565	0.61362	0.63265	0.63791	0.59811	0.68071	0.71472	0.67267	0.69251	0.6869	0.69135	0.74973	0.74089	0.74089	0.63934	0.70452	0.70784	0.72227	0.67205	0.70401
819nm	0.56193	0.4987	0.50411	0.5554	0.61683	0.59343	0.68079	0.5995	0.58317	0.58736	0.60007	0.60007	0.56749	0.75595	0.56273	0.87385	0.70217	0.70217	0.58448	0.63668	0.59093	0.62482	0.61149	0.63043	0.62019	0.60174	0.5538	0.63629	0.58596	0.5857	0.6137	0.63277	0.63819	0.59827	0.68101	0.7149	0.67326	0.69265	0.68747	0.69178	0.74983	0.74098	0.74098	0.6398	0.70463	0.70798	0.72224	0.67234	0.7044
820nm	0.56291	0.49982	0.50488	0.55617	0.61744	0.59454	0.68192	0.6003	0.58399	0.58811	0.60049	0.60049	0.56797	0.75615	0.56304	0.87413	0.70248	0.70248	0.58491	0.63667	0.59115	0.625	0.61181	0.63061	0.62032	0.60198	0.55403	0.63635	0.58619	0.58573	0.61377	0.63287	0.63846	0.59841	0.68129	0.71506	0.67383	0.69276	0.68802	0.6922	0.74992	0.74105	0.74105	0.64025	0.70473	0.7081	0.7222	0.67263	0.70477
821nm	0.56387	0.50093	0.50565	0.55694	0.61805	0.59565	0.68302	0.60108	0.5848	0.58887	0.60091	0.60091	0.56844	0.75631	0.56334	0.8744	0.70279	0.70279	0.58533	0.63664	0.59137	0.62516	0.61211	0.63078	0.62044	0.60221	0.55425	0.6364	0.5864	0.58574	0.61383	0.63294	0.63871	0.59853	0.68156	0.71521	0.67439	0.69286	0.68858	0.6926	0.74998	0.74108	0.74108	0.64069	0.70482	0.70822	0.72216	0.67289	0.70512
822nm	0.56482	0.50204	0.50641	0.55771	0.61863	0.59675	0.68411	0.60186	0.5856	0.58962	0.60132	0.60132	0.5689	0.75645	0.56363	0.87465	0.70311	0.70311	0.58574	0.6366	0.59158	0.6253	0.61239	0.63093	0.62054	0.60243	0.55447	0.63642	0.5866	0.58573	0.61387	0.63299	0.63893	0.59863	0.68181	0.71534	0.67494	0.69292	0.68911	0.693	0.75001	0.74108	0.74108	0.6411	0.7049	0.70832	0.72211	0.67314	0.70543
823nm	0.56576	0.50313	0.50717	0.55846	0.6192	0.59786	0.68518	0.60263	0.58639	0.59036	0.60172	0.60172	0.56934	0.75656	0.56389	0.87488	0.70342	0.70342	0.58613	0.63655	0.59178	0.62541	0.61264	0.63105	0.62062	0.60265	0.55468	0.63643	0.58679	0.5857	0.61389	0.63301	0.63912	0.5987	0.68204	0.71543	0.67546	0.69296	0.68964	0.69338	0.75001	0.74104	0.74104	0.6415	0.70496	0.7084	0.72205	0.67337	0.70572
824nm	0.56668	0.50422	0.50792	0.55919	0.61976	0.59895	0.68623	0.60338	0.58718	0.5911	0.60211	0.60211	0.56977	0.75664	0.56414	0.87509	0.70372	0.70372	0.58651	0.63647	0.59198	0.6255	0.61287	0.63115	0.62068	0.60285	0.55488	0.63642	0.58696	0.58564	0.61389	0.63299	0.63929	0.59874	0.68224	0.7155	0.67597	0.69296	0.69015	0.69375	0.74998	0.74097	0.74097	0.64187	0.70499	0.70847	0.72197	0.67358	0.70597
825nm	0.56759	0.50529	0.50865	0.55992	0.6203	0.60004	0.68726	0.60413	0.58795	0.59183	0.60248	0.60248	0.57017	0.75668	0.56438	0.87528	0.70403	0.70403	0.58688	0.63638	0.59216	0.62556	0.61307	0.63122	0.62072	0.60304	0.55506	0.63638	0.58711	0.58555	0.61387	0.63294	0.63941	0.59874	0.68243	0.71552	0.67645	0.69294	0.69064	0.69411	0.74991	0.74087	0.74087	0.64222	0.70501	0.70852	0.72188	0.67376	0.70619
826nm	0.56849	0.50636	0.50938	0.56062	0.62083	0.60112	0.68826	0.60486	0.58872	0.59255	0.60285	0.60285	0.57056	0.75669	0.5646	0.87546	0.70433	0.70433	0.58723	0.63628	0.59233	0.6256	0.61324	0.63126	0.62073	0.60321	0.55522	0.63631	0.58724	0.58544	0.61383	0.63286	0.63951	0.59872	0.6826	0.71552	0.67692	0.69288	0.69111	0.69445	0.74982	0.74074	0.74074	0.64254	0.705	0.70856	0.72177	0.67392	0.70637
827nm	0.56937	0.50741	0.5101	0.56132	0.62134	0.6022	0.68925	0.60559	0.58947	0.59326	0.6032	0.6032	0.57094	0.75668	0.56481	0.87563	0.70464	0.70464	0.58758	0.63616	0.59249	0.62562	0.61339	0.63128	0.62073	0.60337	0.55538	0.63623	0.58735	0.58531	0.61376	0.63275	0.63958	0.59866	0.68276	0.71549	0.67737	0.6928	0.69156	0.69477	0.7497	0.74059	0.74059	0.64284	0.70498	0.70858	0.72166	0.67406	0.70652
828nm	0.57024	0.50845	0.5108	0.562	0.62183	0.60327	0.69021	0.6063	0.59022	0.59397	0.60354	0.60354	0.57131	0.75665	0.56501	0.8758	0.70495	0.70495	0.58791	0.63604	0.59264	0.62562	0.61351	0.63127	0.62071	0.60352	0.55552	0.63613	0.58745	0.58516	0.61368	0.63262	0.63962	0.59859	0.6829	0.71543	0.67781	0.69269	0.692	0.69508	0.74956	0.74043	0.74043	0.64312	0.70495	0.7086	0.72156	0.67418	0.70666
829nm	0.57111	0.50949	0.5115	0.56266	0.62231	0.60434	0.69117	0.60702	0.59097	0.59467	0.60389	0.60389	0.57167	0.7566	0.56521	0.87597	0.70527	0.70527	0.58824	0.63592	0.59278	0.62561	0.61362	0.63125	0.62068	0.60366	0.55565	0.63602	0.58753	0.585	0.61359	0.63247	0.63965	0.59851	0.68304	0.71537	0.67824	0.69258	0.69243	0.69539	0.7494	0.74026	0.74026	0.64338	0.70492	0.70861	0.72145	0.6743	0.70677
830nm	0.57197	0.51052	0.5122	0.56333	0.62278	0.60541	0.69211	0.60773	0.59172	0.59537	0.60424	0.60424	0.57204	0.75654	0.56541	0.87615	0.7056	0.7056	0.58857	0.63581	0.59294	0.62558	0.61371	0.63122	0.62064	0.6038	0.55578	0.63591	0.58762	0.58484	0.61348	0.63233	0.63967	0.59843	0.68318	0.7153	0.67867	0.69246	0.69285	0.69569	0.74923	0.7401	0.7401	0.64364	0.7049	0.70863	0.72137	0.67442	0.70687
831nm	0.57282	0.51154	0.51289	0.56398	0.62324	0.60648	0.69304	0.60845	0.59248	0.59607	0.60459	0.60459	0.5724	0.75649	0.56563	0.87635	0.70596	0.70596	0.5889	0.63572	0.59309	0.62556	0.6138	0.6312	0.62061	0.60393	0.55591	0.6358	0.58771	0.58468	0.61338	0.63219	0.6397	0.59836	0.68331	0.71524	0.67909	0.69234	0.69327	0.69599	0.74907	0.73995	0.73995	0.6439	0.7049	0.70866	0.72131	0.67454	0.70697
832nm	0.57368	0.51256	0.51359	0.56464	0.62371	0.60755	0.69396	0.60918	0.59324	0.59678	0.60496	0.60496	0.57278	0.75643	0.56585	0.87657	0.70634	0.70634	0.58925	0.63565	0.59326	0.62554	0.61389	0.63118	0.62058	0.60408	0.55604	0.6357	0.5878	0.58454	0.61328	0.63207	0.63973	0.5983	0.68346	0.71521	0.67951	0.69224	0.6937	0.69631	0.74892	0.73982	0.73982	0.64417	0.70492	0.70872	0.72129	0.67467	0.70707
833nm	0.57453	0.51358	0.51429	0.56529	0.62418	0.60864	0.69489	0.60991	0.59401	0.59751	0.60534	0.60534	0.57317	0.75639	0.56609	0.87681	0.70674	0.70674	0.58961	0.6356	0.59345	0.62554	0.61398	0.63118	0.62057	0.60423	0.55619	0.63561	0.58791	0.58441	0.61319	0.63197	0.63977	0.59826	0.68362	0.71519	0.67995	0.69216	0.69413	0.69665	0.74879	0.7397	0.7397	0.64446	0.70497	0.7088	0.72131	0.67482	0.70717
834nm	0.57539	0.51461	0.51501	0.56595	0.62466	0.60973	0.69581	0.61066	0.59479	0.59824	0.60574	0.60574	0.57358	0.75636	0.56635	0.87708	0.70716	0.70716	0.58999	0.63559	0.59366	0.62554	0.61408	0.6312	0.62058	0.6044	0.55636	0.63554	0.58804	0.5843	0.61312	0.6319	0.63983	0.59824	0.68381	0.71521	0.6804	0.69209	0.69458	0.69702	0.7487	0.73962	0.73962	0.64477	0.70505	0.70891	0.72138	0.67499	0.70728
835nm	0.57624	0.51563	0.51573	0.56662	0.62515	0.61082	0.69672	0.61142	0.59558	0.59898	0.60616	0.60616	0.57401	0.75634	0.56664	0.87738	0.70761	0.70761	0.5904	0.63562	0.59389	0.62557	0.6142	0.63124	0.62061	0.6046	0.55654	0.63549	0.58819	0.58421	0.61307	0.63185	0.63991	0.59823	0.68402	0.71525	0.68087	0.69206	0.69504	0.69742	0.74865	0.73957	0.73957	0.64509	0.70517	0.70905	0.72149	0.67519	0.7074
836nm	0.57709	0.51665	0.51646	0.56728	0.62565	0.61192	0.69764	0.61218	0.59636	0.59973	0.6066	0.6066	0.57446	0.75634	0.56694	0.87769	0.70807	0.70807	0.59082	0.63567	0.59414	0.62561	0.61432	0.63131	0.62066	0.60481	0.55675	0.63546	0.58835	0.58414	0.61304	0.63183	0.64001	0.59824	0.68426	0.71533	0.68136	0.69206	0.69552	0.69784	0.74865	0.73955	0.73955	0.64544	0.70532	0.70923	0.72166	0.6754	0.70754
837nm	0.57795	0.51768	0.5172	0.56795	0.62616	0.61301	0.69854	0.61296	0.59715	0.60049	0.60705	0.60705	0.57493	0.75634	0.56727	0.87803	0.70854	0.70854	0.59126	0.63577	0.59441	0.62567	0.61445	0.6314	0.62074	0.60504	0.55697	0.63545	0.58853	0.58411	0.61304	0.63183	0.64012	0.59827	0.68453	0.71542	0.68187	0.69208	0.69601	0.6983	0.74869	0.73957	0.73957	0.64579	0.70551	0.70944	0.72187	0.67564	0.7077
838nm	0.57881	0.5187	0.51795	0.56863	0.62667	0.61411	0.69944	0.61374	0.59794	0.60125	0.60751	0.60751	0.57542	0.75635	0.56761	0.87838	0.70903	0.70903	0.59173	0.6359	0.5947	0.62574	0.61459	0.6315	0.62083	0.60528	0.5572	0.63546	0.58872	0.58409	0.61305	0.63185	0.64024	0.59831	0.68483	0.71554	0.68241	0.69213	0.69651	0.69878	0.74877	0.73962	0.73962	0.64615	0.70572	0.70968	0.72213	0.67589	0.70786
839nm	0.57966	0.51971	0.51871	0.5693	0.62719	0.61519	0.70032	0.61452	0.59871	0.60201	0.60798	0.60798	0.57593	0.75636	0.56798	0.87875	0.70953	0.70953	0.5922	0.63606	0.59502	0.62583	0.61474	0.63163	0.62094	0.60554	0.55745	0.63549	0.58892	0.5841	0.61308	0.63188	0.64037	0.59837	0.68515	0.71567	0.68296	0.69221	0.69702	0.69929	0.74889	0.7397	0.7397	0.64652	0.70596	0.70995	0.72242	0.67617	0.70804
840nm	0.58051	0.52073	0.51947	0.56996	0.6277	0.61627	0.70118	0.6153	0.59948	0.60276	0.60846	0.60846	0.57645	0.75636	0.56836	0.87913	0.71003	0.71003	0.59269	0.63625	0.59534	0.62591	0.61488	0.63176	0.62106	0.6058	0.5577	0.63554	0.58912	0.58412	0.61312	0.63193	0.6405	0.59843	0.6855	0.71582	0.68353	0.69231	0.69754	0.69981	0.74904	0.7398	0.7398	0.64688	0.70623	0.71025	0.72275	0.67645	0.70823
841nm	0.58136	0.52173	0.52024	0.57063	0.62821	0.61734	0.70202	0.61607	0.60025	0.6035	0.60894	0.60894	0.57698	0.75637	0.56876	0.87951	0.71053	0.71053	0.59318	0.63647	0.59567	0.62599	0.61503	0.63191	0.6212	0.60607	0.55796	0.6356	0.58933	0.58416	0.61317	0.63199	0.64064	0.5985	0.68587	0.71598	0.68412	0.69243	0.69807	0.70035	0.74922	0.73993	0.73993	0.64724	0.70651	0.71057	0.72311	0.67675	0.70842
842nm	0.5822	0.52273	0.521	0.57128	0.62871	0.6184	0.70283	0.61683	0.601	0.60423	0.60942	0.60942	0.57752	0.75637	0.56917	0.8799	0.71104	0.71104	0.59368	0.63671	0.59601	0.62607	0.61516	0.63206	0.62134	0.60633	0.55822	0.63566	0.58954	0.58422	0.61323	0.63206	0.64077	0.59857	0.68626	0.71616	0.68471	0.69255	0.6986	0.70089	0.74941	0.74007	0.74007	0.64759	0.70681	0.71091	0.72349	0.67704	0.70862
843nm	0.58304	0.52373	0.52177	0.57192	0.6292	0.61944	0.70362	0.61758	0.60174	0.60494	0.6099	0.6099	0.57806	0.75636	0.56958	0.88028	0.71154	0.71154	0.59417	0.63697	0.59635	0.62614	0.61527	0.63221	0.62149	0.6066	0.55847	0.63574	0.58975	0.58429	0.61329	0.63214	0.64089	0.59865	0.68666	0.71634	0.68531	0.69269	0.69914	0.70144	0.74961	0.74023	0.74023	0.64794	0.70713	0.71126	0.72389	0.67733	0.70882
844nm	0.58386	0.52472	0.52253	0.57255	0.62967	0.62047	0.70437	0.6183	0.60247	0.60563	0.61036	0.61036	0.57861	0.75633	0.57001	0.88067	0.71204	0.71204	0.59466	0.63724	0.59669	0.6262	0.61537	0.63236	0.62163	0.60685	0.55872	0.63582	0.58996	0.58437	0.61336	0.63223	0.641	0.59872	0.68707	0.71653	0.68592	0.69282	0.69967	0.70198	0.74982	0.7404	0.7404	0.64828	0.70747	0.71161	0.72432	0.67762	0.70901
845nm	0.58468	0.5257	0.52329	0.57317	0.63013	0.62149	0.7051	0.61901	0.60318	0.60631	0.61082	0.61082	0.57915	0.75629	0.57044	0.88104	0.71254	0.71254	0.59515	0.63752	0.59703	0.62625	0.61546	0.6325	0.62178	0.60709	0.55897	0.63591	0.59017	0.58446	0.61344	0.63233	0.64111	0.59879	0.68748	0.71672	0.68653	0.69295	0.70021	0.70253	0.75004	0.74058	0.74058	0.64861	0.70782	0.71197	0.72476	0.6779	0.7092
846nm	0.58549	0.52668	0.52405	0.57377	0.63057	0.62249	0.7058	0.61969	0.60388	0.60697	0.61127	0.61127	0.57969	0.75623	0.57088	0.88141	0.71304	0.71304	0.59563	0.63781	0.59737	0.6263	0.61552	0.63263	0.62193	0.60733	0.55922	0.636	0.59038	0.58456	0.61352	0.63244	0.64121	0.59885	0.6879	0.71692	0.68714	0.69308	0.70074	0.70308	0.75026	0.74077	0.74077	0.64893	0.70819	0.71234	0.72523	0.67818	0.70938
847nm	0.58629	0.52764	0.52481	0.57436	0.63099	0.62347	0.70646	0.62035	0.60455	0.6076	0.61171	0.61171	0.58023	0.75615	0.57132	0.88177	0.71353	0.71353	0.59612	0.63811	0.59772	0.62635	0.61556	0.63276	0.62208	0.60756	0.55946	0.63609	0.59059	0.58467	0.6136	0.63256	0.6413	0.59891	0.68832	0.71712	0.68775	0.69321	0.70127	0.70363	0.75048	0.74098	0.74098	0.64925	0.70857	0.7127	0.72571	0.67844	0.70956
848nm	0.58707	0.52859	0.52555	0.57493	0.63139	0.62443	0.70709	0.62099	0.6052	0.60822	0.61213	0.61213	0.58076	0.75604	0.57176	0.88211	0.71401	0.71401	0.59659	0.63841	0.59806	0.62639	0.61559	0.63288	0.62223	0.60779	0.5597	0.63619	0.59079	0.58479	0.61369	0.63268	0.64137	0.59897	0.68874	0.71732	0.68836	0.69334	0.70179	0.70418	0.75071	0.7412	0.7412	0.64955	0.70895	0.71306	0.72621	0.67869	0.70973
849nm	0.58784	0.52952	0.5263	0.57549	0.63177	0.62536	0.70767	0.6216	0.60581	0.60881	0.61253	0.61253	0.5813	0.7559	0.5722	0.88244	0.71448	0.71448	0.59707	0.63873	0.59841	0.62643	0.6156	0.633	0.62238	0.60801	0.55995	0.63629	0.59099	0.58493	0.61379	0.6328	0.64144	0.59902	0.68915	0.71753	0.68896	0.69348	0.70231	0.70472	0.75096	0.74143	0.74143	0.64985	0.70934	0.71343	0.72671	0.67894	0.70989
850nm	0.5886	0.53044	0.52703	0.57604	0.63212	0.62628	0.70821	0.62219	0.6064	0.60938	0.61292	0.61292	0.58184	0.75572	0.57265	0.88275	0.71494	0.71494	0.59755	0.63904	0.59877	0.62647	0.6156	0.63312	0.62253	0.60823	0.5602	0.6364	0.59119	0.58508	0.6139	0.63293	0.6415	0.59906	0.68956	0.71773	0.68956	0.69362	0.70282	0.70528	0.75121	0.74169	0.74169	0.65014	0.70973	0.71379	0.72723	0.67917	0.71005
851nm	0.58934	0.53134	0.52776	0.57657	0.63245	0.62716	0.70871	0.62276	0.60696	0.60993	0.6133	0.6133	0.58237	0.75552	0.5731	0.88305	0.71538	0.71538	0.59803	0.63937	0.59912	0.6265	0.61559	0.63323	0.62267	0.60845	0.56045	0.63651	0.59139	0.58524	0.61401	0.63307	0.64155	0.59911	0.68997	0.71793	0.69015	0.69375	0.70333	0.70583	0.75147	0.74195	0.74195	0.65042	0.71013	0.71416	0.72775	0.67939	0.7102
852nm	0.59006	0.53223	0.52849	0.57709	0.63276	0.62803	0.70917	0.6233	0.6075	0.61046	0.61366	0.61366	0.5829	0.75529	0.57355	0.88333	0.71581	0.71581	0.59851	0.6397	0.59949	0.62653	0.61556	0.63335	0.62282	0.60866	0.5607	0.63662	0.59159	0.58543	0.61413	0.6332	0.64159	0.59915	0.69038	0.71813	0.69074	0.6939	0.70383	0.70639	0.75175	0.74223	0.74223	0.65069	0.71051	0.71453	0.72827	0.67959	0.71034
853nm	0.59078	0.53311	0.52921	0.5776	0.63304	0.62887	0.70958	0.62383	0.60801	0.61097	0.61401	0.61401	0.58343	0.75503	0.574	0.8836	0.71623	0.71623	0.59898	0.64003	0.59985	0.62655	0.61551	0.63347	0.62297	0.60888	0.56095	0.63674	0.5918	0.58563	0.61426	0.63335	0.64161	0.59919	0.69078	0.71832	0.69133	0.69404	0.70432	0.70696	0.75204	0.74253	0.74253	0.65095	0.7109	0.7149	0.72879	0.67978	0.71048
854nm	0.59147	0.53398	0.52993	0.57809	0.6333	0.62969	0.70995	0.62433	0.6085	0.61146	0.61436	0.61436	0.58396	0.75474	0.57446	0.88386	0.71664	0.71664	0.59944	0.64036	0.60021	0.62656	0.61544	0.63358	0.62311	0.60909	0.5612	0.63686	0.592	0.58584	0.6144	0.63349	0.64163	0.59923	0.69119	0.71851	0.69192	0.69418	0.70481	0.70753	0.75234	0.74283	0.74283	0.6512	0.71128	0.71527	0.7293	0.67996	0.71062
855nm	0.59216	0.53483	0.53066	0.57856	0.63354	0.6305	0.71028	0.62482	0.60896	0.61193	0.61469	0.61469	0.5845	0.75443	0.57492	0.88411	0.71705	0.71705	0.59989	0.6407	0.60057	0.62656	0.61535	0.6337	0.62326	0.6093	0.56145	0.63699	0.5922	0.58606	0.61454	0.63364	0.64163	0.59927	0.6916	0.7187	0.69252	0.69431	0.70529	0.70811	0.75265	0.74314	0.74314	0.65144	0.71166	0.71564	0.72981	0.68013	0.71075
856nm	0.59284	0.53568	0.53137	0.57901	0.63376	0.63129	0.71058	0.62528	0.60941	0.61237	0.61501	0.61501	0.58503	0.75411	0.57539	0.88435	0.71745	0.71745	0.60034	0.64103	0.60092	0.62655	0.61523	0.63381	0.6234	0.6095	0.56169	0.63712	0.5924	0.5863	0.61468	0.63379	0.64162	0.59931	0.69202	0.71888	0.69312	0.69444	0.70577	0.70869	0.75297	0.74344	0.74344	0.65167	0.71204	0.716	0.73031	0.68029	0.71087
857nm	0.59351	0.53652	0.53209	0.57945	0.63397	0.63207	0.71085	0.62572	0.60985	0.6128	0.61532	0.61532	0.58557	0.75376	0.57585	0.88458	0.71784	0.71784	0.60078	0.64136	0.60127	0.62654	0.6151	0.63391	0.62355	0.6097	0.56192	0.63725	0.5926	0.58654	0.61483	0.63395	0.64161	0.59935	0.69244	0.71906	0.69372	0.69457	0.70624	0.70927	0.75328	0.74375	0.74375	0.65189	0.71241	0.71636	0.73082	0.68045	0.711
858nm	0.59417	0.53735	0.53281	0.57987	0.63415	0.63284	0.71108	0.62614	0.61026	0.61321	0.61562	0.61562	0.58612	0.75341	0.57631	0.88482	0.71824	0.71824	0.60121	0.64168	0.60162	0.62651	0.61494	0.63401	0.62369	0.60989	0.56215	0.63738	0.59279	0.58679	0.61499	0.63411	0.64158	0.59939	0.69287	0.71924	0.69433	0.6947	0.7067	0.70985	0.7536	0.74406	0.74406	0.6521	0.71278	0.71671	0.73132	0.6806	0.71113
859nm	0.59482	0.53818	0.53353	0.58028	0.63432	0.6336	0.71129	0.62655	0.61066	0.6136	0.61591	0.61591	0.58668	0.75305	0.57677	0.88505	0.71862	0.71862	0.60164	0.64199	0.60197	0.62648	0.61476	0.63411	0.62384	0.61006	0.56237	0.63751	0.59298	0.58705	0.61514	0.63427	0.64154	0.59943	0.6933	0.71942	0.69495	0.69482	0.70716	0.71042	0.75391	0.74437	0.74437	0.65231	0.71314	0.71705	0.73182	0.68075	0.71126
860nm	0.59546	0.53899	0.53424	0.58067	0.63446	0.63434	0.71147	0.62694	0.61105	0.61397	0.61618	0.61618	0.58725	0.75267	0.57723	0.88528	0.719	0.719	0.60207	0.64229	0.60231	0.62645	0.61458	0.6342	0.62398	0.61023	0.56258	0.63765	0.59317	0.58731	0.61529	0.63443	0.64149	0.59947	0.69374	0.7196	0.69556	0.69494	0.70761	0.711	0.75421	0.74467	0.74467	0.6525	0.71349	0.71739	0.73232	0.6809	0.71139
861nm	0.5961	0.53981	0.53495	0.58105	0.63459	0.63508	0.71163	0.62731	0.61142	0.61434	0.61645	0.61645	0.58782	0.75229	0.57769	0.8855	0.71938	0.71938	0.60248	0.64259	0.60266	0.62641	0.61437	0.63428	0.62412	0.61038	0.56278	0.63779	0.59335	0.58756	0.61545	0.63459	0.64143	0.5995	0.69417	0.71978	0.69618	0.69506	0.70807	0.71158	0.7545	0.74497	0.74497	0.65268	0.71383	0.71772	0.73281	0.68105	0.71153
862nm	0.59674	0.54062	0.53566	0.58141	0.63469	0.6358	0.71177	0.62768	0.61178	0.61469	0.6167	0.6167	0.58839	0.7519	0.57814	0.88571	0.71974	0.71974	0.6029	0.64288	0.60299	0.62637	0.61416	0.63437	0.62426	0.61052	0.56298	0.63792	0.59352	0.58781	0.6156	0.63475	0.64136	0.59953	0.69461	0.71996	0.69678	0.69518	0.70852	0.71215	0.75479	0.74526	0.74526	0.65286	0.71415	0.71805	0.73328	0.68119	0.71166
863nm	0.59737	0.54142	0.53636	0.58176	0.63478	0.63651	0.71189	0.62803	0.61213	0.61505	0.61695	0.61695	0.58896	0.7515	0.57859	0.88591	0.72009	0.72009	0.6033	0.64315	0.60333	0.62632	0.61393	0.63444	0.6244	0.61064	0.56318	0.63805	0.59369	0.58806	0.61574	0.63491	0.64128	0.59955	0.69504	0.72013	0.69739	0.69529	0.70897	0.71272	0.75507	0.74555	0.74555	0.65303	0.71445	0.71837	0.73374	0.68131	0.71179
864nm	0.59799	0.54222	0.53705	0.5821	0.63484	0.6372	0.712	0.62838	0.61248	0.6154	0.61718	0.61718	0.58953	0.75109	0.57904	0.88609	0.72043	0.72043	0.6037	0.64341	0.60365	0.62627	0.61368	0.63451	0.62453	0.61075	0.56338	0.63817	0.59386	0.5883	0.61588	0.63506	0.64119	0.59957	0.69546	0.72029	0.69798	0.6954	0.70942	0.71328	0.75534	0.74583	0.74583	0.65319	0.71473	0.71868	0.73418	0.68143	0.71192
865nm	0.59861	0.54302	0.53773	0.58242	0.63488	0.63789	0.7121	0.62873	0.61282	0.61576	0.61742	0.61742	0.59009	0.75067	0.57948	0.88626	0.72076	0.72076	0.60409	0.64366	0.60396	0.62621	0.61342	0.63457	0.62464	0.61084	0.56357	0.63828	0.59401	0.58852	0.61601	0.63521	0.64109	0.59958	0.69588	0.72045	0.69856	0.69549	0.70986	0.71383	0.75561	0.74611	0.74611	0.65334	0.715	0.71898	0.73459	0.68153	0.71204
866nm	0.59922	0.54381	0.53841	0.58273	0.63491	0.63857	0.7122	0.62908	0.61315	0.61612	0.61765	0.61765	0.59064	0.75024	0.57991	0.88642	0.72108	0.72108	0.60446	0.64389	0.60426	0.62614	0.61314	0.63463	0.62475	0.61091	0.56375	0.63837	0.59415	0.58873	0.61611	0.63536	0.64098	0.59958	0.69629	0.72059	0.69913	0.69558	0.7103	0.71438	0.75586	0.74638	0.74638	0.65349	0.71524	0.71927	0.73496	0.68162	0.71215
867nm	0.59983	0.54459	0.53908	0.58302	0.63493	0.63925	0.7123	0.62942	0.61348	0.61649	0.61787	0.61787	0.59119	0.7498	0.58034	0.88657	0.7214	0.7214	0.60483	0.6441	0.60454	0.62606	0.61285	0.63467	0.62485	0.61097	0.56392	0.63846	0.59428	0.58892	0.61621	0.6355	0.64086	0.59959	0.69669	0.72071	0.69969	0.69565	0.71073	0.7149	0.7561	0.74664	0.74664	0.65363	0.71547	0.71954	0.73531	0.68169	0.71225
868nm	0.60043	0.54537	0.53974	0.5833	0.63493	0.63994	0.71239	0.62976	0.61381	0.61685	0.61809	0.61809	0.59172	0.74936	0.58076	0.88673	0.72171	0.72171	0.60518	0.64429	0.6048	0.62597	0.61254	0.6347	0.62493	0.61101	0.56408	0.63852	0.5944	0.58909	0.61628	0.63564	0.64074	0.59958	0.69707	0.72082	0.70025	0.69571	0.71116	0.71542	0.75633	0.7469	0.7469	0.65377	0.71568	0.71979	0.73563	0.68176	0.71234
869nm	0.60103	0.54614	0.54039	0.58357	0.63492	0.64063	0.71249	0.6301	0.61413	0.61722	0.6183	0.6183	0.59225	0.74891	0.58117	0.88689	0.72202	0.72202	0.60553	0.64446	0.60505	0.62588	0.61221	0.63471	0.625	0.61103	0.56422	0.63858	0.5945	0.58923	0.61633	0.63577	0.64061	0.59958	0.69744	0.72091	0.70079	0.69575	0.71157	0.71592	0.75655	0.74714	0.74714	0.6539	0.71588	0.72003	0.73593	0.68181	0.71242
870nm	0.60163	0.54691	0.54103	0.58383	0.63491	0.64133	0.71259	0.63044	0.61445	0.61758	0.61851	0.61851	0.59278	0.74847	0.58157	0.88706	0.72232	0.72232	0.60587	0.64462	0.60527	0.62578	0.61188	0.63471	0.62506	0.61104	0.56435	0.63861	0.59458	0.58936	0.61636	0.63589	0.64048	0.59957	0.69779	0.72099	0.70133	0.69579	0.71197	0.7164	0.75675	0.74737	0.74737	0.65403	0.71605	0.72024	0.7362	0.68186	0.7125
871nm	0.60222	0.54767	0.54165	0.58409	0.63489	0.64203	0.71269	0.63078	0.61478	0.61794	0.61871	0.61871	0.5933	0.74802	0.58196	0.88724	0.72263	0.72263	0.60621	0.64475	0.60548	0.62569	0.61155	0.6347	0.62511	0.61102	0.56445	0.63863	0.59465	0.58946	0.61637	0.63601	0.64035	0.59956	0.69812	0.72105	0.70185	0.69582	0.71237	0.71686	0.75695	0.74758	0.74758	0.65416	0.71621	0.72044	0.73645	0.68191	0.71258
872nm	0.60281	0.54843	0.54227	0.58434	0.63486	0.64275	0.7128	0.63112	0.61511	0.6183	0.61891	0.61891	0.59382	0.74758	0.58233	0.88744	0.72293	0.72293	0.60654	0.64487	0.60567	0.62559	0.61121	0.63468	0.62516	0.61099	0.56454	0.63863	0.59471	0.58955	0.61636	0.63611	0.64022	0.59955	0.69843	0.72111	0.70237	0.69583	0.71275	0.71732	0.75713	0.74777	0.74777	0.65429	0.71636	0.72062	0.73667	0.68196	0.71265
873nm	0.6034	0.5492	0.54287	0.58458	0.63483	0.64347	0.71292	0.63147	0.61544	0.61866	0.61911	0.61911	0.59434	0.74714	0.5827	0.88764	0.72322	0.72322	0.60687	0.64496	0.60584	0.6255	0.61088	0.63464	0.6252	0.61095	0.56462	0.63862	0.59475	0.5896	0.61633	0.6362	0.64008	0.59952	0.69873	0.72116	0.70288	0.69584	0.71313	0.71776	0.7573	0.74795	0.74795	0.65442	0.71649	0.72079	0.73687	0.68201	0.71272
874nm	0.604	0.54996	0.54345	0.58482	0.63479	0.6442	0.71306	0.63182	0.61579	0.61903	0.6193	0.6193	0.59485	0.74671	0.58306	0.88785	0.7235	0.7235	0.60718	0.64504	0.606	0.62541	0.61054	0.63459	0.62523	0.61089	0.56468	0.6386	0.59477	0.58964	0.61629	0.63628	0.63994	0.5995	0.69902	0.72121	0.70338	0.69583	0.71349	0.71819	0.75746	0.74812	0.74812	0.65454	0.7166	0.72094	0.73704	0.68205	0.71279
875nm	0.60459	0.55074	0.54403	0.58507	0.63475	0.64493	0.71321	0.63219	0.61615	0.61941	0.6195	0.6195	0.59535	0.7463	0.58341	0.88806	0.72377	0.72377	0.60749	0.64511	0.60614	0.62532	0.6102	0.63453	0.62526	0.61081	0.56474	0.63856	0.59478	0.58965	0.61624	0.63635	0.63979	0.59946	0.69929	0.72126	0.70387	0.69582	0.71385	0.71862	0.75761	0.74827	0.74827	0.65466	0.71669	0.72107	0.73718	0.68208	0.71285
876nm	0.6052	0.55152	0.54459	0.58532	0.63472	0.64565	0.71339	0.63256	0.61651	0.61981	0.6197	0.6197	0.59584	0.74589	0.58376	0.88827	0.72404	0.72404	0.60779	0.64515	0.60626	0.62523	0.60986	0.63446	0.62529	0.61072	0.56478	0.63851	0.59478	0.58964	0.61617	0.63641	0.63965	0.59942	0.69956	0.7213	0.70435	0.6958	0.71421	0.71903	0.75774	0.74841	0.74841	0.65477	0.71676	0.7212	0.73728	0.68211	0.7129
877nm	0.60581	0.5523	0.54514	0.58558	0.63469	0.64638	0.7136	0.63296	0.6169	0.62023	0.6199	0.6199	0.59633	0.7455	0.5841	0.88848	0.72429	0.72429	0.60807	0.64518	0.60636	0.62514	0.60953	0.63438	0.6253	0.61061	0.56482	0.63844	0.59476	0.58961	0.61607	0.63645	0.6395	0.59938	0.6998	0.72134	0.70482	0.69577	0.71456	0.71945	0.75785	0.74854	0.74854	0.65487	0.71681	0.72132	0.73736	0.68213	0.71296
878nm	0.60643	0.5531	0.54568	0.58584	0.63468	0.6471	0.71384	0.63337	0.61729	0.62066	0.62011	0.62011	0.5968	0.74512	0.58443	0.88867	0.72454	0.72454	0.60835	0.64519	0.60644	0.62505	0.60919	0.63429	0.6253	0.61048	0.56485	0.63836	0.59472	0.58954	0.61596	0.63649	0.63935	0.59933	0.70004	0.72137	0.70527	0.69573	0.7149	0.71985	0.75794	0.74867	0.74867	0.65497	0.71683	0.72143	0.73741	0.68214	0.713
879nm	0.60706	0.5539	0.54623	0.58611	0.63468	0.64783	0.7141	0.6338	0.6177	0.62111	0.62033	0.62033	0.59727	0.74475	0.58477	0.88884	0.72477	0.72477	0.60861	0.64518	0.6065	0.62495	0.60885	0.63419	0.62529	0.61034	0.56486	0.63827	0.59467	0.58945	0.61582	0.63652	0.6392	0.59928	0.70026	0.72139	0.70571	0.69569	0.71525	0.72024	0.758	0.74878	0.74878	0.65506	0.71684	0.72152	0.73742	0.68214	0.71304
880nm	0.6077	0.55472	0.54677	0.58639	0.63469	0.64855	0.7144	0.63425	0.61811	0.62157	0.62054	0.62054	0.59773	0.7444	0.5851	0.88901	0.72499	0.72499	0.60887	0.64516	0.60654	0.62485	0.60851	0.63408	0.62526	0.61018	0.56487	0.63815	0.59461	0.58932	0.61566	0.63653	0.63904	0.59923	0.70046	0.72141	0.70613	0.69563	0.71559	0.72062	0.75803	0.74888	0.74888	0.65515	0.71682	0.7216	0.73742	0.68213	0.71308
881nm	0.60835	0.55554	0.54731	0.58669	0.63473	0.64929	0.71471	0.6347	0.61854	0.62205	0.62076	0.62076	0.59818	0.74407	0.58542	0.88915	0.7252	0.7252	0.60913	0.64511	0.60657	0.62475	0.60818	0.63397	0.62521	0.60999	0.56485	0.63801	0.59453	0.58917	0.61548	0.63654	0.63889	0.59918	0.70066	0.7214	0.70655	0.69557	0.71595	0.72098	0.75804	0.74897	0.74897	0.65523	0.71678	0.72166	0.73739	0.68213	0.71311
882nm	0.60901	0.55637	0.54785	0.587	0.63478	0.65003	0.71506	0.63517	0.61896	0.62253	0.62098	0.62098	0.59861	0.74374	0.58575	0.88928	0.72539	0.72539	0.60938	0.64505	0.60658	0.62465	0.60786	0.63384	0.62515	0.60979	0.56483	0.63785	0.59444	0.58899	0.61527	0.63654	0.63873	0.59913	0.70084	0.72139	0.70696	0.6955	0.7163	0.72134	0.75803	0.74905	0.74905	0.65531	0.71672	0.72171	0.73734	0.68211	0.71314
883nm	0.60967	0.5572	0.54839	0.58731	0.63485	0.65077	0.71542	0.63564	0.61939	0.62302	0.62119	0.62119	0.59904	0.74343	0.58607	0.88939	0.72557	0.72557	0.60964	0.64498	0.60658	0.62455	0.60755	0.63371	0.62508	0.60958	0.56479	0.63768	0.59434	0.58879	0.61506	0.63653	0.63858	0.59908	0.70101	0.72137	0.70737	0.69542	0.71667	0.72167	0.758	0.74911	0.74911	0.6554	0.71664	0.72173	0.73729	0.6821	0.71317
884nm	0.61034	0.55805	0.54893	0.58764	0.63494	0.65153	0.71581	0.6361	0.61983	0.62352	0.62139	0.62139	0.59946	0.74312	0.58639	0.8895	0.72573	0.72573	0.60989	0.64489	0.60656	0.62446	0.60725	0.63357	0.625	0.60935	0.56473	0.63748	0.59423	0.58858	0.61482	0.63651	0.63843	0.59902	0.70117	0.72133	0.70778	0.69533	0.71704	0.722	0.75797	0.74917	0.74917	0.65549	0.71654	0.72173	0.73721	0.68209	0.71319
885nm	0.61102	0.55889	0.54947	0.58798	0.63503	0.65229	0.71621	0.63656	0.62026	0.62401	0.62159	0.62159	0.59986	0.74282	0.58669	0.88959	0.72587	0.72587	0.61015	0.6448	0.60653	0.62437	0.60697	0.63342	0.62491	0.60912	0.56468	0.63727	0.59412	0.58835	0.61459	0.63648	0.63828	0.59895	0.70132	0.7213	0.70819	0.69524	0.71742	0.72231	0.75793	0.74921	0.74921	0.65557	0.71642	0.72172	0.73713	0.68208	0.71321
886nm	0.6117	0.55974	0.55	0.58833	0.63514	0.65306	0.71663	0.63702	0.62069	0.62452	0.62179	0.62179	0.60025	0.74253	0.58699	0.88967	0.72599	0.72599	0.61041	0.6447	0.6065	0.62428	0.60671	0.63326	0.62483	0.60888	0.56461	0.63705	0.594	0.58811	0.61435	0.63645	0.63814	0.59888	0.70146	0.72125	0.70861	0.69514	0.7178	0.7226	0.75788	0.74925	0.74925	0.65566	0.71629	0.72168	0.73702	0.68207	0.71324
887nm	0.61239	0.5606	0.55052	0.58869	0.63525	0.65383	0.71708	0.63747	0.62113	0.62502	0.62197	0.62197	0.60063	0.74224	0.58728	0.88975	0.72609	0.72609	0.61067	0.64459	0.60646	0.6242	0.60647	0.63311	0.62474	0.60865	0.56455	0.63683	0.59388	0.58788	0.61411	0.6364	0.63801	0.5988	0.7016	0.7212	0.70902	0.69505	0.71818	0.72289	0.75784	0.74927	0.74927	0.65575	0.71614	0.72164	0.73691	0.68205	0.71326
888nm	0.61308	0.56146	0.55104	0.58905	0.63538	0.65461	0.71754	0.63792	0.62157	0.62553	0.62215	0.62215	0.60099	0.74196	0.58757	0.88983	0.72618	0.72618	0.61093	0.64449	0.60641	0.62413	0.60625	0.63295	0.62466	0.60842	0.56449	0.6366	0.59376	0.58764	0.61387	0.63635	0.63789	0.59873	0.70173	0.72116	0.70944	0.69496	0.71855	0.72316	0.75779	0.7493	0.7493	0.65584	0.71599	0.72159	0.73678	0.68204	0.71328
889nm	0.61378	0.56232	0.55155	0.58942	0.63551	0.65538	0.71802	0.63836	0.62201	0.62604	0.62233	0.62233	0.60134	0.74169	0.58784	0.8899	0.72626	0.72626	0.61118	0.64438	0.60637	0.62406	0.60605	0.63279	0.62459	0.6082	0.56443	0.63638	0.59364	0.5874	0.61364	0.6363	0.63777	0.59866	0.70185	0.72111	0.70986	0.69488	0.71891	0.72344	0.75774	0.74931	0.74931	0.65593	0.71584	0.72154	0.73664	0.68202	0.7133
890nm	0.61449	0.56319	0.55206	0.5898	0.63567	0.65616	0.71853	0.63881	0.62246	0.62656	0.62251	0.62251	0.60169	0.74145	0.58811	0.88997	0.72634	0.72634	0.61143	0.64428	0.60632	0.624	0.60586	0.63264	0.62452	0.60799	0.56438	0.63616	0.59352	0.58717	0.6134	0.63625	0.63767	0.59859	0.70197	0.72106	0.71028	0.69481	0.71925	0.7237	0.75768	0.74932	0.74932	0.65602	0.71568	0.72149	0.73648	0.682	0.71332
891nm	0.61521	0.56407	0.55256	0.59019	0.63584	0.65694	0.71905	0.63927	0.62291	0.62708	0.62269	0.62269	0.60203	0.74122	0.58838	0.89004	0.72641	0.72641	0.61168	0.64417	0.60627	0.62394	0.6057	0.6325	0.62446	0.60779	0.56433	0.63595	0.59341	0.58694	0.61317	0.6362	0.63757	0.59853	0.70209	0.72102	0.71069	0.69474	0.71958	0.72397	0.75761	0.74931	0.74931	0.65611	0.71552	0.72145	0.73632	0.68197	0.71334
892nm	0.61595	0.56496	0.55306	0.5906	0.63604	0.65772	0.71961	0.63973	0.62338	0.62761	0.62287	0.62287	0.60237	0.74102	0.58865	0.8901	0.72647	0.72647	0.61192	0.64406	0.60621	0.62388	0.60555	0.63236	0.6244	0.60759	0.56428	0.63574	0.59329	0.5867	0.61294	0.63615	0.63749	0.59848	0.70221	0.72098	0.71109	0.69467	0.71988	0.72424	0.75753	0.74929	0.74929	0.65621	0.71536	0.7214	0.73615	0.68195	0.71336
893nm	0.61669	0.56585	0.55356	0.59101	0.63625	0.6585	0.72018	0.6402	0.62385	0.62815	0.62306	0.62306	0.6027	0.74084	0.58891	0.89014	0.72653	0.72653	0.61215	0.64395	0.60615	0.62383	0.60541	0.63222	0.62433	0.60741	0.56422	0.63554	0.59318	0.58646	0.6127	0.6361	0.63741	0.59842	0.70232	0.72094	0.71148	0.69459	0.72017	0.72451	0.75744	0.74926	0.74926	0.65632	0.7152	0.72136	0.73597	0.68192	0.71338
894nm	0.61744	0.56675	0.55406	0.59144	0.63648	0.65928	0.72078	0.64069	0.62434	0.6287	0.62324	0.62324	0.60303	0.74068	0.58917	0.89017	0.72658	0.72658	0.61237	0.64383	0.60609	0.62378	0.6053	0.63208	0.62426	0.60722	0.56417	0.63533	0.59307	0.58622	0.61246	0.63605	0.63735	0.59837	0.70243	0.72091	0.71185	0.6945	0.72045	0.72479	0.75735	0.74921	0.74921	0.65643	0.71504	0.72132	0.73579	0.68188	0.7134
895nm	0.61821	0.56765	0.55457	0.59188	0.63673	0.66006	0.7214	0.64119	0.62483	0.62925	0.62344	0.62344	0.60336	0.74055	0.58942	0.89018	0.72662	0.72662	0.61259	0.6437	0.60602	0.62372	0.60519	0.63194	0.62419	0.60704	0.56411	0.63513	0.59295	0.58598	0.61222	0.636	0.63729	0.59833	0.70254	0.72088	0.7122	0.6944	0.72072	0.72506	0.75726	0.74916	0.74916	0.65655	0.71488	0.72128	0.7356	0.68185	0.71341
896nm	0.61897	0.56856	0.55508	0.59233	0.63699	0.66083	0.72204	0.64169	0.62533	0.6298	0.62363	0.62363	0.60368	0.74043	0.58967	0.89018	0.72664	0.72664	0.6128	0.64356	0.60594	0.62367	0.60509	0.63179	0.6241	0.60686	0.56405	0.63491	0.59284	0.58573	0.61197	0.63595	0.63724	0.59828	0.70264	0.72085	0.71252	0.69428	0.72098	0.72534	0.75717	0.74911	0.74911	0.65667	0.71471	0.72124	0.73541	0.68182	0.71343
897nm	0.61974	0.56947	0.55559	0.59279	0.63726	0.6616	0.7227	0.64221	0.62582	0.63035	0.62382	0.62382	0.60398	0.74031	0.58991	0.89015	0.72665	0.72665	0.61301	0.6434	0.60585	0.62362	0.60501	0.63164	0.62401	0.60667	0.56398	0.6347	0.59272	0.58547	0.61173	0.63589	0.63719	0.59823	0.70273	0.72082	0.71283	0.69415	0.72125	0.72561	0.75707	0.74905	0.74905	0.65679	0.71453	0.72118	0.73522	0.68179	0.71345
898nm	0.6205	0.57037	0.5561	0.59326	0.63753	0.66236	0.72336	0.64272	0.62632	0.63089	0.624	0.624	0.60428	0.7402	0.59014	0.89011	0.72664	0.72664	0.61321	0.64324	0.60576	0.62357	0.60494	0.63149	0.62391	0.60649	0.56391	0.63448	0.59261	0.58522	0.61148	0.63582	0.63715	0.59818	0.70281	0.72079	0.71313	0.69401	0.72153	0.72588	0.75697	0.74899	0.74899	0.65691	0.71435	0.72113	0.73501	0.68176	0.71348
899nm	0.62126	0.57128	0.55661	0.59373	0.63781	0.66312	0.72403	0.64322	0.62681	0.63143	0.62418	0.62418	0.60457	0.74008	0.59036	0.89005	0.72662	0.72662	0.61341	0.64308	0.60566	0.62353	0.60488	0.63133	0.6238	0.60631	0.56384	0.63426	0.59249	0.58497	0.61125	0.63575	0.63711	0.59812	0.70289	0.72075	0.71341	0.69387	0.72181	0.72613	0.75687	0.74894	0.74894	0.65703	0.71416	0.72106	0.7348	0.68174	0.7135
900nm	0.62201	0.57218	0.55711	0.5942	0.63809	0.66387	0.7247	0.64372	0.62729	0.63196	0.62434	0.62434	0.60485	0.73996	0.59057	0.88997	0.72658	0.72658	0.6136	0.64291	0.60556	0.62348	0.60484	0.63118	0.62369	0.60613	0.56377	0.63404	0.59238	0.58472	0.61101	0.63567	0.63707	0.59807	0.70295	0.7207	0.71369	0.69373	0.72211	0.72637	0.75676	0.74888	0.74888	0.65714	0.71395	0.72099	0.73458	0.68172	0.71353
901nm	0.62275	0.57309	0.55762	0.59468	0.63837	0.66461	0.72536	0.64419	0.62775	0.63248	0.62449	0.62449	0.60513	0.73983	0.59076	0.88988	0.72653	0.72653	0.6138	0.64273	0.60545	0.62343	0.6048	0.63104	0.62358	0.60596	0.5637	0.63382	0.59226	0.58448	0.61079	0.63559	0.63703	0.59801	0.70301	0.72063	0.71397	0.69359	0.72242	0.72659	0.75664	0.74881	0.74881	0.65725	0.71374	0.72092	0.73435	0.6817	0.71356
902nm	0.62349	0.57399	0.55812	0.59517	0.63865	0.66534	0.72602	0.64465	0.6282	0.63298	0.62463	0.62463	0.60539	0.73968	0.59095	0.88977	0.72647	0.72647	0.61398	0.64256	0.60535	0.62339	0.60477	0.63089	0.62347	0.60579	0.56363	0.6336	0.59216	0.58424	0.61057	0.6355	0.63699	0.59794	0.70306	0.72056	0.71425	0.69346	0.72274	0.72678	0.7565	0.74873	0.74873	0.65736	0.71352	0.72083	0.73411	0.68168	0.71359
903nm	0.62422	0.5749	0.55862	0.59565	0.63893	0.66608	0.72667	0.64509	0.62864	0.63348	0.62476	0.62476	0.60565	0.73953	0.59113	0.88964	0.72641	0.72641	0.61416	0.64238	0.60525	0.62335	0.60476	0.63075	0.62336	0.60563	0.56357	0.63339	0.59205	0.584	0.61036	0.63541	0.63696	0.59787	0.7031	0.72046	0.71453	0.69333	0.72307	0.72696	0.75635	0.74864	0.74864	0.65746	0.71329	0.72073	0.73386	0.68166	0.71363
904nm	0.62495	0.5758	0.55912	0.59613	0.63921	0.6668	0.72731	0.6455	0.62906	0.63396	0.62489	0.62489	0.6059	0.73938	0.5913	0.8895	0.72633	0.72633	0.61434	0.64219	0.60515	0.6233	0.60474	0.63061	0.62325	0.60548	0.5635	0.63317	0.59196	0.58376	0.61015	0.63531	0.63691	0.59779	0.70314	0.72036	0.71482	0.6932	0.72338	0.7271	0.75618	0.74852	0.74852	0.65756	0.71306	0.72062	0.7336	0.68164	0.71366
905nm	0.62568	0.5767	0.55961	0.59661	0.63948	0.66752	0.72794	0.6459	0.62946	0.63443	0.625	0.625	0.60615	0.73922	0.59145	0.88933	0.72625	0.72625	0.6145	0.642	0.60506	0.62326	0.60474	0.63047	0.62315	0.60533	0.56343	0.63296	0.59186	0.58353	0.60995	0.63521	0.63687	0.5977	0.70318	0.72023	0.7151	0.69306	0.72369	0.72722	0.756	0.74838	0.74838	0.65765	0.71282	0.7205	0.73334	0.6816	0.71368
906nm	0.6264	0.5776	0.5601	0.59708	0.63975	0.66823	0.72857	0.64629	0.62985	0.63489	0.6251	0.6251	0.60638	0.73907	0.5916	0.88913	0.72616	0.72616	0.61464	0.6418	0.60496	0.62321	0.60473	0.63033	0.62304	0.60518	0.56336	0.63275	0.59176	0.5833	0.60975	0.6351	0.63683	0.5976	0.7032	0.7201	0.71539	0.69292	0.72397	0.72732	0.7558	0.74823	0.74823	0.65774	0.71258	0.72037	0.73307	0.68156	0.71369
907nm	0.62712	0.57848	0.56057	0.59754	0.64002	0.66894	0.72918	0.64666	0.63023	0.63533	0.6252	0.6252	0.6066	0.73891	0.59173	0.88892	0.72606	0.72606	0.61478	0.64158	0.60487	0.62316	0.60472	0.63018	0.62293	0.60504	0.56328	0.63254	0.59167	0.58307	0.60954	0.63497	0.63678	0.5975	0.70321	0.71996	0.71566	0.69276	0.72423	0.72741	0.75558	0.74805	0.74805	0.65781	0.71233	0.72023	0.73279	0.6815	0.7137
908nm	0.62783	0.57936	0.56104	0.598	0.64028	0.66963	0.72979	0.64702	0.63059	0.63576	0.62529	0.62529	0.60681	0.73875	0.59184	0.88868	0.72594	0.72594	0.61489	0.64135	0.60476	0.6231	0.6047	0.63002	0.62281	0.60489	0.5632	0.63232	0.59156	0.58283	0.60933	0.63484	0.63672	0.59738	0.70319	0.7198	0.71591	0.69258	0.72446	0.72748	0.75535	0.74785	0.74785	0.65788	0.71206	0.72007	0.7325	0.68144	0.71368
909nm	0.62854	0.58022	0.56149	0.59844	0.64052	0.67032	0.73038	0.64738	0.63094	0.63617	0.62536	0.62536	0.60699	0.73858	0.59194	0.88841	0.7258	0.7258	0.61499	0.6411	0.60465	0.62302	0.60469	0.62984	0.62268	0.60474	0.56311	0.6321	0.59145	0.58259	0.60912	0.63468	0.63666	0.59726	0.70315	0.71964	0.71614	0.69239	0.72466	0.72754	0.7551	0.74764	0.74764	0.65794	0.71178	0.71991	0.7322	0.68135	0.71365
910nm	0.62923	0.58105	0.56192	0.59887	0.64075	0.67098	0.73097	0.64772	0.63128	0.63657	0.62542	0.62542	0.60716	0.73841	0.59201	0.88811	0.72564	0.72564	0.61507	0.64084	0.60454	0.62293	0.60466	0.62966	0.62253	0.60459	0.56301	0.63188	0.59133	0.58235	0.6089	0.63451	0.63658	0.59713	0.70308	0.71947	0.71634	0.69218	0.72484	0.7276	0.75483	0.74742	0.74742	0.65797	0.71149	0.71973	0.73189	0.68125	0.71359
911nm	0.6299	0.58187	0.56234	0.59927	0.64096	0.67163	0.73153	0.64804	0.6316	0.63694	0.62547	0.62547	0.6073	0.73823	0.59206	0.88778	0.72546	0.72546	0.61513	0.64055	0.6044	0.62282	0.60463	0.62945	0.62237	0.60444	0.56289	0.63164	0.5912	0.58209	0.60868	0.63431	0.63649	0.59698	0.70297	0.71928	0.71652	0.69195	0.725	0.72766	0.75454	0.74718	0.74718	0.658	0.71118	0.71954	0.73157	0.68112	0.71351
912nm	0.63054	0.58267	0.56274	0.59966	0.64115	0.67226	0.73207	0.64834	0.63191	0.63729	0.62549	0.62549	0.60742	0.73803	0.59208	0.88741	0.72525	0.72525	0.61516	0.64024	0.60426	0.62269	0.60459	0.62923	0.6222	0.60427	0.56277	0.6314	0.59106	0.58183	0.60845	0.63408	0.63639	0.59682	0.70284	0.71908	0.71667	0.6917	0.72515	0.72771	0.75424	0.74691	0.74691	0.658	0.71085	0.71933	0.73123	0.68098	0.7134
913nm	0.63116	0.58344	0.56312	0.60002	0.64132	0.67286	0.73259	0.64861	0.63219	0.63761	0.62549	0.62549	0.60752	0.7378	0.59207	0.887	0.72502	0.72502	0.61516	0.63991	0.60409	0.62253	0.60453	0.62899	0.62201	0.60409	0.56263	0.63114	0.5909	0.58154	0.60822	0.63383	0.63626	0.59665	0.70268	0.71885	0.71679	0.69142	0.72528	0.72775	0.75391	0.74662	0.74662	0.65798	0.7105	0.7191	0.73087	0.6808	0.71327
914nm	0.63174	0.58419	0.56348	0.60036	0.64146	0.67344	0.73307	0.64884	0.63245	0.63791	0.62546	0.62546	0.60759	0.73756	0.59202	0.88654	0.72475	0.72475	0.61513	0.63955	0.60391	0.62235	0.60446	0.62872	0.6218	0.6039	0.56247	0.63086	0.59073	0.58125	0.60797	0.63355	0.63612	0.59644	0.70249	0.71859	0.71688	0.69113	0.72539	0.72778	0.75355	0.7463	0.7463	0.65794	0.71013	0.71884	0.73049	0.6806	0.71311
915nm	0.63228	0.5849	0.56381	0.60066	0.64157	0.67397	0.73351	0.64903	0.63268	0.63817	0.62539	0.62539	0.60763	0.73728	0.59193	0.88603	0.72445	0.72445	0.61506	0.63916	0.6037	0.62215	0.60436	0.62842	0.62157	0.6037	0.5623	0.63056	0.59055	0.58092	0.60771	0.63324	0.63594	0.59622	0.70227	0.7183	0.71693	0.6908	0.72548	0.72778	0.75316	0.74593	0.74593	0.65787	0.70973	0.71854	0.73008	0.68037	0.71293
916nm	0.63278	0.58557	0.56412	0.60093	0.64164	0.67447	0.7339	0.64917	0.63287	0.6384	0.6253	0.6253	0.60764	0.73697	0.5918	0.88546	0.72412	0.72412	0.61495	0.63874	0.60347	0.62191	0.60423	0.62809	0.62131	0.60347	0.56211	0.63023	0.59034	0.58058	0.60744	0.63289	0.63574	0.59595	0.70202	0.71797	0.71695	0.69044	0.72554	0.72774	0.75273	0.74552	0.74552	0.65776	0.7093	0.7182	0.72964	0.6801	0.71272
917nm	0.63323	0.5862	0.56438	0.60115	0.64166	0.67492	0.73424	0.64926	0.63302	0.63858	0.62516	0.62516	0.60761	0.73661	0.59162	0.88483	0.72374	0.72374	0.61481	0.63828	0.60321	0.62165	0.60406	0.62772	0.62102	0.60322	0.56189	0.62988	0.5901	0.5802	0.60714	0.6325	0.6355	0.59565	0.70174	0.7176	0.71692	0.69004	0.72555	0.72765	0.75226	0.74505	0.74505	0.65761	0.70883	0.71781	0.72917	0.6798	0.71248
918nm	0.63363	0.58678	0.56461	0.60134	0.64164	0.67531	0.73452	0.6493	0.63313	0.63872	0.62499	0.62499	0.60754	0.73621	0.59138	0.88413	0.72332	0.72332	0.61461	0.63778	0.60291	0.62135	0.60386	0.62731	0.62069	0.60293	0.56165	0.62949	0.58983	0.57979	0.60681	0.63207	0.63522	0.59531	0.70141	0.71717	0.71683	0.68959	0.72551	0.72751	0.75173	0.74453	0.74453	0.65741	0.70831	0.71738	0.72865	0.67945	0.71221
919nm	0.63398	0.5873	0.5648	0.60148	0.64157	0.67565	0.73474	0.64929	0.63317	0.63881	0.62477	0.62477	0.60742	0.73575	0.59108	0.88336	0.72285	0.72285	0.61437	0.63723	0.60258	0.62102	0.60361	0.62685	0.62032	0.60262	0.56137	0.62907	0.58952	0.57933	0.60644	0.6316	0.6349	0.59493	0.70104	0.71668	0.71669	0.68908	0.72541	0.7273	0.75114	0.74393	0.74393	0.65716	0.70774	0.71689	0.72809	0.67905	0.71189
920nm	0.63427	0.58776	0.56494	0.60158	0.64144	0.67593	0.73489	0.64922	0.63317	0.63885	0.6245	0.6245	0.60725	0.73522	0.59072	0.88251	0.72232	0.72232	0.61407	0.63663	0.6022	0.62064	0.60331	0.62633	0.61989	0.60226	0.56106	0.62861	0.58918	0.57884	0.60603	0.63106	0.63451	0.59449	0.7006	0.71613	0.71649	0.68851	0.72523	0.72701	0.75048	0.74328	0.74328	0.65685	0.70711	0.71634	0.72747	0.67861	0.71152
921nm	0.63451	0.58816	0.56502	0.60163	0.64126	0.67614	0.73496	0.64909	0.6331	0.63883	0.62417	0.62417	0.60702	0.73463	0.5903	0.88158	0.72173	0.72173	0.61371	0.63597	0.60177	0.62022	0.60296	0.62575	0.6194	0.60185	0.5607	0.62809	0.58878	0.57829	0.60557	0.63046	0.63407	0.594	0.70011	0.71551	0.71621	0.68786	0.72499	0.72665	0.74975	0.74255	0.74255	0.65648	0.70642	0.71573	0.72679	0.6781	0.71109
922nm	0.63469	0.58851	0.56505	0.60163	0.64101	0.6763	0.73497	0.64889	0.63297	0.63875	0.62378	0.62378	0.60673	0.73396	0.58982	0.88056	0.72108	0.72108	0.61329	0.63526	0.60129	0.61974	0.60255	0.62512	0.61886	0.60139	0.5603	0.62753	0.58833	0.57769	0.60506	0.6298	0.63357	0.59345	0.69954	0.71481	0.71587	0.68715	0.72469	0.72622	0.74893	0.74176	0.74176	0.65605	0.70566	0.71507	0.72606	0.67753	0.71059
923nm	0.63481	0.58879	0.56503	0.60158	0.64071	0.67639	0.73489	0.64863	0.63278	0.63861	0.62334	0.62334	0.60638	0.73321	0.58927	0.87946	0.72037	0.72037	0.6128	0.63448	0.60076	0.6192	0.60208	0.62441	0.61825	0.60087	0.55984	0.62691	0.58783	0.57703	0.60449	0.62906	0.633	0.59284	0.6989	0.71403	0.71546	0.68635	0.72432	0.72571	0.74802	0.7409	0.7409	0.65557	0.70483	0.71433	0.72526	0.67688	0.71001
924nm	0.63487	0.58903	0.56494	0.60147	0.64035	0.67643	0.73474	0.64829	0.63252	0.6384	0.62282	0.62282	0.60596	0.73239	0.58866	0.87825	0.7196	0.7196	0.61224	0.63364	0.60016	0.61861	0.60155	0.62364	0.61758	0.6003	0.55933	0.62622	0.58727	0.57631	0.60387	0.62826	0.63237	0.59217	0.69819	0.71317	0.71498	0.68547	0.7239	0.72513	0.74702	0.73997	0.73997	0.65502	0.70393	0.71353	0.7244	0.67617	0.70934
925nm	0.63486	0.5892	0.5648	0.6013	0.63992	0.67641	0.73452	0.64787	0.6322	0.63814	0.62224	0.62224	0.60548	0.73147	0.58798	0.87696	0.71877	0.71877	0.61161	0.63273	0.59949	0.61795	0.60096	0.62279	0.61684	0.59966	0.55875	0.62547	0.58664	0.57551	0.60318	0.62737	0.63166	0.59144	0.6974	0.71223	0.71442	0.68451	0.72343	0.72449	0.74594	0.73897	0.73897	0.65442	0.70296	0.71266	0.72348	0.67537	0.70859
926nm	0.63479	0.58931	0.5646	0.60107	0.63942	0.67634	0.73422	0.64738	0.63182	0.63781	0.62159	0.62159	0.60493	0.73048	0.58724	0.87557	0.71788	0.71788	0.61091	0.63174	0.59877	0.61722	0.60031	0.62186	0.61603	0.59896	0.55811	0.62465	0.58595	0.57465	0.60244	0.62642	0.6309	0.59064	0.69653	0.71122	0.7138	0.68346	0.72292	0.72378	0.74476	0.73791	0.73791	0.65375	0.70191	0.71171	0.7225	0.6745	0.70777
927nm	0.63465	0.58937	0.56435	0.60077	0.63885	0.6762	0.73383	0.64682	0.63136	0.63742	0.62088	0.62088	0.60431	0.72941	0.58642	0.87409	0.71693	0.71693	0.61014	0.63068	0.59797	0.61643	0.59959	0.62086	0.61515	0.5982	0.55741	0.62376	0.58519	0.5737	0.60163	0.62539	0.63006	0.58978	0.69559	0.71013	0.7131	0.68235	0.72236	0.72301	0.74351	0.73678	0.73678	0.65302	0.7008	0.7107	0.72146	0.67355	0.70687
928nm	0.63443	0.58935	0.56403	0.6004	0.63821	0.67599	0.73338	0.64618	0.63084	0.63696	0.6201	0.6201	0.60362	0.72828	0.58555	0.87251	0.71592	0.71592	0.60931	0.62955	0.59711	0.61558	0.59881	0.61979	0.61421	0.59737	0.55665	0.6228	0.58436	0.57269	0.60076	0.62429	0.62916	0.58885	0.69457	0.70898	0.71232	0.68115	0.72174	0.72218	0.74217	0.73557	0.73557	0.65222	0.6996	0.70962	0.72038	0.67253	0.7059
929nm	0.63413	0.58927	0.56364	0.59995	0.63749	0.67572	0.73284	0.64547	0.63026	0.63644	0.61925	0.61925	0.60286	0.72707	0.5846	0.87083	0.71484	0.71484	0.60841	0.62835	0.59619	0.61467	0.59798	0.61864	0.6132	0.59649	0.55582	0.62178	0.58346	0.5716	0.59982	0.62311	0.6282	0.58786	0.69349	0.70776	0.71147	0.67989	0.72106	0.7213	0.74075	0.7343	0.7343	0.65134	0.69834	0.70847	0.71923	0.67144	0.70486
930nm	0.63375	0.58911	0.56319	0.59945	0.6367	0.67537	0.73222	0.64469	0.62961	0.63584	0.61835	0.61835	0.60204	0.7258	0.5836	0.86905	0.71369	0.71369	0.60745	0.62709	0.5952	0.6137	0.59708	0.61741	0.61213	0.59555	0.55493	0.6207	0.5825	0.57044	0.59883	0.62185	0.62717	0.5868	0.69233	0.70648	0.71054	0.67857	0.72032	0.72037	0.73926	0.73294	0.73294	0.65039	0.69699	0.70725	0.71803	0.67027	0.70376
931nm	0.6333	0.58888	0.56267	0.59887	0.63584	0.67493	0.73153	0.64385	0.6289	0.63518	0.61738	0.61738	0.60116	0.72447	0.58252	0.86716	0.71247	0.71247	0.60643	0.62576	0.59416	0.61267	0.59612	0.61612	0.611	0.59455	0.55399	0.61956	0.58148	0.56921	0.59779	0.62052	0.62608	0.58568	0.69112	0.70515	0.70955	0.67718	0.71951	0.71939	0.7377	0.73152	0.73152	0.64936	0.69558	0.70597	0.71677	0.66904	0.70259
932nm	0.63278	0.58858	0.56208	0.59824	0.63492	0.67441	0.73077	0.64293	0.62813	0.63445	0.61636	0.61636	0.60021	0.72308	0.58139	0.86518	0.71117	0.71117	0.60534	0.62439	0.59305	0.61158	0.59509	0.61476	0.6098	0.5935	0.55299	0.61836	0.5804	0.56792	0.59669	0.6191	0.62491	0.58449	0.68984	0.70376	0.70849	0.67574	0.71863	0.71836	0.73608	0.73001	0.73001	0.64825	0.69408	0.70463	0.71545	0.66775	0.70135
933nm	0.63219	0.5882	0.56144	0.59755	0.63393	0.67381	0.72993	0.64194	0.6273	0.63365	0.61528	0.61528	0.5992	0.72162	0.58021	0.86309	0.7098	0.7098	0.60418	0.62296	0.59188	0.61044	0.594	0.61332	0.60855	0.59238	0.55194	0.6171	0.57926	0.56656	0.59554	0.61762	0.62368	0.58323	0.68851	0.70232	0.70736	0.67424	0.71768	0.71728	0.7344	0.72844	0.72844	0.64707	0.69252	0.70323	0.71406	0.66638	0.70005
934nm	0.63154	0.58776	0.56073	0.5968	0.63288	0.67311	0.72902	0.64089	0.62641	0.63279	0.61414	0.61414	0.59814	0.72009	0.57896	0.86091	0.70835	0.70835	0.60296	0.62148	0.59065	0.60924	0.59285	0.61182	0.60723	0.59121	0.55083	0.61577	0.57807	0.56513	0.59434	0.61605	0.62238	0.5819	0.68712	0.70083	0.70617	0.67269	0.71667	0.71613	0.73267	0.72679	0.72679	0.64582	0.69089	0.70176	0.71261	0.66494	0.69867
935nm	0.63083	0.58725	0.55997	0.59601	0.63178	0.67233	0.72804	0.63976	0.62547	0.63187	0.61294	0.61294	0.59702	0.71849	0.57766	0.85863	0.70682	0.70682	0.60168	0.61994	0.58935	0.60799	0.59162	0.61024	0.60585	0.58998	0.54966	0.61439	0.57682	0.56365	0.59309	0.61442	0.62102	0.58051	0.68567	0.69927	0.70493	0.67108	0.71559	0.71491	0.73087	0.72508	0.72508	0.6445	0.6892	0.70023	0.71108	0.66343	0.69722
936nm	0.63006	0.58668	0.55916	0.59516	0.63062	0.67147	0.72698	0.63857	0.62446	0.63089	0.61168	0.61168	0.59583	0.71682	0.57631	0.85625	0.70522	0.70522	0.60032	0.61835	0.588	0.60667	0.59032	0.60859	0.60441	0.58868	0.54844	0.61293	0.57551	0.5621	0.59177	0.61272	0.61958	0.57906	0.68417	0.69764	0.70363	0.66941	0.71445	0.71362	0.72902	0.72331	0.72331	0.64313	0.68744	0.69864	0.70948	0.66185	0.69568
937nm	0.62923	0.58605	0.5583	0.59425	0.6294	0.67053	0.72585	0.63731	0.62339	0.62985	0.61035	0.61035	0.59458	0.71506	0.5749	0.85378	0.70355	0.70355	0.59891	0.61671	0.58658	0.60529	0.58895	0.60686	0.60291	0.58731	0.54716	0.6114	0.57413	0.56048	0.59039	0.61095	0.61808	0.57754	0.6826	0.69595	0.70227	0.66769	0.71326	0.71224	0.7271	0.72148	0.72148	0.6417	0.68562	0.69698	0.70782	0.66018	0.69407
938nm	0.62834	0.58534	0.55738	0.59328	0.62812	0.6695	0.72462	0.63597	0.62225	0.62874	0.60894	0.60894	0.59326	0.71321	0.57342	0.8512	0.70181	0.70181	0.59742	0.61499	0.58509	0.60384	0.5875	0.60505	0.60133	0.58586	0.54581	0.6098	0.57268	0.55878	0.58894	0.60912	0.61652	0.57596	0.68097	0.69418	0.70084	0.66591	0.712	0.71078	0.72511	0.71958	0.71958	0.64021	0.68373	0.69525	0.70608	0.65844	0.69238
939nm	0.62738	0.58457	0.5564	0.59224	0.62677	0.66838	0.72331	0.63456	0.62103	0.62756	0.60746	0.60746	0.59186	0.71127	0.57188	0.84853	0.69999	0.69999	0.59587	0.61321	0.58354	0.60232	0.58597	0.60315	0.59967	0.58433	0.5444	0.60812	0.57116	0.55701	0.58742	0.60722	0.61488	0.57431	0.67925	0.69232	0.69934	0.66406	0.71067	0.70923	0.72303	0.71761	0.71761	0.63865	0.68176	0.69345	0.70427	0.65661	0.6906
940nm	0.62634	0.58371	0.55535	0.59112	0.62534	0.66718	0.72189	0.63307	0.61974	0.6263	0.60591	0.60591	0.59037	0.70923	0.57027	0.84574	0.6981	0.6981	0.59423	0.61134	0.5819	0.60072	0.58436	0.60116	0.59793	0.58272	0.5429	0.60636	0.56954	0.55514	0.5858	0.60525	0.61316	0.57259	0.67745	0.69036	0.69775	0.66213	0.70926	0.70759	0.72087	0.71557	0.71557	0.63701	0.6797	0.69157	0.70239	0.65469	0.68874
941nm	0.62521	0.58276	0.55421	0.58991	0.62381	0.66587	0.72035	0.63148	0.61837	0.62497	0.60427	0.60427	0.58879	0.70708	0.56857	0.84282	0.69612	0.69612	0.59252	0.6094	0.58019	0.59904	0.58265	0.59906	0.5961	0.581	0.54132	0.6045	0.56783	0.55318	0.5841	0.60319	0.61135	0.57078	0.67554	0.68831	0.69608	0.66011	0.70777	0.70587	0.71862	0.71343	0.71343	0.6353	0.67755	0.68962	0.70043	0.65267	0.68679
942nm	0.62397	0.58171	0.55297	0.5886	0.62218	0.66446	0.7187	0.62979	0.61691	0.62354	0.60254	0.60254	0.58713	0.70482	0.56678	0.83978	0.69406	0.69406	0.59071	0.60736	0.57838	0.59726	0.58084	0.59686	0.59417	0.57919	0.53965	0.60254	0.56601	0.55112	0.5823	0.60104	0.60945	0.56888	0.67354	0.68614	0.6943	0.658	0.70618	0.70406	0.71626	0.71121	0.71121	0.63349	0.67529	0.68757	0.69838	0.65056	0.68473
943nm	0.62261	0.58056	0.55163	0.58719	0.62043	0.66294	0.71692	0.62799	0.61535	0.62201	0.60072	0.60072	0.58537	0.70243	0.5649	0.8366	0.69191	0.69191	0.5888	0.60523	0.57648	0.59538	0.57893	0.59454	0.59214	0.57727	0.53789	0.60047	0.56409	0.54894	0.58039	0.59877	0.60744	0.56687	0.67143	0.68386	0.69242	0.65577	0.70449	0.70217	0.71381	0.70888	0.70888	0.63158	0.67291	0.68543	0.69624	0.64834	0.68258
944nm	0.62114	0.5793	0.55018	0.58567	0.61857	0.6613	0.71499	0.62606	0.6137	0.62037	0.5988	0.5988	0.58351	0.69992	0.56292	0.83327	0.68966	0.68966	0.58677	0.603	0.57448	0.59339	0.5769	0.5921	0.59	0.57524	0.53602	0.59829	0.56205	0.54665	0.57838	0.59639	0.60531	0.56476	0.6692	0.68146	0.69042	0.65342	0.70268	0.70019	0.71124	0.70645	0.70645	0.62956	0.67042	0.68318	0.69399	0.64601	0.6803
945nm	0.61953	0.57792	0.54862	0.58404	0.61659	0.65955	0.71292	0.62401	0.61194	0.61862	0.59678	0.59678	0.58156	0.69726	0.56083	0.8298	0.6873	0.6873	0.58464	0.60067	0.57236	0.59129	0.57475	0.58954	0.58775	0.5731	0.53406	0.59601	0.5599	0.54424	0.57626	0.59388	0.60305	0.56253	0.66685	0.67894	0.68829	0.65096	0.70076	0.69812	0.70855	0.70392	0.70392	0.62743	0.66782	0.68083	0.69163	0.64357	0.67791
946nm	0.6178	0.57643	0.54695	0.58229	0.61448	0.65768	0.7107	0.62183	0.61007	0.61675	0.59465	0.59465	0.57951	0.69445	0.55864	0.8262	0.68485	0.68485	0.58238	0.59824	0.57014	0.58908	0.57249	0.58686	0.58538	0.57085	0.532	0.59361	0.55763	0.54171	0.57404	0.59125	0.60066	0.56019	0.66439	0.6763	0.68604	0.64837	0.69873	0.69594	0.70574	0.70129	0.70129	0.62517	0.66509	0.67836	0.68915	0.64101	0.67539
947nm	0.61595	0.57483	0.54519	0.58043	0.61225	0.65569	0.70834	0.61952	0.60809	0.61476	0.59242	0.59242	0.57736	0.6915	0.55635	0.82246	0.6823	0.6823	0.58003	0.59571	0.56781	0.58676	0.5701	0.58406	0.58291	0.5685	0.52985	0.59111	0.55526	0.53907	0.57171	0.5885	0.59815	0.55775	0.66182	0.67355	0.68364	0.64567	0.69658	0.69364	0.70281	0.69856	0.69856	0.6228	0.66225	0.67577	0.68656	0.63833	0.67275
948nm	0.61398	0.57312	0.54333	0.57847	0.6099	0.6536	0.70583	0.61711	0.60599	0.61265	0.59008	0.59008	0.57512	0.68841	0.55397	0.8186	0.67966	0.67966	0.57757	0.59309	0.56539	0.58434	0.5676	0.58116	0.58032	0.56605	0.5276	0.58852	0.55279	0.53634	0.56928	0.58564	0.59553	0.55521	0.65913	0.6707	0.68111	0.64286	0.69432	0.69123	0.69976	0.69573	0.69573	0.62031	0.65929	0.67308	0.68385	0.63554	0.67
949nm	0.6119	0.57132	0.5414	0.57641	0.60745	0.6514	0.70319	0.61459	0.6038	0.61044	0.58764	0.58764	0.57278	0.68521	0.55151	0.81463	0.67692	0.67692	0.57504	0.5904	0.56288	0.58183	0.56501	0.57817	0.57765	0.56352	0.52528	0.58585	0.55023	0.53352	0.56677	0.58269	0.5928	0.5526	0.65633	0.66775	0.67846	0.63996	0.69196	0.6887	0.69658	0.69281	0.69281	0.61771	0.65624	0.67028	0.68105	0.63265	0.66714
950nm	0.60975	0.56944	0.5394	0.57427	0.6049	0.64912	0.70045	0.61201	0.60152	0.60815	0.58511	0.58511	0.57036	0.68191	0.54898	0.81058	0.67411	0.67411	0.57245	0.58764	0.56031	0.57925	0.56234	0.57511	0.5749	0.56093	0.5229	0.58312	0.54761	0.53063	0.5642	0.57967	0.58999	0.54992	0.65346	0.66474	0.67571	0.637	0.68951	0.68607	0.69331	0.68982	0.68982	0.61501	0.65311	0.6674	0.67817	0.62967	0.66419
951nm	0.60753	0.5675	0.53735	0.57206	0.60229	0.64677	0.69762	0.60937	0.59917	0.6058	0.58252	0.58252	0.56788	0.67854	0.54641	0.80646	0.67124	0.67124	0.56982	0.58484	0.5577	0.57662	0.55961	0.572	0.57211	0.55828	0.52048	0.58034	0.54494	0.52771	0.56158	0.5766	0.58713	0.54721	0.65051	0.66167	0.67288	0.63398	0.687	0.68337	0.68997	0.68675	0.68675	0.61225	0.64991	0.66445	0.67523	0.62663	0.66118
952nm	0.60527	0.56552	0.53528	0.56982	0.59963	0.64437	0.69474	0.6067	0.59679	0.60341	0.57989	0.57989	0.56537	0.67514	0.54382	0.8023	0.66834	0.66834	0.56718	0.58204	0.55507	0.57396	0.55685	0.56887	0.56931	0.55561	0.51804	0.57755	0.54226	0.52477	0.55895	0.57353	0.58425	0.54447	0.64754	0.65858	0.67001	0.63093	0.68443	0.68063	0.68658	0.68364	0.68364	0.60945	0.64669	0.66147	0.67227	0.62355	0.65813
953nm	0.603	0.56351	0.53319	0.56756	0.59695	0.64194	0.69184	0.60403	0.5944	0.60102	0.57725	0.57725	0.56285	0.67174	0.54124	0.79815	0.66542	0.66542	0.56454	0.57926	0.55246	0.57131	0.55409	0.56575	0.56652	0.55295	0.5156	0.57476	0.53958	0.52186	0.55632	0.57047	0.58137	0.54175	0.64457	0.6555	0.66713	0.62788	0.68185	0.67788	0.6832	0.68052	0.68052	0.60664	0.64347	0.6585	0.6693	0.62047	0.65508
954nm	0.60075	0.56152	0.53112	0.56531	0.59428	0.63954	0.68896	0.60138	0.59203	0.59865	0.57463	0.57463	0.56036	0.66837	0.53869	0.79405	0.66254	0.66254	0.56194	0.57653	0.54989	0.5687	0.55135	0.56268	0.56379	0.55032	0.51319	0.57201	0.53695	0.51899	0.55373	0.56746	0.57853	0.53905	0.64164	0.65246	0.66431	0.62487	0.67929	0.67518	0.67986	0.67743	0.67743	0.60386	0.64029	0.65556	0.66636	0.61741	0.65205
955nm	0.59855	0.55956	0.52909	0.5631	0.59167	0.63718	0.68614	0.59879	0.58972	0.59634	0.57206	0.57206	0.55794	0.66508	0.53622	0.79005	0.65973	0.65973	0.5594	0.57388	0.54739	0.56615	0.54867	0.55969	0.56113	0.54775	0.51085	0.56934	0.53439	0.51621	0.55121	0.56452	0.57576	0.53642	0.6388	0.6495	0.66157	0.62191	0.67677	0.67255	0.67662	0.67441	0.67441	0.60115	0.63721	0.65269	0.66349	0.61442	0.64908
956nm	0.59642	0.55766	0.52713	0.56096	0.58914	0.6349	0.68341	0.59628	0.58749	0.5941	0.56957	0.56957	0.55561	0.66189	0.53384	0.7862	0.65702	0.65702	0.55694	0.57134	0.54499	0.56369	0.54606	0.55681	0.55859	0.54528	0.50859	0.56676	0.53193	0.51354	0.54879	0.5617	0.5731	0.53389	0.63607	0.64666	0.65896	0.61906	0.67434	0.67004	0.67351	0.67151	0.67151	0.59856	0.63425	0.64993	0.66073	0.61153	0.64621
957nm	0.59439	0.55586	0.52528	0.55892	0.58673	0.63273	0.6808	0.59388	0.58537	0.59197	0.5672	0.5672	0.55341	0.65884	0.5316	0.78256	0.65446	0.65446	0.55461	0.56893	0.54272	0.56135	0.54357	0.55408	0.55617	0.54294	0.50644	0.56432	0.5296	0.51101	0.54649	0.55903	0.57055	0.53147	0.6335	0.64397	0.65652	0.61635	0.67203	0.66768	0.67057	0.66877	0.66877	0.5961	0.63145	0.64732	0.65809	0.60878	0.64347
958nm	0.59248	0.55417	0.52354	0.55699	0.58446	0.63071	0.67834	0.59162	0.58336	0.58996	0.56497	0.56497	0.55136	0.65596	0.52951	0.77914	0.65206	0.65206	0.55241	0.56668	0.54059	0.55915	0.54122	0.55152	0.55391	0.54074	0.50443	0.56203	0.52741	0.50865	0.54432	0.55651	0.56816	0.52921	0.6311	0.64147	0.65425	0.61381	0.66987	0.66547	0.66783	0.66621	0.66621	0.59382	0.62884	0.64489	0.65563	0.60619	0.64089
959nm	0.59071	0.55261	0.52195	0.5552	0.58236	0.62883	0.67603	0.58951	0.58149	0.58809	0.5629	0.5629	0.54948	0.65327	0.52759	0.77599	0.64985	0.64985	0.55038	0.56459	0.53862	0.55709	0.53901	0.54914	0.5518	0.53871	0.50256	0.55991	0.52539	0.50647	0.54232	0.55419	0.56592	0.52712	0.6289	0.63916	0.65219	0.61147	0.66788	0.66344	0.66533	0.66387	0.66387	0.59172	0.62643	0.64264	0.65336	0.6038	0.6385
960nm	0.5891	0.55119	0.5205	0.55356	0.58044	0.62712	0.6739	0.58757	0.57977	0.58637	0.56101	0.56101	0.54777	0.65079	0.52585	0.77309	0.64783	0.64783	0.54853	0.56268	0.53681	0.55521	0.53697	0.54696	0.54986	0.53683	0.50084	0.55797	0.52353	0.50448	0.54047	0.55206	0.56387	0.52522	0.6269	0.63707	0.65032	0.60935	0.66608	0.6616	0.66307	0.66176	0.66176	0.58982	0.62423	0.64061	0.6513	0.60162	0.63631
961nm	0.58764	0.54993	0.51921	0.55208	0.57869	0.62556	0.67194	0.5858	0.5782	0.5848	0.55931	0.55931	0.54624	0.64853	0.52429	0.77046	0.64599	0.64599	0.54686	0.56095	0.53517	0.55348	0.53511	0.54498	0.54809	0.53512	0.49929	0.5562	0.52184	0.50267	0.53879	0.55014	0.562	0.52349	0.62512	0.63519	0.64865	0.60747	0.66449	0.65995	0.66108	0.65988	0.65988	0.58812	0.62224	0.63878	0.64947	0.59966	0.63433
962nm	0.58633	0.5488	0.51807	0.55075	0.57711	0.62416	0.67015	0.5842	0.57679	0.5834	0.5578	0.5578	0.54489	0.64648	0.52291	0.76806	0.64432	0.64432	0.54538	0.55938	0.5337	0.55192	0.5334	0.54319	0.54649	0.53357	0.49788	0.5546	0.52031	0.50105	0.53728	0.54842	0.5603	0.52194	0.62354	0.63353	0.64718	0.60582	0.66309	0.65848	0.65934	0.65821	0.65821	0.58661	0.62046	0.63716	0.64786	0.59792	0.63256
963nm	0.58518	0.54782	0.51706	0.54958	0.5757	0.62288	0.66853	0.58277	0.57552	0.58216	0.55648	0.55648	0.54369	0.64465	0.52168	0.76587	0.64281	0.64281	0.54407	0.55799	0.53238	0.55052	0.53186	0.54159	0.54506	0.53215	0.49662	0.55314	0.51893	0.4996	0.53592	0.5469	0.55879	0.52055	0.62216	0.63207	0.64588	0.60439	0.66189	0.65721	0.65787	0.65676	0.65676	0.58528	0.61887	0.63573	0.64648	0.5964	0.631
964nm	0.58418	0.54696	0.51617	0.54854	0.57442	0.62173	0.66706	0.58148	0.5744	0.58107	0.55532	0.55532	0.54265	0.643	0.5206	0.76388	0.64144	0.64144	0.54291	0.55674	0.53119	0.54925	0.53046	0.54015	0.54377	0.53086	0.4955	0.55183	0.51769	0.4983	0.53471	0.54555	0.55744	0.5193	0.62097	0.63079	0.64476	0.60316	0.66086	0.65613	0.65664	0.65551	0.65551	0.58411	0.61746	0.6345	0.64529	0.59507	0.62963
965nm	0.5833	0.54621	0.5154	0.54764	0.57327	0.6207	0.66572	0.58033	0.5734	0.5801	0.55431	0.55431	0.54175	0.64152	0.51965	0.76206	0.6402	0.6402	0.54189	0.55565	0.53014	0.54811	0.52919	0.53885	0.54263	0.52969	0.4945	0.55063	0.51657	0.49715	0.53363	0.54436	0.55623	0.51818	0.61997	0.62968	0.64379	0.60212	0.65999	0.65523	0.65563	0.65445	0.65445	0.58309	0.61623	0.63342	0.6443	0.59393	0.62844
966nm	0.58253	0.54556	0.51472	0.54684	0.57223	0.61978	0.66449	0.5793	0.57252	0.57925	0.55342	0.55342	0.54097	0.64017	0.51881	0.76041	0.63909	0.63909	0.54097	0.55467	0.52919	0.54708	0.52802	0.53769	0.54161	0.52863	0.49361	0.54956	0.51555	0.49612	0.53267	0.54332	0.55515	0.51718	0.61914	0.62872	0.64297	0.60123	0.65926	0.65451	0.65481	0.65356	0.65356	0.58218	0.61516	0.6325	0.64346	0.59293	0.62742
967nm	0.58186	0.545	0.51413	0.54612	0.57128	0.61897	0.66336	0.57837	0.57172	0.57848	0.55264	0.55264	0.5403	0.63894	0.51808	0.75892	0.63809	0.63809	0.54015	0.55382	0.52834	0.54614	0.52694	0.53664	0.54069	0.52768	0.49281	0.54859	0.51462	0.4952	0.53181	0.54241	0.55418	0.51627	0.61845	0.62792	0.64228	0.60049	0.65865	0.65394	0.65413	0.65285	0.65285	0.5814	0.61423	0.63171	0.64276	0.59207	0.62653
968nm	0.58126	0.5445	0.51362	0.54549	0.57042	0.61827	0.6623	0.57754	0.571	0.57777	0.55193	0.55193	0.53972	0.63779	0.51743	0.75757	0.63722	0.63722	0.5394	0.55306	0.52757	0.54527	0.52593	0.53569	0.53986	0.52681	0.4921	0.54773	0.51378	0.49438	0.53104	0.54161	0.5533	0.51546	0.61789	0.62724	0.64172	0.59988	0.65813	0.65352	0.65357	0.65228	0.65228	0.58071	0.61343	0.63105	0.64216	0.59132	0.62577
969nm	0.58074	0.54408	0.51319	0.54491	0.56962	0.61767	0.6613	0.57678	0.57032	0.5771	0.55129	0.55129	0.53922	0.63672	0.51686	0.75638	0.63645	0.63645	0.53872	0.5524	0.52689	0.54446	0.52498	0.53483	0.53911	0.52604	0.49146	0.54698	0.51301	0.49365	0.53036	0.54092	0.5525	0.51474	0.61745	0.6267	0.64127	0.59939	0.65771	0.65322	0.65309	0.65186	0.65186	0.58011	0.61274	0.63048	0.64166	0.59066	0.62511
970nm	0.58028	0.54372	0.51282	0.54438	0.5689	0.61716	0.66035	0.57609	0.56968	0.57647	0.5507	0.5507	0.53879	0.6357	0.51637	0.75532	0.63579	0.63579	0.5381	0.55182	0.52628	0.54371	0.52409	0.53404	0.53843	0.52535	0.49088	0.54631	0.51231	0.49301	0.52976	0.54033	0.55177	0.5141	0.61711	0.62627	0.64094	0.599	0.65738	0.65303	0.65267	0.65156	0.65156	0.5796	0.61216	0.63002	0.64124	0.59009	0.62455
971nm	0.57987	0.54341	0.51251	0.5439	0.56824	0.61673	0.65945	0.57544	0.56908	0.57586	0.55016	0.55016	0.53844	0.63474	0.51595	0.75438	0.6352	0.6352	0.53753	0.55131	0.52576	0.54302	0.52325	0.53333	0.53782	0.52473	0.49037	0.54572	0.51169	0.49244	0.52922	0.53982	0.5511	0.51353	0.61685	0.62596	0.6407	0.59872	0.65713	0.65293	0.65232	0.65137	0.65137	0.57917	0.61166	0.62963	0.64089	0.5896	0.62405
972nm	0.57951	0.54317	0.51225	0.54346	0.56763	0.61635	0.65859	0.57484	0.56851	0.5753	0.54967	0.54967	0.53815	0.63383	0.51559	0.75352	0.63468	0.63468	0.53703	0.55087	0.5253	0.54239	0.52246	0.53268	0.53727	0.52417	0.4899	0.5452	0.51114	0.49196	0.52876	0.5394	0.55049	0.51302	0.61667	0.62574	0.64055	0.59853	0.65696	0.6529	0.65204	0.65125	0.65125	0.57882	0.61124	0.62933	0.64061	0.58918	0.62363
973nm	0.57922	0.54297	0.51203	0.54307	0.56708	0.616	0.65778	0.57425	0.56797	0.57477	0.54923	0.54923	0.53793	0.63297	0.51529	0.75274	0.63421	0.63421	0.53659	0.55049	0.52492	0.54182	0.52172	0.5321	0.53679	0.52367	0.48949	0.54472	0.51065	0.49154	0.52835	0.53904	0.54994	0.51257	0.61656	0.62561	0.64049	0.59843	0.65687	0.65294	0.65185	0.6512	0.6512	0.57855	0.61088	0.62909	0.64039	0.58884	0.62327
974nm	0.57897	0.54282	0.51186	0.54272	0.56659	0.61567	0.65701	0.5737	0.56748	0.5743	0.54884	0.54884	0.53778	0.63216	0.51506	0.752	0.63377	0.63377	0.53621	0.55017	0.52459	0.54131	0.52105	0.53157	0.53637	0.5232	0.48912	0.54428	0.51023	0.49118	0.528	0.53875	0.54945	0.51217	0.61652	0.62556	0.6405	0.5984	0.65686	0.65302	0.65176	0.6512	0.6512	0.57836	0.61057	0.62892	0.64025	0.58858	0.62297
975nm	0.57877	0.54271	0.51171	0.54242	0.56614	0.61535	0.6563	0.57317	0.56705	0.57388	0.54851	0.54851	0.53769	0.63141	0.51488	0.75131	0.63336	0.63336	0.53591	0.5499	0.52433	0.54088	0.52043	0.53111	0.53602	0.52278	0.48879	0.54387	0.50986	0.49088	0.5277	0.53852	0.54902	0.5118	0.61655	0.62557	0.64058	0.59843	0.65692	0.65315	0.65177	0.65124	0.65124	0.57824	0.61031	0.62881	0.64017	0.58839	0.62273
976nm	0.57862	0.54264	0.51161	0.54217	0.56574	0.61504	0.65563	0.5727	0.56667	0.57352	0.54824	0.54824	0.53766	0.63073	0.51475	0.75065	0.63299	0.63299	0.53567	0.54968	0.52411	0.54051	0.51987	0.53071	0.53572	0.52239	0.48851	0.5435	0.50954	0.49063	0.52744	0.53833	0.54864	0.51148	0.61665	0.62564	0.64072	0.59849	0.65703	0.65331	0.65189	0.65133	0.65133	0.57817	0.61011	0.62875	0.64017	0.58827	0.62258
977nm	0.57851	0.5426	0.51155	0.54197	0.5654	0.61477	0.65503	0.57228	0.56636	0.57322	0.54802	0.54802	0.53768	0.63011	0.51468	0.75005	0.63268	0.63268	0.53551	0.54951	0.52394	0.5402	0.51937	0.53037	0.53548	0.52205	0.48827	0.54319	0.50927	0.49043	0.52723	0.5382	0.54831	0.5112	0.61682	0.62576	0.64093	0.59859	0.65719	0.65351	0.65211	0.65148	0.65148	0.57815	0.60995	0.62875	0.64023	0.58823	0.62251
978nm	0.57844	0.54259	0.51154	0.54181	0.5651	0.61454	0.65448	0.57196	0.5661	0.57296	0.54786	0.54786	0.53774	0.62957	0.51468	0.74952	0.63243	0.63243	0.53541	0.54939	0.52381	0.53994	0.51893	0.53009	0.53527	0.52176	0.48808	0.54295	0.50904	0.49028	0.52705	0.53811	0.54803	0.51098	0.61705	0.62592	0.6412	0.59871	0.65738	0.65373	0.65241	0.65168	0.65168	0.57818	0.60984	0.62881	0.64036	0.58825	0.62253
979nm	0.5784	0.54262	0.51158	0.5417	0.56487	0.61438	0.65399	0.57172	0.5659	0.57275	0.54775	0.54775	0.53784	0.62911	0.51473	0.74908	0.63227	0.63227	0.53538	0.54931	0.52373	0.53972	0.51854	0.52988	0.53511	0.52154	0.48795	0.54279	0.50886	0.49018	0.52691	0.53809	0.5478	0.51083	0.61733	0.62614	0.64154	0.59885	0.65761	0.654	0.65276	0.65195	0.65195	0.57824	0.60979	0.62891	0.64056	0.58834	0.62263
980nm	0.5784	0.54269	0.51168	0.54165	0.56469	0.61431	0.65357	0.57159	0.56576	0.57257	0.54769	0.54769	0.53797	0.62874	0.51485	0.74876	0.63219	0.63219	0.5354	0.54928	0.52369	0.53953	0.5182	0.52973	0.53497	0.52139	0.48787	0.54272	0.50873	0.49013	0.52681	0.53812	0.54761	0.51074	0.61768	0.62641	0.64194	0.59902	0.65788	0.65433	0.65315	0.65229	0.65229	0.57835	0.6098	0.62906	0.64083	0.58848	0.62282
981nm	0.57845	0.54281	0.51183	0.54164	0.56456	0.61433	0.65322	0.57155	0.56568	0.57245	0.5477	0.5477	0.53814	0.62846	0.51503	0.74854	0.63219	0.63219	0.53546	0.54931	0.52371	0.53938	0.5179	0.52964	0.53489	0.5213	0.48785	0.54273	0.50865	0.49013	0.52677	0.53821	0.54749	0.51072	0.61808	0.62674	0.64242	0.59923	0.65821	0.65473	0.65358	0.65269	0.65269	0.57849	0.60988	0.62927	0.64116	0.58869	0.62308
982nm	0.57855	0.54298	0.51204	0.54169	0.5645	0.61442	0.65295	0.57158	0.56565	0.57238	0.54778	0.54778	0.53836	0.62826	0.51526	0.74843	0.63225	0.63225	0.53556	0.54939	0.52379	0.53927	0.51764	0.52961	0.53486	0.52126	0.48789	0.54279	0.50863	0.4902	0.52679	0.53837	0.54743	0.51075	0.61854	0.62712	0.64296	0.5995	0.65859	0.65523	0.65406	0.65316	0.65316	0.5787	0.61001	0.62953	0.64156	0.58897	0.62339
983nm	0.57873	0.54322	0.51229	0.5418	0.56449	0.61457	0.65276	0.57166	0.56568	0.57238	0.54794	0.54794	0.53864	0.62814	0.51553	0.74841	0.63236	0.63236	0.53568	0.54953	0.52394	0.5392	0.51743	0.52965	0.53491	0.52127	0.48799	0.54289	0.50867	0.49032	0.52687	0.5386	0.54744	0.51084	0.61906	0.62757	0.64356	0.59984	0.65906	0.65584	0.65462	0.6537	0.6537	0.57897	0.61022	0.62985	0.64201	0.58931	0.62373
984nm	0.57898	0.54351	0.51258	0.54197	0.56454	0.61475	0.65265	0.57175	0.56578	0.57247	0.54817	0.54817	0.53898	0.6281	0.51584	0.74844	0.63248	0.63248	0.53583	0.54972	0.52416	0.53918	0.51726	0.52973	0.53503	0.52131	0.48816	0.54301	0.50878	0.49051	0.52702	0.53888	0.54752	0.51096	0.61965	0.62807	0.64422	0.60027	0.6596	0.65658	0.65526	0.65428	0.65428	0.57932	0.61051	0.63024	0.64252	0.58971	0.62411
985nm	0.5793	0.54387	0.51289	0.54219	0.56465	0.61496	0.65262	0.57185	0.56594	0.57264	0.54848	0.54848	0.53939	0.62811	0.51618	0.74854	0.63261	0.63261	0.536	0.54997	0.52444	0.53922	0.51713	0.52987	0.53525	0.52138	0.48837	0.54315	0.50895	0.49075	0.52723	0.53922	0.54767	0.51111	0.6203	0.62864	0.64493	0.60079	0.66023	0.65741	0.65602	0.65493	0.65493	0.57974	0.61087	0.6307	0.64306	0.59017	0.62452
986nm	0.5797	0.54427	0.51325	0.54247	0.56482	0.61519	0.65266	0.57195	0.56615	0.5729	0.54885	0.54885	0.53987	0.62816	0.51656	0.74869	0.63278	0.63278	0.53621	0.55027	0.52477	0.53933	0.51705	0.53007	0.53554	0.52149	0.48864	0.54329	0.50916	0.49104	0.5275	0.53962	0.54788	0.51129	0.62101	0.62927	0.64567	0.60141	0.66093	0.65833	0.65687	0.65563	0.65563	0.58024	0.61131	0.63123	0.64364	0.59069	0.62495
987nm	0.58015	0.54472	0.51364	0.54279	0.56504	0.61548	0.65276	0.57208	0.56643	0.57323	0.54927	0.54927	0.5404	0.62826	0.51699	0.74894	0.633	0.633	0.53647	0.55062	0.52516	0.5395	0.51703	0.53031	0.53588	0.52164	0.48895	0.54349	0.50942	0.49137	0.52781	0.54008	0.54815	0.51153	0.62177	0.62995	0.64643	0.60212	0.66169	0.65927	0.65779	0.65639	0.65639	0.5808	0.61183	0.63184	0.64423	0.59124	0.62543
988nm	0.58063	0.54521	0.51408	0.54314	0.56533	0.61584	0.6529	0.57228	0.56674	0.5736	0.54972	0.54972	0.54096	0.6284	0.51747	0.7493	0.63332	0.63332	0.53679	0.551	0.52559	0.53973	0.51707	0.53061	0.53626	0.52186	0.4893	0.54376	0.50972	0.49175	0.52817	0.5406	0.54846	0.51185	0.62256	0.63068	0.64721	0.6029	0.66248	0.6602	0.65873	0.65723	0.65723	0.5814	0.61242	0.63253	0.64484	0.59183	0.62598
989nm	0.58114	0.54574	0.51457	0.54354	0.56567	0.61634	0.6531	0.57258	0.56708	0.57398	0.55019	0.55019	0.54153	0.62858	0.51802	0.74981	0.63379	0.63379	0.53721	0.55141	0.52605	0.54	0.51717	0.53096	0.53665	0.52216	0.48968	0.54415	0.51006	0.49217	0.52855	0.5412	0.5488	0.51226	0.62335	0.63145	0.64802	0.60373	0.6633	0.66107	0.65964	0.65813	0.65813	0.58202	0.61305	0.63328	0.64546	0.59243	0.6266
990nm	0.58166	0.54631	0.51513	0.54396	0.56607	0.61697	0.65335	0.57301	0.56745	0.57436	0.55067	0.55067	0.5421	0.62882	0.51865	0.75049	0.63441	0.63441	0.53771	0.55184	0.52654	0.54031	0.51732	0.53136	0.53702	0.52256	0.49008	0.54467	0.51043	0.49263	0.52896	0.54187	0.54917	0.51279	0.62414	0.63225	0.64885	0.60461	0.66414	0.66185	0.66048	0.65909	0.65909	0.58266	0.61372	0.63408	0.64609	0.59306	0.6273
991nm	0.58219	0.54691	0.51574	0.54442	0.56652	0.61775	0.65366	0.57358	0.56786	0.57473	0.55117	0.55117	0.54267	0.62913	0.51935	0.75133	0.63519	0.63519	0.53829	0.55231	0.52708	0.54064	0.51753	0.53181	0.5374	0.52304	0.49052	0.54532	0.51084	0.49314	0.52939	0.5426	0.54956	0.51341	0.62494	0.63309	0.64973	0.6055	0.66501	0.66258	0.66125	0.66009	0.66009	0.5833	0.61442	0.63491	0.64676	0.59372	0.62808
992nm	0.58276	0.54757	0.51638	0.54492	0.56701	0.61859	0.65403	0.57425	0.56831	0.57511	0.55172	0.55172	0.54327	0.6295	0.52011	0.75226	0.63604	0.63604	0.53893	0.55282	0.52765	0.541	0.51778	0.53231	0.5378	0.52357	0.49099	0.54603	0.51129	0.4937	0.52985	0.54338	0.54999	0.5141	0.62577	0.63396	0.65066	0.60641	0.66592	0.66329	0.66201	0.66112	0.66112	0.58397	0.61512	0.63575	0.64747	0.59444	0.62892
993nm	0.5834	0.54827	0.51704	0.54548	0.56752	0.61941	0.65449	0.57492	0.56883	0.57555	0.55235	0.55235	0.54395	0.62993	0.52088	0.75316	0.63685	0.63685	0.53959	0.5534	0.52827	0.5414	0.51808	0.53287	0.53828	0.52409	0.49148	0.5467	0.51179	0.4943	0.53036	0.54418	0.55049	0.51479	0.62668	0.63484	0.65165	0.60734	0.66689	0.66407	0.66285	0.66214	0.66214	0.5847	0.61582	0.63658	0.64827	0.59525	0.62979
994nm	0.58414	0.54901	0.51768	0.54611	0.56807	0.62003	0.65503	0.57549	0.56945	0.5761	0.55309	0.55309	0.54477	0.63039	0.52163	0.75387	0.63745	0.63745	0.54022	0.55405	0.52892	0.54185	0.51843	0.5335	0.5389	0.52453	0.49201	0.54723	0.51233	0.49495	0.53091	0.54494	0.55107	0.51538	0.62773	0.63575	0.65269	0.60829	0.66794	0.66503	0.66393	0.66313	0.66313	0.58553	0.61655	0.63741	0.64917	0.59621	0.63065
995nm	0.58503	0.54979	0.51826	0.54682	0.56864	0.6203	0.65565	0.57583	0.57018	0.57681	0.55398	0.55398	0.54578	0.63085	0.52231	0.75421	0.63764	0.63764	0.54076	0.5548	0.5296	0.54239	0.51883	0.53419	0.53974	0.52482	0.49256	0.54746	0.51291	0.49564	0.53153	0.54563	0.55177	0.51579	0.62899	0.63668	0.65376	0.60928	0.66906	0.66628	0.66541	0.66407	0.66407	0.58651	0.61732	0.63824	0.65019	0.59735	0.63145
996nm	0.58611	0.5506	0.51875	0.54763	0.56927	0.62005	0.65634	0.5758	0.57105	0.57774	0.55505	0.55505	0.54704	0.63127	0.52289	0.75401	0.63725	0.63725	0.54118	0.55566	0.53029	0.54304	0.5193	0.53495	0.54085	0.52487	0.49314	0.5473	0.5135	0.49634	0.53222	0.54619	0.55262	0.51593	0.63053	0.63765	0.65485	0.61034	0.67022	0.66791	0.66744	0.66495	0.66495	0.58769	0.61817	0.63908	0.65136	0.59871	0.63218
997nm	0.58737	0.55143	0.51914	0.54854	0.56998	0.61915	0.65708	0.57533	0.57206	0.57894	0.55629	0.55629	0.54855	0.63163	0.52333	0.75314	0.63614	0.63614	0.54143	0.55665	0.53096	0.54384	0.51985	0.53579	0.54225	0.52464	0.49376	0.54666	0.51409	0.49704	0.53298	0.54658	0.55361	0.51575	0.63238	0.63865	0.65592	0.61147	0.67137	0.66999	0.67012	0.66577	0.66577	0.58908	0.61914	0.63997	0.65265	0.60029	0.63279
998nm	0.58881	0.55226	0.51942	0.54955	0.5708	0.61758	0.65786	0.57439	0.57319	0.58041	0.55769	0.55769	0.5503	0.63192	0.52365	0.75155	0.63424	0.63424	0.54152	0.55775	0.53161	0.54478	0.52049	0.5367	0.54392	0.52412	0.49441	0.54555	0.51467	0.49772	0.5338	0.5468	0.55475	0.51524	0.63454	0.63971	0.65692	0.61268	0.67247	0.67249	0.67344	0.66656	0.66656	0.5907	0.62027	0.64094	0.65407	0.60207	0.6333
999nm	0.59041	0.5531	0.51961	0.55066	0.57179	0.61538	0.65867	0.57306	0.57441	0.58213	0.55924	0.55924	0.55221	0.63217	0.52388	0.74927	0.6316	0.6316	0.54147	0.55894	0.53221	0.54588	0.52125	0.53767	0.54582	0.52334	0.49509	0.54403	0.51522	0.49835	0.53468	0.54686	0.55602	0.51445	0.63697	0.64084	0.65783	0.61398	0.67343	0.67537	0.67733	0.66732	0.66732	0.59249	0.6216	0.64201	0.65558	0.60401	0.63372
1000nm	0.5921	0.55394	0.51974	0.55185	0.57298	0.61269	0.65951	0.57147	0.57568	0.58406	0.56089	0.56089	0.55418	0.63243	0.5241	0.74645	0.62835	0.62835	0.54132	0.5602	0.53275	0.5471	0.52212	0.53869	0.54785	0.52238	0.49582	0.54225	0.51575	0.49894	0.53558	0.54681	0.5574	0.51347	0.6396	0.64205	0.65864	0.61535	0.6742	0.6785	0.6816	0.6681	0.6681	0.59442	0.62314	0.64319	0.65716	0.60604	0.63406
1001nm	0.59383	0.55481	0.51985	0.55311	0.57437	0.60974	0.66042	0.56982	0.57696	0.58614	0.56262	0.56262	0.55607	0.63277	0.52439	0.74332	0.62471	0.62471	0.54113	0.5615	0.53324	0.54842	0.52311	0.53974	0.5499	0.52133	0.4966	0.54039	0.51627	0.49948	0.53649	0.5467	0.55885	0.51243	0.64232	0.64336	0.65932	0.61679	0.67474	0.68172	0.68598	0.66892	0.66892	0.5964	0.62488	0.64448	0.65877	0.60806	0.63438
1002nm	0.59553	0.55573	0.51998	0.55439	0.57598	0.60679	0.66142	0.56834	0.5782	0.58831	0.56439	0.56439	0.55776	0.63329	0.52484	0.74015	0.62099	0.62099	0.54097	0.56281	0.53371	0.54977	0.52421	0.5408	0.55186	0.52033	0.49744	0.53868	0.51682	0.5	0.53738	0.54663	0.56031	0.51148	0.64502	0.64476	0.65991	0.61827	0.67506	0.68486	0.69021	0.66979	0.66979	0.59835	0.6268	0.64587	0.66038	0.60999	0.63472
1003nm	0.59717	0.55672	0.52017	0.55567	0.57775	0.6041	0.66257	0.56726	0.57938	0.59051	0.56621	0.56621	0.55913	0.63407	0.52553	0.73725	0.61747	0.61747	0.54091	0.5641	0.53418	0.55111	0.5254	0.54185	0.55362	0.5195	0.49835	0.5373	0.51742	0.50053	0.53826	0.54667	0.56175	0.51075	0.64761	0.64625	0.66041	0.61979	0.6752	0.68776	0.69402	0.67073	0.67073	0.60021	0.62886	0.64731	0.66196	0.61177	0.63515
1004nm	0.59871	0.5578	0.52045	0.55689	0.57964	0.6019	0.66393	0.56673	0.58049	0.59269	0.56806	0.56806	0.56012	0.63518	0.5265	0.73489	0.61444	0.61444	0.54101	0.56537	0.53469	0.5524	0.52667	0.54288	0.55515	0.51893	0.49937	0.53641	0.51811	0.50109	0.53909	0.5469	0.56312	0.51034	0.65002	0.64782	0.66086	0.62136	0.67523	0.69031	0.69722	0.67172	0.67172	0.60192	0.63099	0.64878	0.66351	0.61336	0.63572
1005nm	0.60016	0.55898	0.52082	0.55803	0.58157	0.60034	0.66553	0.56685	0.58151	0.59482	0.56994	0.56994	0.5607	0.63663	0.52779	0.73329	0.61211	0.61211	0.54129	0.56664	0.53529	0.55361	0.52798	0.5439	0.55642	0.51871	0.5005	0.5361	0.51894	0.50174	0.5399	0.54736	0.56439	0.51031	0.65225	0.64945	0.66129	0.62297	0.67526	0.69245	0.6997	0.67276	0.67276	0.60347	0.63314	0.65023	0.66502	0.61476	0.63648
1006nm	0.60154	0.56026	0.52131	0.55904	0.58347	0.59947	0.6674	0.56762	0.58246	0.59689	0.57185	0.57185	0.56093	0.6384	0.52936	0.73255	0.61058	0.61058	0.54178	0.56793	0.53601	0.55472	0.52933	0.54492	0.55748	0.51886	0.50175	0.5364	0.51993	0.5025	0.54068	0.54807	0.56554	0.51065	0.65433	0.65113	0.66171	0.62465	0.6754	0.69416	0.70147	0.67381	0.67381	0.60486	0.63525	0.65166	0.6665	0.61599	0.63746
1007nm	0.6029	0.56164	0.5219	0.55991	0.58528	0.59925	0.6695	0.56894	0.58336	0.59888	0.57377	0.57377	0.56089	0.6404	0.53117	0.73267	0.60987	0.60987	0.54245	0.56929	0.53686	0.55575	0.53069	0.54596	0.5584	0.51938	0.50313	0.53723	0.52109	0.50339	0.54146	0.549	0.56657	0.51132	0.65635	0.65283	0.66216	0.62639	0.67575	0.6955	0.70261	0.67487	0.67487	0.60613	0.63728	0.65306	0.66798	0.61713	0.63871
1008nm	0.60429	0.56311	0.52261	0.56065	0.58697	0.59957	0.67178	0.57066	0.58422	0.60078	0.57568	0.57568	0.56069	0.64251	0.53316	0.73356	0.60986	0.60986	0.54328	0.57075	0.53785	0.55673	0.53206	0.54704	0.5593	0.52023	0.50464	0.53851	0.5224	0.50443	0.54227	0.5501	0.56747	0.51224	0.6584	0.65453	0.66262	0.6282	0.67637	0.69655	0.70329	0.6759	0.6759	0.60733	0.63919	0.65445	0.66947	0.61825	0.64021
1009nm	0.60578	0.56464	0.52343	0.56128	0.58854	0.60027	0.67416	0.57258	0.58507	0.60259	0.57755	0.57755	0.56045	0.64461	0.53526	0.73503	0.61038	0.61038	0.54423	0.57234	0.53898	0.55769	0.53344	0.54821	0.56027	0.52135	0.50626	0.5401	0.52384	0.5056	0.54314	0.55131	0.56826	0.51332	0.66058	0.65622	0.66312	0.63007	0.67731	0.69742	0.70369	0.6769	0.6769	0.60851	0.64096	0.65585	0.671	0.61943	0.64197
1010nm	0.60742	0.56622	0.52439	0.56186	0.59004	0.60118	0.67655	0.5745	0.58592	0.60427	0.57931	0.57931	0.56026	0.64657	0.5374	0.73685	0.61121	0.61121	0.54524	0.57409	0.54022	0.55869	0.53484	0.54946	0.56138	0.52267	0.50796	0.54186	0.52535	0.50688	0.54407	0.55255	0.56896	0.51446	0.66298	0.65789	0.66365	0.63197	0.67856	0.69821	0.70399	0.67786	0.67786	0.60971	0.64261	0.6573	0.67257	0.62071	0.64393
1011nm	0.60922	0.56786	0.52548	0.56247	0.59154	0.60214	0.67884	0.57626	0.58677	0.60583	0.58094	0.58094	0.56019	0.6483	0.53954	0.73879	0.61214	0.61214	0.54629	0.57595	0.54152	0.55976	0.53625	0.5508	0.56269	0.52412	0.50971	0.54366	0.52689	0.50823	0.54508	0.55376	0.56962	0.51558	0.66561	0.65953	0.66424	0.63384	0.68006	0.69901	0.70431	0.67879	0.67879	0.61097	0.64414	0.65883	0.67421	0.62212	0.64604
1012nm	0.6112	0.56954	0.52673	0.56317	0.59312	0.60304	0.68098	0.57777	0.58765	0.60724	0.58241	0.58241	0.56028	0.64976	0.54166	0.74063	0.61299	0.61299	0.54733	0.57791	0.54286	0.56091	0.53768	0.55222	0.5642	0.52563	0.51145	0.54542	0.52841	0.5096	0.54618	0.5549	0.57026	0.51665	0.66847	0.66114	0.6649	0.63563	0.68175	0.69988	0.70473	0.67972	0.67972	0.6123	0.64557	0.66045	0.6759	0.62365	0.64823
1013nm	0.61332	0.57129	0.52814	0.56404	0.59485	0.60381	0.68292	0.57899	0.58857	0.60849	0.58373	0.58373	0.56051	0.65096	0.54378	0.74222	0.61363	0.61363	0.54835	0.57987	0.54419	0.56216	0.53911	0.55369	0.56586	0.52715	0.51313	0.54707	0.52986	0.51095	0.54734	0.55594	0.57094	0.51764	0.67149	0.66272	0.66567	0.6373	0.68353	0.70086	0.7053	0.68068	0.68068	0.61367	0.64691	0.66214	0.67762	0.62526	0.6504
1014nm	0.61554	0.5731	0.52971	0.56514	0.5968	0.60446	0.68467	0.57996	0.58956	0.60962	0.58492	0.58492	0.56086	0.65197	0.54589	0.74348	0.61401	0.61401	0.54933	0.58178	0.54548	0.56348	0.54054	0.55516	0.56761	0.52863	0.51469	0.5486	0.53121	0.51225	0.54853	0.5569	0.57168	0.51857	0.67458	0.66425	0.66657	0.63881	0.68533	0.70198	0.70599	0.6817	0.6817	0.61506	0.64818	0.66387	0.67935	0.6269	0.65248
1015nm	0.61779	0.575	0.53141	0.56647	0.59898	0.60501	0.68627	0.58076	0.59063	0.61064	0.58605	0.58605	0.56128	0.65288	0.54802	0.74441	0.61416	0.61416	0.5503	0.58354	0.54669	0.56485	0.54194	0.55658	0.56934	0.53005	0.51611	0.55	0.53244	0.51348	0.54972	0.5578	0.57253	0.51947	0.67764	0.66576	0.66763	0.64014	0.68705	0.70322	0.7068	0.6828	0.6828	0.61643	0.64937	0.66556	0.68106	0.62851	0.6544
1016nm	0.62002	0.57698	0.5332	0.56804	0.60138	0.60553	0.68778	0.58149	0.59182	0.6116	0.58719	0.58719	0.56175	0.65379	0.55018	0.74507	0.61417	0.61417	0.55128	0.58511	0.54783	0.56625	0.54331	0.55794	0.57098	0.53139	0.51735	0.55129	0.53357	0.51463	0.55087	0.55867	0.5735	0.52037	0.68055	0.66722	0.66885	0.6413	0.68866	0.7046	0.7077	0.684	0.684	0.61774	0.65049	0.66714	0.6827	0.63004	0.65609
1017nm	0.62216	0.57902	0.53503	0.56978	0.60392	0.60609	0.6893	0.58227	0.59313	0.61257	0.58842	0.58842	0.56225	0.65482	0.55234	0.74556	0.61415	0.61415	0.5523	0.58645	0.54888	0.56763	0.54464	0.55921	0.57246	0.53265	0.51841	0.55248	0.53461	0.51571	0.55194	0.55956	0.5746	0.5213	0.68325	0.66863	0.67022	0.64234	0.69012	0.70609	0.70869	0.6853	0.6853	0.61898	0.65154	0.66851	0.68423	0.63145	0.65753
1018nm	0.62418	0.5811	0.53682	0.57163	0.60652	0.60675	0.69088	0.58317	0.59455	0.6136	0.58979	0.58979	0.56279	0.65601	0.55448	0.74603	0.61423	0.61423	0.55339	0.58758	0.54985	0.56897	0.54591	0.56039	0.57372	0.53384	0.51931	0.5536	0.5356	0.51675	0.55291	0.5605	0.57582	0.52227	0.68567	0.66999	0.6717	0.64329	0.69142	0.70768	0.70979	0.68667	0.68667	0.62014	0.65251	0.66961	0.68563	0.63276	0.65872
1019nm	0.62604	0.58316	0.53854	0.57351	0.60908	0.60758	0.69258	0.58424	0.59608	0.61473	0.59132	0.59132	0.5634	0.65741	0.55655	0.74663	0.61456	0.61456	0.55459	0.58853	0.55076	0.57026	0.54715	0.56152	0.57476	0.53498	0.52009	0.55465	0.53657	0.51777	0.55378	0.56151	0.57714	0.5233	0.68781	0.6713	0.67322	0.64421	0.69257	0.70935	0.71102	0.68808	0.68808	0.62122	0.65341	0.67041	0.68686	0.63397	0.65969
1020nm	0.62775	0.58516	0.54012	0.57533	0.61149	0.60863	0.6944	0.58549	0.59766	0.61598	0.59301	0.59301	0.56412	0.65898	0.5585	0.74747	0.6152	0.6152	0.55593	0.58936	0.55164	0.57149	0.54836	0.56263	0.57561	0.5361	0.5208	0.55566	0.53756	0.51881	0.55456	0.5626	0.57853	0.5244	0.68964	0.67256	0.67473	0.64511	0.69362	0.71106	0.71241	0.68948	0.68948	0.62225	0.65426	0.6709	0.68791	0.63513	0.66049
1021nm	0.62932	0.58705	0.54154	0.57704	0.61369	0.60993	0.69634	0.58691	0.59925	0.61736	0.5948	0.5948	0.56499	0.66071	0.56026	0.74865	0.61623	0.61623	0.55741	0.59016	0.55251	0.57267	0.54956	0.56377	0.57632	0.53725	0.52151	0.55663	0.53859	0.51986	0.5553	0.56377	0.57996	0.52556	0.69119	0.67377	0.67618	0.64602	0.69462	0.71276	0.71396	0.69082	0.69082	0.62325	0.65508	0.67114	0.68878	0.63628	0.66116
1022nm	0.63081	0.58879	0.54279	0.5786	0.61562	0.6115	0.69834	0.58848	0.60078	0.61883	0.59661	0.59661	0.56601	0.66251	0.56181	0.75021	0.61764	0.61764	0.55903	0.59099	0.5534	0.57381	0.55078	0.565	0.57696	0.53845	0.52227	0.55759	0.53969	0.52095	0.55604	0.565	0.58141	0.52678	0.69247	0.67496	0.67755	0.64692	0.69562	0.71439	0.71566	0.69207	0.69207	0.62427	0.65589	0.6712	0.68949	0.63744	0.66179
1023nm	0.63222	0.59035	0.54389	0.58001	0.61728	0.61333	0.70036	0.59014	0.60222	0.62038	0.59837	0.59837	0.56718	0.66434	0.56311	0.75214	0.61939	0.61939	0.56075	0.59189	0.55435	0.57493	0.55201	0.56633	0.5776	0.53973	0.52313	0.55856	0.54086	0.52206	0.55683	0.56629	0.58286	0.52806	0.69347	0.67612	0.67885	0.64776	0.69668	0.71588	0.71746	0.69322	0.69322	0.62534	0.65675	0.67121	0.69008	0.63863	0.66241
1024nm	0.63361	0.59173	0.54487	0.58129	0.61869	0.61542	0.70234	0.59186	0.60352	0.62195	0.59999	0.59999	0.56848	0.66614	0.56416	0.75441	0.62143	0.62143	0.56254	0.59291	0.55536	0.57606	0.55326	0.56777	0.57829	0.5411	0.52413	0.55953	0.54209	0.52319	0.55772	0.56761	0.5843	0.52939	0.69421	0.67729	0.68013	0.64852	0.69787	0.71717	0.71931	0.6943	0.6943	0.62647	0.65767	0.6713	0.6906	0.63984	0.66308
1025nm	0.63498	0.59296	0.54575	0.58248	0.61988	0.61773	0.70423	0.59362	0.60468	0.62349	0.60143	0.60143	0.56985	0.66789	0.56498	0.75691	0.62365	0.62365	0.56434	0.59402	0.55646	0.57718	0.55452	0.56932	0.57909	0.54254	0.52525	0.56054	0.54338	0.52433	0.55875	0.56896	0.58573	0.53078	0.69468	0.67848	0.68148	0.64917	0.69923	0.71823	0.72114	0.69536	0.69536	0.62768	0.65868	0.67161	0.69111	0.64105	0.66384
1026nm	0.63635	0.59407	0.54657	0.5836	0.6209	0.62018	0.70599	0.59539	0.60572	0.62498	0.60267	0.60267	0.57124	0.66956	0.56561	0.75957	0.62597	0.62597	0.56609	0.59519	0.55764	0.57833	0.55575	0.57094	0.58002	0.54404	0.52647	0.56157	0.54469	0.52544	0.55992	0.57034	0.58717	0.53221	0.69492	0.6797	0.68298	0.64972	0.70077	0.71904	0.7229	0.6965	0.6965	0.62897	0.65978	0.67222	0.69169	0.64224	0.6647
1027nm	0.63768	0.59511	0.54736	0.58468	0.62179	0.62271	0.70762	0.59715	0.60667	0.62637	0.60374	0.60374	0.57263	0.67117	0.5661	0.76227	0.62827	0.62827	0.56776	0.59638	0.55891	0.5795	0.55693	0.57257	0.58109	0.54553	0.52774	0.56264	0.54599	0.52655	0.56122	0.57175	0.58864	0.53366	0.69495	0.68097	0.6847	0.65019	0.70248	0.71963	0.72456	0.6978	0.6978	0.6303	0.66096	0.67323	0.69239	0.64339	0.66567
1028nm	0.63897	0.59612	0.54814	0.58575	0.62261	0.62521	0.7091	0.59887	0.60757	0.62764	0.60469	0.60469	0.574	0.6727	0.56649	0.76491	0.63051	0.63051	0.56931	0.59754	0.56023	0.58069	0.55804	0.57418	0.58227	0.54695	0.52902	0.56371	0.54727	0.52764	0.56264	0.57319	0.59012	0.53512	0.69484	0.68229	0.6867	0.65067	0.70433	0.72006	0.72612	0.69934	0.69934	0.63165	0.66219	0.67465	0.69327	0.64451	0.66676
1029nm	0.64019	0.59714	0.54893	0.5868	0.62337	0.62762	0.71044	0.60052	0.60849	0.62879	0.60555	0.60555	0.57536	0.67416	0.56686	0.76745	0.63261	0.63261	0.57074	0.59862	0.5616	0.58191	0.55907	0.57572	0.58355	0.54824	0.53023	0.56478	0.5485	0.52872	0.56412	0.57468	0.59164	0.53655	0.69468	0.68364	0.68896	0.65125	0.70626	0.72043	0.72762	0.70116	0.70116	0.63296	0.66344	0.67644	0.69435	0.6456	0.66796
1030nm	0.64131	0.59819	0.54973	0.58783	0.6241	0.62988	0.71162	0.60209	0.60945	0.62978	0.60639	0.60639	0.57677	0.67553	0.56726	0.76985	0.63459	0.63459	0.57206	0.59959	0.56298	0.58315	0.55999	0.57717	0.5849	0.54936	0.53134	0.56582	0.54967	0.52984	0.56561	0.57622	0.59317	0.53793	0.69457	0.68501	0.69142	0.65204	0.7082	0.72086	0.72907	0.70324	0.70324	0.6342	0.66467	0.67852	0.69564	0.64669	0.66924
1031nm	0.64234	0.5993	0.55056	0.58885	0.6248	0.63196	0.71266	0.60352	0.61047	0.63063	0.60722	0.60722	0.57828	0.67679	0.56773	0.77212	0.63646	0.63646	0.57329	0.60045	0.56436	0.58441	0.56083	0.57852	0.58628	0.55028	0.53229	0.56683	0.55079	0.53099	0.56707	0.57782	0.59469	0.53924	0.6946	0.68637	0.69398	0.65312	0.71008	0.72146	0.73051	0.70552	0.70552	0.6353	0.66583	0.68078	0.69711	0.64784	0.67058
1032nm	0.64328	0.60044	0.55143	0.58986	0.62547	0.63388	0.71353	0.60482	0.61156	0.63132	0.60807	0.60807	0.57997	0.67791	0.56831	0.77431	0.63829	0.63829	0.57447	0.60123	0.56572	0.58567	0.5616	0.57978	0.58769	0.55101	0.53309	0.56779	0.55185	0.5322	0.56846	0.57945	0.59617	0.54045	0.69482	0.6877	0.69651	0.65452	0.71186	0.72233	0.73196	0.70786	0.70786	0.63626	0.66691	0.68305	0.69872	0.64907	0.67194
1033nm	0.64418	0.60159	0.55237	0.59087	0.62613	0.63573	0.71425	0.60597	0.61269	0.63188	0.6089	0.6089	0.58189	0.67889	0.56903	0.77649	0.64014	0.64014	0.57562	0.60193	0.56705	0.58691	0.56231	0.58099	0.58911	0.55158	0.53374	0.56871	0.55289	0.53349	0.56976	0.58111	0.59758	0.54158	0.69526	0.68898	0.69888	0.65623	0.71349	0.72351	0.73341	0.7101	0.7101	0.63705	0.66791	0.68521	0.70039	0.6504	0.67326
1034nm	0.64506	0.60273	0.55339	0.59191	0.62676	0.63759	0.71483	0.607	0.61386	0.63234	0.60969	0.60969	0.58404	0.67973	0.56989	0.77873	0.64211	0.64211	0.57678	0.60261	0.56834	0.5881	0.56299	0.58217	0.59053	0.55205	0.53428	0.56962	0.55393	0.53483	0.57097	0.58278	0.5989	0.54263	0.6959	0.69019	0.70099	0.65818	0.71501	0.72504	0.73482	0.71208	0.71208	0.6377	0.66882	0.68712	0.70204	0.65184	0.67451
1035nm	0.64595	0.60381	0.5545	0.59301	0.62736	0.63957	0.71529	0.60796	0.61505	0.63275	0.61043	0.61043	0.58641	0.68046	0.57088	0.7811	0.64427	0.64427	0.57793	0.60327	0.56961	0.58921	0.56366	0.58336	0.59194	0.5525	0.53477	0.57052	0.55499	0.5362	0.57209	0.58444	0.60012	0.54361	0.69666	0.69132	0.70278	0.66025	0.71644	0.72685	0.73616	0.71367	0.71367	0.63825	0.66968	0.6887	0.7036	0.65337	0.67563
1036nm	0.64689	0.60481	0.55569	0.59417	0.62792	0.64175	0.7157	0.60892	0.61624	0.63315	0.61111	0.61111	0.58894	0.68113	0.57195	0.78365	0.64666	0.64666	0.57908	0.60395	0.57085	0.5902	0.56431	0.58458	0.59334	0.55299	0.53524	0.57145	0.55609	0.53759	0.57315	0.58606	0.60125	0.54457	0.69743	0.69238	0.70427	0.66231	0.71785	0.72889	0.73739	0.71478	0.71478	0.63876	0.67052	0.68994	0.70498	0.65492	0.67661
1037nm	0.64787	0.6057	0.55696	0.5954	0.6284	0.64419	0.71611	0.60993	0.61747	0.63362	0.61174	0.61174	0.59154	0.68182	0.57304	0.78637	0.64928	0.64928	0.5802	0.60465	0.57208	0.59105	0.56495	0.58586	0.59474	0.55358	0.53574	0.57241	0.55725	0.53895	0.57417	0.58765	0.60232	0.54551	0.69811	0.69338	0.70552	0.66424	0.71931	0.73103	0.73851	0.71544	0.71544	0.6393	0.67137	0.69085	0.70615	0.65646	0.67743
1038nm	0.64888	0.60646	0.55825	0.59667	0.62879	0.64688	0.71662	0.61107	0.61874	0.63421	0.61237	0.61237	0.59411	0.6826	0.57408	0.78924	0.6521	0.6521	0.58128	0.60538	0.57331	0.59173	0.56558	0.58718	0.59613	0.5543	0.53632	0.57343	0.55846	0.54027	0.57515	0.58918	0.60337	0.54647	0.69858	0.69435	0.70664	0.66592	0.72086	0.73317	0.73953	0.71571	0.71571	0.63993	0.67225	0.69153	0.70709	0.65792	0.67811
1039nm	0.64986	0.60707	0.55952	0.59794	0.62905	0.64977	0.71728	0.61236	0.62009	0.63497	0.61304	0.61304	0.59655	0.68352	0.57499	0.7922	0.65502	0.65502	0.58231	0.60612	0.57455	0.59226	0.5662	0.58854	0.59751	0.55518	0.53697	0.57449	0.55971	0.54152	0.57612	0.59067	0.60444	0.54747	0.69879	0.69531	0.70778	0.66731	0.72254	0.7352	0.7405	0.71574	0.71574	0.64068	0.67317	0.69209	0.70783	0.65927	0.67869
1040nm	0.65076	0.60755	0.5607	0.59914	0.62918	0.65274	0.71816	0.61382	0.62153	0.63588	0.6138	0.6138	0.59879	0.6846	0.57571	0.79513	0.65795	0.65795	0.5833	0.60687	0.5758	0.59265	0.5668	0.58992	0.59887	0.55619	0.53771	0.57558	0.56097	0.5427	0.57707	0.59212	0.60558	0.54852	0.69872	0.69629	0.70905	0.66839	0.72434	0.73704	0.7415	0.71573	0.71573	0.64158	0.67413	0.69265	0.7084	0.66048	0.67921
1041nm	0.65155	0.60791	0.56173	0.60022	0.62915	0.65568	0.71926	0.6154	0.62306	0.63694	0.6147	0.6147	0.60081	0.68583	0.57619	0.79795	0.66076	0.66076	0.58426	0.60764	0.57707	0.59294	0.5674	0.5913	0.60023	0.5573	0.53852	0.57667	0.56222	0.54383	0.578	0.59357	0.60683	0.54962	0.69841	0.6973	0.71053	0.66921	0.72622	0.73865	0.7426	0.71585	0.71585	0.64261	0.6751	0.69333	0.70887	0.66157	0.67973
1042nm	0.65218	0.60816	0.56257	0.60115	0.62898	0.65845	0.72057	0.61706	0.62467	0.63807	0.61573	0.61573	0.60262	0.68717	0.57644	0.80057	0.66336	0.66336	0.58525	0.60843	0.57836	0.59319	0.56799	0.59264	0.60157	0.55848	0.53936	0.57774	0.56342	0.54494	0.57891	0.59503	0.60822	0.55077	0.69792	0.69836	0.71227	0.66982	0.72811	0.74001	0.74385	0.71624	0.71624	0.64372	0.67607	0.69418	0.70932	0.66256	0.68029
1043nm	0.65265	0.60835	0.56321	0.6019	0.62871	0.66094	0.722	0.6187	0.62629	0.6392	0.61686	0.61686	0.60426	0.68852	0.57646	0.80292	0.66568	0.66568	0.5863	0.60925	0.57966	0.59347	0.5686	0.59393	0.60291	0.55967	0.5402	0.57877	0.56455	0.54606	0.57977	0.59653	0.60973	0.55197	0.69737	0.69946	0.71423	0.67029	0.72996	0.74116	0.7453	0.71698	0.71698	0.64485	0.67699	0.69524	0.70982	0.66349	0.68092
1044nm	0.65297	0.6085	0.56368	0.60252	0.62837	0.66312	0.72346	0.62023	0.62787	0.64024	0.61805	0.61805	0.6058	0.68979	0.57633	0.80499	0.66771	0.66771	0.58745	0.6101	0.58097	0.59383	0.56923	0.59515	0.60425	0.56084	0.54103	0.57972	0.56559	0.54721	0.5806	0.59808	0.61137	0.55321	0.69686	0.70059	0.71634	0.67069	0.73171	0.74216	0.74692	0.71806	0.71806	0.64594	0.67787	0.69646	0.7104	0.66442	0.68163
1045nm	0.65321	0.60865	0.56401	0.60304	0.62803	0.66498	0.72485	0.6216	0.62934	0.64112	0.61921	0.61921	0.60732	0.6909	0.57611	0.8068	0.66948	0.66948	0.58871	0.611	0.58229	0.59431	0.56989	0.59629	0.60561	0.56197	0.54183	0.58059	0.56655	0.5484	0.58138	0.59969	0.61308	0.55447	0.69648	0.7017	0.7185	0.67107	0.73332	0.74306	0.74867	0.71941	0.71941	0.64691	0.67868	0.69778	0.71111	0.66537	0.68239
1046nm	0.65341	0.60883	0.56428	0.60354	0.62774	0.66658	0.72606	0.62274	0.63062	0.6418	0.62026	0.62026	0.60887	0.69177	0.57589	0.80838	0.67108	0.67108	0.59007	0.61194	0.5836	0.59496	0.57058	0.59737	0.60698	0.56303	0.54259	0.58137	0.56744	0.54964	0.58214	0.60134	0.61483	0.55575	0.69629	0.70278	0.72059	0.67143	0.73479	0.74392	0.75047	0.7209	0.7209	0.64775	0.67945	0.69909	0.71195	0.66635	0.68319
1047nm	0.65364	0.60906	0.56458	0.6041	0.62754	0.66799	0.72703	0.62366	0.63168	0.64225	0.62115	0.62115	0.61047	0.69237	0.57574	0.80983	0.6726	0.6726	0.59149	0.6129	0.5849	0.59576	0.5713	0.5984	0.60836	0.56402	0.54332	0.58209	0.56829	0.55092	0.58288	0.60303	0.61656	0.55703	0.6963	0.70379	0.72251	0.67179	0.73615	0.7448	0.75222	0.72237	0.72237	0.64844	0.6802	0.7003	0.7129	0.66737	0.68398
1048nm	0.65395	0.60935	0.56497	0.60476	0.62746	0.66933	0.72772	0.62438	0.6325	0.64253	0.62185	0.62185	0.61212	0.69272	0.57571	0.81122	0.67416	0.67416	0.59291	0.61387	0.58618	0.59671	0.57203	0.59941	0.60976	0.56497	0.54405	0.58275	0.56914	0.55221	0.58362	0.60471	0.61823	0.5583	0.69648	0.70471	0.72421	0.67214	0.73745	0.74571	0.75385	0.72371	0.72371	0.64901	0.68094	0.70132	0.71392	0.66841	0.68475
1049nm	0.65435	0.6097	0.5655	0.60555	0.62748	0.67068	0.72814	0.62496	0.63311	0.64268	0.62235	0.62235	0.61379	0.69287	0.57581	0.81263	0.67584	0.67584	0.59427	0.61484	0.58744	0.59776	0.57277	0.60043	0.61115	0.56588	0.5448	0.5834	0.57003	0.55349	0.5844	0.60636	0.61982	0.55952	0.69678	0.70551	0.72566	0.67248	0.73871	0.74665	0.75531	0.72481	0.72481	0.64951	0.68171	0.70212	0.71496	0.66943	0.68549
1050nm	0.65483	0.6101	0.56618	0.60644	0.62758	0.67211	0.72837	0.62549	0.63356	0.64278	0.62271	0.62271	0.61543	0.69288	0.57604	0.81408	0.67769	0.67769	0.59551	0.61578	0.58869	0.59887	0.57349	0.60149	0.61254	0.56678	0.5456	0.58405	0.57099	0.55473	0.58523	0.60794	0.62129	0.56071	0.69713	0.7062	0.72689	0.67284	0.73998	0.7476	0.7566	0.72565	0.72565	0.64999	0.68253	0.70271	0.71598	0.67042	0.6862
1051nm	0.65534	0.61054	0.56699	0.6074	0.62771	0.67364	0.72849	0.62603	0.63391	0.64291	0.62297	0.62297	0.61699	0.69286	0.57634	0.81561	0.67972	0.67972	0.59657	0.61669	0.58992	0.59998	0.57419	0.60261	0.6139	0.56768	0.54644	0.58474	0.57204	0.55593	0.58613	0.60944	0.62266	0.56185	0.69747	0.70678	0.72797	0.67324	0.74125	0.74853	0.75775	0.72627	0.72627	0.6505	0.68338	0.70314	0.71694	0.67134	0.68691
1052nm	0.65584	0.61098	0.56788	0.60833	0.62781	0.67527	0.7286	0.62665	0.63425	0.64312	0.62322	0.62322	0.61842	0.69289	0.57667	0.81719	0.68186	0.68186	0.59745	0.61756	0.59116	0.60105	0.57488	0.60382	0.61524	0.56859	0.54734	0.58548	0.57318	0.55707	0.58711	0.61083	0.62395	0.56294	0.69774	0.70728	0.72896	0.67371	0.7425	0.7494	0.75882	0.72675	0.72675	0.65108	0.68427	0.70348	0.71782	0.6722	0.68765
1053nm	0.65626	0.61141	0.56877	0.60919	0.62784	0.67695	0.72879	0.62737	0.63462	0.64344	0.62351	0.62351	0.61973	0.69301	0.57697	0.81877	0.68405	0.68405	0.59818	0.61839	0.59241	0.60205	0.57555	0.6051	0.61655	0.56952	0.54828	0.5863	0.57438	0.55818	0.58818	0.61212	0.62518	0.564	0.69792	0.70773	0.72996	0.67429	0.74371	0.7502	0.75988	0.72718	0.72718	0.65173	0.68515	0.70384	0.71861	0.673	0.68845
1054nm	0.65656	0.61181	0.56959	0.6099	0.62777	0.67864	0.72913	0.62821	0.63509	0.64386	0.62388	0.62388	0.6209	0.69327	0.5772	0.82032	0.68617	0.68617	0.59879	0.61919	0.59367	0.60295	0.57621	0.60646	0.61784	0.57047	0.54923	0.58717	0.57561	0.55927	0.58932	0.61332	0.62638	0.56503	0.69801	0.70816	0.73102	0.67499	0.74483	0.75091	0.76097	0.72768	0.72768	0.65243	0.686	0.70428	0.71931	0.67375	0.68932
1055nm	0.65673	0.61216	0.57027	0.61044	0.62759	0.68028	0.72965	0.62913	0.63566	0.64436	0.62434	0.62434	0.62199	0.69366	0.57734	0.82177	0.68814	0.68814	0.59934	0.61998	0.59494	0.60374	0.57687	0.60784	0.61912	0.57143	0.55016	0.5881	0.57682	0.56035	0.59052	0.61446	0.62758	0.56604	0.69802	0.70859	0.73217	0.6758	0.74583	0.75155	0.76215	0.7283	0.7283	0.65316	0.68678	0.70484	0.71992	0.67447	0.69025
1056nm	0.65676	0.61246	0.57078	0.61083	0.62734	0.68182	0.73035	0.6301	0.63633	0.6449	0.62489	0.62489	0.62304	0.69416	0.5774	0.8231	0.68988	0.68988	0.59992	0.62075	0.59622	0.60443	0.57753	0.60921	0.6204	0.57239	0.55105	0.58905	0.57797	0.56144	0.59175	0.61555	0.6288	0.56704	0.69799	0.70903	0.73341	0.67667	0.74668	0.75215	0.7634	0.72908	0.72908	0.65387	0.68747	0.70555	0.72047	0.67517	0.69121
1057nm	0.65671	0.61271	0.57112	0.61109	0.62705	0.68326	0.73118	0.63104	0.63707	0.64542	0.62549	0.62549	0.62408	0.69473	0.57739	0.82428	0.69135	0.69135	0.60055	0.6215	0.59747	0.60502	0.57819	0.61052	0.62168	0.57333	0.55185	0.58999	0.579	0.56253	0.59298	0.61661	0.63003	0.56804	0.69794	0.70949	0.73472	0.67757	0.74739	0.75273	0.7647	0.73	0.73	0.65452	0.68807	0.70637	0.72097	0.67586	0.69215
1058nm	0.65663	0.61294	0.57131	0.6113	0.62677	0.68457	0.73208	0.63193	0.63785	0.64591	0.6261	0.6261	0.62515	0.69533	0.57735	0.82532	0.69256	0.69256	0.60128	0.62222	0.59866	0.60555	0.57883	0.61172	0.62293	0.57423	0.55257	0.59088	0.57991	0.56361	0.59415	0.61765	0.63127	0.56901	0.6979	0.70997	0.73604	0.67841	0.748	0.75335	0.76598	0.731	0.731	0.65509	0.68859	0.70725	0.72143	0.67653	0.69301
1059nm	0.65658	0.61315	0.5714	0.61151	0.62655	0.68577	0.733	0.63273	0.63863	0.64633	0.62668	0.62668	0.62625	0.69592	0.57732	0.82624	0.69354	0.69354	0.60208	0.62291	0.59975	0.60602	0.57943	0.61277	0.62416	0.57506	0.55318	0.5917	0.58067	0.56464	0.59524	0.61866	0.63247	0.56994	0.69791	0.71045	0.73733	0.67914	0.74854	0.75402	0.76719	0.73201	0.73201	0.65557	0.68904	0.70813	0.72186	0.67718	0.69375
1060nm	0.6566	0.61336	0.57144	0.61178	0.62644	0.68686	0.73388	0.63342	0.63938	0.64671	0.62721	0.62721	0.62736	0.69648	0.57731	0.82708	0.69434	0.69434	0.60294	0.62355	0.60072	0.60646	0.58	0.61367	0.62532	0.57582	0.5537	0.59243	0.5813	0.5656	0.59622	0.61963	0.63362	0.5708	0.69797	0.71091	0.73854	0.67974	0.74905	0.75474	0.76826	0.73293	0.73293	0.656	0.68948	0.70895	0.72227	0.6778	0.69436
1061nm	0.65673	0.61358	0.57149	0.61213	0.62644	0.68784	0.73468	0.63402	0.64009	0.64707	0.62768	0.62768	0.62842	0.697	0.57735	0.82785	0.69503	0.69503	0.6038	0.62413	0.60153	0.60688	0.58052	0.6144	0.62638	0.57648	0.55415	0.59305	0.58183	0.56646	0.59705	0.62053	0.63467	0.57158	0.69808	0.71135	0.73961	0.68019	0.74958	0.75551	0.76916	0.73372	0.73372	0.6564	0.68991	0.70967	0.72266	0.67838	0.69484
1062nm	0.65696	0.61384	0.5716	0.61257	0.62655	0.68873	0.73541	0.63456	0.64076	0.64743	0.62811	0.62811	0.62938	0.6975	0.57744	0.82858	0.69567	0.69567	0.60462	0.62464	0.60217	0.60731	0.581	0.615	0.62732	0.57705	0.55455	0.59356	0.5823	0.5672	0.59772	0.62135	0.63561	0.57225	0.69825	0.71176	0.74052	0.68052	0.75014	0.75629	0.76987	0.73432	0.73432	0.65681	0.69038	0.71028	0.72304	0.67892	0.69521
1063nm	0.65727	0.61412	0.57179	0.61306	0.62676	0.68949	0.73605	0.63506	0.64138	0.64783	0.62851	0.62851	0.6302	0.69798	0.57757	0.82927	0.69627	0.69627	0.60533	0.62509	0.60265	0.60775	0.58144	0.61549	0.62811	0.57753	0.55493	0.59398	0.58275	0.56782	0.59825	0.62206	0.63641	0.57282	0.69846	0.71216	0.74127	0.68078	0.75071	0.75704	0.77041	0.73474	0.73474	0.65727	0.69089	0.71078	0.72342	0.67943	0.69554
1064nm	0.65763	0.61443	0.57207	0.61357	0.62703	0.69012	0.73665	0.63557	0.64195	0.64828	0.62891	0.62891	0.63082	0.69845	0.57772	0.8299	0.69684	0.69684	0.60592	0.62549	0.60299	0.6082	0.58187	0.61592	0.62875	0.57793	0.55531	0.59432	0.58319	0.56831	0.59863	0.62266	0.63708	0.57329	0.69872	0.71254	0.74186	0.68103	0.75127	0.7577	0.77082	0.735	0.735	0.65779	0.69146	0.71121	0.72381	0.67993	0.69587
1065nm	0.658	0.61477	0.5724	0.61406	0.62734	0.6906	0.73722	0.63608	0.64249	0.64877	0.62931	0.62931	0.63124	0.69891	0.57789	0.83044	0.69736	0.69736	0.60637	0.62585	0.60324	0.60866	0.5823	0.61631	0.62925	0.57829	0.55568	0.59461	0.58366	0.5687	0.59891	0.62314	0.63762	0.57367	0.69901	0.71295	0.7423	0.68132	0.75179	0.75822	0.77113	0.73515	0.73515	0.65838	0.69205	0.71158	0.72422	0.68044	0.69626
1066nm	0.65835	0.61512	0.57278	0.61451	0.62765	0.69092	0.73778	0.63662	0.64298	0.64927	0.62971	0.62971	0.63148	0.69937	0.57807	0.83084	0.69781	0.69781	0.60669	0.62618	0.60342	0.6091	0.58275	0.6167	0.62962	0.57862	0.55607	0.59487	0.58415	0.56903	0.5991	0.62352	0.63807	0.57398	0.69934	0.71338	0.74262	0.68167	0.75223	0.75859	0.77139	0.73522	0.73522	0.659	0.69266	0.71193	0.72464	0.68095	0.69674
1067nm	0.65866	0.61548	0.57318	0.6149	0.62796	0.69108	0.73835	0.63716	0.64342	0.64977	0.63012	0.63012	0.63157	0.69979	0.57826	0.83108	0.69812	0.69812	0.6069	0.62648	0.60358	0.60952	0.58322	0.61709	0.6299	0.57894	0.55644	0.5951	0.58465	0.56931	0.59924	0.62381	0.63844	0.57426	0.6997	0.71386	0.74282	0.68208	0.75258	0.75879	0.77161	0.73527	0.73527	0.65963	0.69327	0.71226	0.72507	0.68147	0.6973
1068nm	0.65895	0.61586	0.57356	0.61524	0.62828	0.6911	0.73892	0.63768	0.64379	0.65023	0.63049	0.63049	0.63157	0.70017	0.57847	0.83113	0.69827	0.69827	0.60704	0.62674	0.60374	0.6099	0.5837	0.61747	0.63012	0.57927	0.5568	0.59533	0.58512	0.56956	0.59937	0.62404	0.63876	0.57451	0.70008	0.71438	0.74294	0.68252	0.75282	0.75883	0.7718	0.73531	0.73531	0.66024	0.69385	0.71256	0.72551	0.68198	0.69792
1069nm	0.65921	0.61626	0.57393	0.61554	0.62861	0.69099	0.73947	0.63815	0.6441	0.65061	0.63082	0.63082	0.63151	0.70049	0.57871	0.83099	0.69825	0.69825	0.60712	0.62695	0.60392	0.6102	0.58419	0.61784	0.6303	0.57961	0.55713	0.59555	0.58555	0.5698	0.5995	0.6242	0.63904	0.57474	0.70047	0.71492	0.74298	0.68297	0.75298	0.75873	0.77196	0.73539	0.73539	0.66079	0.69438	0.71284	0.72593	0.68246	0.69857
1070nm	0.65949	0.61667	0.57429	0.61583	0.62897	0.6908	0.73999	0.63853	0.64435	0.6509	0.63108	0.63108	0.63144	0.70074	0.57899	0.83066	0.69803	0.69803	0.60717	0.62709	0.60411	0.61043	0.58466	0.61817	0.63044	0.57995	0.5574	0.59575	0.5859	0.57002	0.59964	0.62431	0.63927	0.57495	0.70086	0.71546	0.74296	0.68337	0.75308	0.75854	0.77207	0.73548	0.73548	0.66126	0.69486	0.71306	0.72633	0.68289	0.69919
1071nm	0.65979	0.61712	0.57463	0.61613	0.6294	0.69055	0.74045	0.63882	0.64454	0.65112	0.63125	0.63125	0.63139	0.70092	0.5793	0.83017	0.69764	0.69764	0.60719	0.62716	0.60429	0.61056	0.58509	0.61844	0.63055	0.58028	0.55763	0.59594	0.58616	0.5702	0.5998	0.62436	0.63947	0.57512	0.70124	0.71597	0.7429	0.68369	0.75315	0.75828	0.77211	0.73561	0.73561	0.66165	0.69528	0.71322	0.72669	0.68322	0.69974
1072nm	0.66014	0.61759	0.57498	0.61644	0.62989	0.69026	0.74084	0.63901	0.64468	0.65127	0.63135	0.63135	0.63134	0.70105	0.57965	0.82955	0.6971	0.6971	0.60719	0.62716	0.60444	0.61061	0.58547	0.61863	0.63062	0.58057	0.5578	0.59611	0.58632	0.57034	0.59996	0.62433	0.6396	0.57524	0.70162	0.71639	0.7428	0.68391	0.75321	0.75799	0.77207	0.73575	0.73575	0.66196	0.69564	0.7133	0.72698	0.68346	0.70019
1073nm	0.66052	0.61809	0.57534	0.61677	0.63044	0.68995	0.74116	0.6391	0.64481	0.6514	0.63139	0.63139	0.63129	0.70115	0.58002	0.82886	0.69644	0.69644	0.60715	0.62708	0.60452	0.61059	0.5858	0.61874	0.63061	0.5808	0.55793	0.59626	0.58639	0.5704	0.60011	0.62421	0.63967	0.57528	0.70199	0.71671	0.74267	0.68406	0.75328	0.7577	0.77192	0.7359	0.7359	0.66222	0.69593	0.71333	0.72721	0.6836	0.70053
1074nm	0.66094	0.61862	0.57571	0.61709	0.63106	0.6896	0.74142	0.63912	0.64494	0.65153	0.63139	0.63139	0.63121	0.70124	0.58039	0.82811	0.69568	0.69568	0.60707	0.62694	0.60452	0.61051	0.58607	0.61877	0.63053	0.58096	0.55803	0.59639	0.5864	0.5704	0.60023	0.62399	0.63966	0.57525	0.70237	0.71691	0.7425	0.68414	0.75333	0.75741	0.7717	0.73607	0.73607	0.66243	0.69616	0.71331	0.72736	0.68365	0.70078
1075nm	0.66136	0.61916	0.57608	0.61738	0.63171	0.68923	0.74164	0.63909	0.64509	0.6517	0.63137	0.63137	0.63106	0.70134	0.58074	0.82734	0.69486	0.69486	0.60694	0.62676	0.60442	0.61041	0.58631	0.61873	0.63034	0.58104	0.55811	0.5965	0.58637	0.57031	0.6003	0.62366	0.63957	0.57513	0.70275	0.71697	0.74229	0.68421	0.75336	0.75713	0.77139	0.73624	0.73624	0.66263	0.69634	0.71329	0.72745	0.68364	0.70097
1076nm	0.66177	0.6197	0.57644	0.61762	0.63238	0.6888	0.74185	0.63906	0.64526	0.65191	0.63137	0.63137	0.63082	0.70148	0.58108	0.82655	0.69398	0.69398	0.60677	0.62656	0.60422	0.61031	0.58653	0.61864	0.63006	0.58105	0.55817	0.5966	0.58633	0.57015	0.60032	0.62322	0.6394	0.57494	0.70315	0.71692	0.74203	0.68427	0.75331	0.75685	0.77104	0.73641	0.73641	0.66282	0.69646	0.71327	0.72749	0.6836	0.70112
1077nm	0.66213	0.62023	0.57676	0.61779	0.63306	0.68832	0.74205	0.63903	0.64545	0.65216	0.6314	0.6314	0.63048	0.70165	0.58139	0.82574	0.69305	0.69305	0.60656	0.62637	0.60392	0.61023	0.58676	0.61851	0.6297	0.58099	0.55823	0.5967	0.58629	0.56992	0.60028	0.62269	0.63916	0.57469	0.70358	0.71678	0.74172	0.68437	0.75317	0.75658	0.77064	0.73656	0.73656	0.66301	0.69655	0.71328	0.72749	0.68355	0.70128
1078nm	0.66245	0.62073	0.57702	0.6179	0.63373	0.68778	0.74226	0.63902	0.64563	0.65246	0.63146	0.63146	0.63004	0.70184	0.58168	0.82491	0.69208	0.69208	0.60633	0.62618	0.60354	0.61018	0.58701	0.61834	0.62927	0.58088	0.55829	0.59677	0.58625	0.56964	0.60017	0.62208	0.63886	0.57439	0.70406	0.71659	0.74134	0.68448	0.75292	0.7563	0.77023	0.73669	0.73669	0.66319	0.69662	0.71331	0.72745	0.68352	0.70147
1079nm	0.66271	0.6212	0.57722	0.61796	0.63439	0.68717	0.74249	0.63904	0.64578	0.65277	0.63155	0.63155	0.62949	0.70203	0.58197	0.82405	0.69107	0.69107	0.60609	0.626	0.60309	0.61016	0.58729	0.61813	0.62881	0.58074	0.55833	0.59682	0.58623	0.56932	0.6	0.62141	0.63851	0.57407	0.70458	0.71638	0.74089	0.68459	0.75255	0.75601	0.7698	0.73676	0.73676	0.66337	0.69666	0.71335	0.72739	0.68351	0.7017
1080nm	0.66293	0.62162	0.57734	0.61798	0.63505	0.6865	0.74272	0.63906	0.64588	0.65307	0.63165	0.63165	0.62887	0.70221	0.58227	0.82313	0.69002	0.69002	0.60585	0.62583	0.6026	0.61018	0.58761	0.61788	0.62832	0.58059	0.55835	0.59683	0.58619	0.56896	0.59978	0.6207	0.63811	0.57372	0.70514	0.71617	0.74036	0.68467	0.75207	0.75571	0.76935	0.73676	0.73676	0.66354	0.69671	0.71336	0.7273	0.68352	0.70196
1081nm	0.66312	0.62201	0.5774	0.61798	0.63572	0.68579	0.74294	0.63909	0.6459	0.65334	0.63175	0.63175	0.62818	0.70236	0.5826	0.82215	0.68894	0.68894	0.60562	0.62564	0.60207	0.61021	0.58794	0.61758	0.62782	0.58044	0.55835	0.59679	0.58612	0.56856	0.59952	0.61996	0.63766	0.57335	0.70573	0.71598	0.73977	0.6847	0.75151	0.7554	0.76886	0.73666	0.73666	0.66369	0.69676	0.71333	0.7272	0.68351	0.70222
1082nm	0.6633	0.62237	0.57742	0.61798	0.63642	0.68504	0.74314	0.6391	0.64584	0.65357	0.63182	0.63182	0.62743	0.70246	0.58297	0.82112	0.68782	0.68782	0.6054	0.62542	0.60151	0.61024	0.58828	0.61721	0.62732	0.58029	0.55831	0.5967	0.586	0.56813	0.59923	0.61918	0.63715	0.57295	0.70634	0.71579	0.73911	0.68464	0.75089	0.75506	0.76834	0.73646	0.73646	0.66381	0.69683	0.71322	0.72707	0.68348	0.70247
1083nm	0.66349	0.62272	0.5774	0.61799	0.63714	0.68426	0.74331	0.63906	0.6457	0.65377	0.63185	0.63185	0.62664	0.7025	0.58337	0.82003	0.68668	0.68668	0.60517	0.62517	0.60093	0.61025	0.5886	0.61679	0.62679	0.58015	0.55824	0.59654	0.58581	0.56766	0.59892	0.61837	0.63657	0.5725	0.70696	0.7156	0.73841	0.68451	0.75025	0.75469	0.76775	0.73615	0.73615	0.66391	0.69691	0.71302	0.72692	0.68339	0.70268
1084nm	0.66368	0.62306	0.57737	0.618	0.6379	0.68345	0.74344	0.63898	0.6455	0.65393	0.63183	0.63183	0.6258	0.7025	0.5838	0.81889	0.68552	0.68552	0.60493	0.62488	0.60033	0.61025	0.5889	0.6163	0.62623	0.58001	0.55813	0.59633	0.58554	0.56714	0.5986	0.61752	0.6359	0.57199	0.70758	0.71538	0.73766	0.68431	0.7496	0.75428	0.7671	0.73575	0.73575	0.66399	0.69698	0.71272	0.72673	0.68322	0.70283
1085nm	0.66387	0.6234	0.57734	0.61801	0.63868	0.68262	0.74353	0.63885	0.64526	0.65408	0.63177	0.63177	0.6249	0.70247	0.58424	0.81771	0.68433	0.68433	0.60466	0.62456	0.5997	0.61021	0.58916	0.61576	0.62561	0.57985	0.55799	0.59606	0.5852	0.56659	0.59827	0.61662	0.63516	0.57142	0.70817	0.71511	0.73688	0.68407	0.74895	0.7538	0.76637	0.73527	0.73527	0.66403	0.69704	0.71235	0.72652	0.68298	0.70292
1086nm	0.66406	0.62374	0.5773	0.618	0.63946	0.68175	0.74361	0.63866	0.64501	0.65423	0.63167	0.63167	0.62396	0.70242	0.58467	0.81649	0.68312	0.68312	0.60435	0.62421	0.59906	0.61014	0.58938	0.61519	0.62494	0.57967	0.55782	0.59576	0.5848	0.56599	0.59792	0.61567	0.63433	0.57079	0.70873	0.71478	0.73608	0.68382	0.74831	0.75325	0.76558	0.73475	0.73475	0.66404	0.69705	0.71192	0.72629	0.68266	0.70294
1087nm	0.66422	0.62409	0.57725	0.61794	0.64022	0.68083	0.74368	0.63842	0.64478	0.6544	0.63154	0.63154	0.62296	0.70236	0.58508	0.81523	0.68187	0.68187	0.60399	0.62385	0.59839	0.61005	0.58958	0.61458	0.62419	0.57946	0.55763	0.59543	0.58434	0.56536	0.59756	0.61466	0.63344	0.5701	0.70926	0.71437	0.73525	0.68359	0.74765	0.75262	0.76473	0.73421	0.73421	0.66401	0.697	0.71146	0.72603	0.68228	0.70291
1088nm	0.66435	0.62442	0.57718	0.61784	0.64094	0.67985	0.74375	0.63815	0.64457	0.6546	0.6314	0.6314	0.6219	0.70232	0.58544	0.81392	0.68057	0.68057	0.60358	0.62349	0.5977	0.60994	0.58976	0.61396	0.62338	0.57922	0.55742	0.5951	0.58386	0.5647	0.59718	0.61361	0.63251	0.56939	0.70975	0.7139	0.73439	0.68341	0.74697	0.7519	0.76384	0.73368	0.73368	0.66393	0.69687	0.71099	0.72575	0.68185	0.70282
1089nm	0.66444	0.62473	0.57707	0.61768	0.6416	0.67881	0.74383	0.63786	0.64438	0.65481	0.63125	0.63125	0.6208	0.70228	0.58575	0.81256	0.67921	0.67921	0.60312	0.62314	0.597	0.60981	0.58993	0.61334	0.62252	0.57895	0.5572	0.59476	0.58336	0.56403	0.59677	0.61254	0.63157	0.56867	0.7102	0.71336	0.73349	0.68326	0.74625	0.75112	0.76292	0.73317	0.73317	0.6638	0.69667	0.71054	0.72545	0.68138	0.7027
1090nm	0.66448	0.625	0.57692	0.61746	0.64219	0.67769	0.74392	0.63754	0.64421	0.65503	0.6311	0.6311	0.61966	0.70225	0.58602	0.81114	0.6778	0.6778	0.60262	0.62279	0.59627	0.60966	0.5901	0.61271	0.62162	0.57863	0.55697	0.59443	0.58285	0.56334	0.59634	0.61146	0.63064	0.56796	0.7106	0.71278	0.73254	0.68313	0.74548	0.75028	0.76198	0.73269	0.73269	0.66361	0.6964	0.71009	0.72512	0.6809	0.70255
1091nm	0.66449	0.62524	0.57672	0.61719	0.64272	0.6765	0.74402	0.63722	0.64404	0.65525	0.63094	0.63094	0.61847	0.70222	0.58625	0.80966	0.67632	0.67632	0.60209	0.62244	0.59551	0.60951	0.59028	0.61207	0.6207	0.57829	0.55672	0.59409	0.58234	0.56263	0.59586	0.61039	0.62973	0.56728	0.71095	0.71218	0.73153	0.68299	0.74467	0.74943	0.76102	0.73224	0.73224	0.66337	0.69608	0.70965	0.72478	0.68039	0.70237
1092nm	0.66448	0.62544	0.57647	0.61689	0.6432	0.67525	0.74411	0.63689	0.64384	0.65543	0.63079	0.63079	0.61723	0.70218	0.58646	0.80811	0.67478	0.67478	0.60155	0.62206	0.59472	0.60935	0.59048	0.61141	0.61978	0.57791	0.55646	0.59375	0.58181	0.56191	0.59535	0.60933	0.62885	0.56664	0.71126	0.71156	0.73048	0.6828	0.7438	0.74858	0.76004	0.73182	0.73182	0.66309	0.69572	0.7092	0.7244	0.67985	0.70217
1093nm	0.66447	0.62561	0.5762	0.61658	0.64364	0.67396	0.74419	0.63655	0.64361	0.65558	0.63064	0.63064	0.61595	0.70212	0.58667	0.80651	0.67321	0.67321	0.60099	0.62166	0.59389	0.60918	0.59067	0.61071	0.61885	0.57752	0.55618	0.59339	0.58127	0.56118	0.5948	0.60831	0.628	0.56602	0.71154	0.71093	0.72937	0.68255	0.74289	0.74777	0.75905	0.73139	0.73139	0.66278	0.69535	0.70873	0.72398	0.67928	0.70194
1094nm	0.66447	0.62577	0.57592	0.61627	0.64408	0.67263	0.74426	0.63622	0.64333	0.65567	0.63047	0.63047	0.61462	0.70204	0.58688	0.80487	0.67161	0.67161	0.60044	0.62121	0.59302	0.60901	0.59087	0.60996	0.61793	0.5771	0.55588	0.59301	0.5807	0.56042	0.59421	0.6073	0.62716	0.56541	0.71177	0.71029	0.72823	0.68221	0.74194	0.74699	0.75803	0.73096	0.73096	0.66246	0.69497	0.70823	0.72351	0.67865	0.70168
1095nm	0.66448	0.62592	0.57564	0.61596	0.64453	0.67128	0.7443	0.63588	0.643	0.6557	0.6303	0.6303	0.61324	0.70193	0.58712	0.8032	0.67001	0.67001	0.59988	0.62072	0.59213	0.60882	0.59106	0.60917	0.617	0.57666	0.55557	0.5926	0.58008	0.55964	0.59358	0.6063	0.62631	0.5648	0.71198	0.70964	0.72707	0.68179	0.74096	0.74627	0.75698	0.7305	0.7305	0.66213	0.69461	0.70768	0.72299	0.67798	0.70137
1096nm	0.66453	0.62609	0.57538	0.61567	0.64501	0.66992	0.74432	0.63555	0.64262	0.65567	0.63011	0.63011	0.61182	0.70181	0.58737	0.80153	0.66842	0.66842	0.59933	0.62019	0.59121	0.60863	0.59122	0.60834	0.61606	0.57621	0.55524	0.59215	0.57943	0.55884	0.59293	0.6053	0.62543	0.56417	0.71217	0.70898	0.7259	0.68129	0.73995	0.74558	0.7559	0.72999	0.72999	0.66181	0.69425	0.70708	0.72242	0.67725	0.70101
1097nm	0.6646	0.62627	0.57514	0.61539	0.64552	0.66856	0.74433	0.63522	0.64223	0.6556	0.6299	0.6299	0.61037	0.70167	0.58764	0.79985	0.66686	0.66686	0.59879	0.61962	0.59029	0.60843	0.59135	0.60747	0.61511	0.57576	0.5549	0.59167	0.57873	0.55804	0.59226	0.6043	0.62452	0.56351	0.71233	0.7083	0.72473	0.68075	0.73893	0.74491	0.75478	0.72944	0.72944	0.6615	0.69388	0.70645	0.72181	0.67647	0.7006
1098nm	0.66468	0.62648	0.57493	0.61513	0.64606	0.6672	0.74432	0.6349	0.64182	0.6555	0.62967	0.62967	0.60891	0.70153	0.58792	0.79819	0.66534	0.66534	0.59825	0.61905	0.58937	0.60822	0.59145	0.60658	0.61413	0.57529	0.55454	0.59116	0.578	0.55722	0.59157	0.60328	0.62357	0.56281	0.71247	0.7076	0.72357	0.68018	0.73791	0.74425	0.75363	0.72883	0.72883	0.66119	0.6935	0.70578	0.72114	0.67565	0.70013
1099nm	0.66476	0.6267	0.57474	0.61488	0.64661	0.66585	0.74431	0.63458	0.64141	0.65538	0.62943	0.62943	0.60747	0.70138	0.5882	0.79654	0.66387	0.66387	0.5977	0.61847	0.58848	0.60799	0.59151	0.60569	0.61314	0.57483	0.55417	0.59062	0.57724	0.55641	0.59089	0.60226	0.62259	0.56208	0.71258	0.70689	0.72242	0.6796	0.73688	0.74357	0.75244	0.72818	0.72818	0.66088	0.69307	0.7051	0.72044	0.6748	0.6996
1100nm	0.66483	0.62692	0.57454	0.61462	0.64714	0.66451	0.74427	0.63426	0.64101	0.65524	0.62917	0.62917	0.60606	0.70122	0.58845	0.79491	0.66243	0.66243	0.59715	0.61789	0.58762	0.60775	0.59153	0.6048	0.61213	0.57437	0.55378	0.59006	0.57649	0.55559	0.59021	0.60123	0.62158	0.56132	0.71266	0.70617	0.72128	0.67903	0.73587	0.74285	0.75122	0.72748	0.72748	0.66053	0.69259	0.70442	0.7197	0.67393	0.69901
1101nm	0.66488	0.62711	0.57433	0.61436	0.64764	0.66318	0.74422	0.63392	0.64061	0.6551	0.62889	0.62889	0.6047	0.70103	0.58867	0.79327	0.66103	0.66103	0.59659	0.61733	0.5868	0.60749	0.5915	0.60393	0.61112	0.57391	0.55338	0.58949	0.57574	0.55478	0.58953	0.6002	0.62056	0.56054	0.7127	0.70545	0.72015	0.67846	0.73487	0.7421	0.74998	0.72674	0.72674	0.66015	0.69204	0.70373	0.71893	0.67305	0.69836
1102nm	0.66489	0.62727	0.57408	0.61408	0.64807	0.66185	0.74412	0.63357	0.6402	0.65494	0.62858	0.62858	0.60339	0.70081	0.58885	0.79164	0.65965	0.65965	0.59602	0.61678	0.58599	0.60721	0.59143	0.60307	0.61009	0.57344	0.55295	0.58891	0.575	0.55396	0.58886	0.59918	0.61954	0.55975	0.71269	0.70473	0.71902	0.67789	0.73389	0.7413	0.74872	0.72598	0.72598	0.65972	0.69142	0.70305	0.71813	0.67216	0.69765
1103nm	0.66487	0.62737	0.57379	0.61377	0.64842	0.66053	0.74397	0.63319	0.63976	0.65476	0.62824	0.62824	0.60213	0.70054	0.58897	0.79	0.6583	0.6583	0.59543	0.61623	0.5852	0.6069	0.59132	0.60222	0.60906	0.57297	0.55249	0.58832	0.57428	0.55314	0.58819	0.59817	0.61851	0.55896	0.71263	0.704	0.71788	0.67729	0.73293	0.74047	0.74744	0.7252	0.7252	0.65922	0.69075	0.70236	0.7173	0.67126	0.6969
1104nm	0.66481	0.6274	0.57345	0.61342	0.64867	0.6592	0.74376	0.63276	0.63928	0.65455	0.62787	0.62787	0.6009	0.70021	0.58903	0.78835	0.65695	0.65695	0.59483	0.61567	0.58441	0.60656	0.59118	0.60137	0.60802	0.57247	0.552	0.58773	0.57357	0.55229	0.58753	0.59717	0.61749	0.55817	0.71251	0.70325	0.71675	0.67665	0.73198	0.73961	0.74615	0.72441	0.72441	0.65865	0.69003	0.70167	0.71645	0.67035	0.69611
1105nm	0.6647	0.62737	0.57306	0.61303	0.64882	0.65788	0.74346	0.63229	0.63875	0.65431	0.62747	0.62747	0.59967	0.69982	0.58904	0.78668	0.65562	0.65562	0.59421	0.61509	0.5836	0.60618	0.59101	0.6005	0.60698	0.57195	0.55148	0.58714	0.57286	0.55143	0.58685	0.59617	0.61645	0.55739	0.71234	0.70246	0.71562	0.67596	0.73104	0.73874	0.74484	0.72361	0.72361	0.65802	0.68928	0.70096	0.71558	0.66942	0.69527
1106nm	0.66454	0.62727	0.57262	0.61259	0.64886	0.65656	0.74309	0.63178	0.63816	0.65402	0.62703	0.62703	0.59842	0.69935	0.589	0.78502	0.6543	0.6543	0.59356	0.61449	0.58276	0.60576	0.5908	0.59961	0.60593	0.5714	0.55093	0.58654	0.57213	0.55053	0.58616	0.59516	0.6154	0.55659	0.71212	0.70161	0.71448	0.67519	0.73009	0.73786	0.74351	0.72279	0.72279	0.65732	0.6885	0.70023	0.71467	0.66846	0.69441
1107nm	0.66434	0.6271	0.57215	0.6121	0.6488	0.65525	0.74264	0.63122	0.63752	0.65367	0.62654	0.62654	0.59713	0.69882	0.58891	0.78336	0.65301	0.65301	0.59289	0.61386	0.58189	0.60529	0.59055	0.59868	0.60487	0.57081	0.55034	0.58594	0.57138	0.54962	0.58544	0.59413	0.61433	0.55578	0.71183	0.70069	0.71334	0.67436	0.72912	0.73698	0.74217	0.72196	0.72196	0.65657	0.68771	0.69948	0.71374	0.66747	0.69351
1108nm	0.66409	0.62687	0.57163	0.61154	0.64865	0.65395	0.74212	0.63061	0.63683	0.65328	0.62602	0.62602	0.59579	0.69824	0.58878	0.78171	0.65174	0.65174	0.59217	0.61319	0.58099	0.60477	0.59025	0.59771	0.6038	0.57017	0.54972	0.58532	0.57059	0.54867	0.58469	0.59307	0.61322	0.55495	0.71148	0.69968	0.7122	0.67345	0.72812	0.73609	0.7408	0.7211	0.7211	0.65577	0.68691	0.69869	0.71279	0.66644	0.69258
1109nm	0.66378	0.62659	0.57108	0.61092	0.64842	0.65266	0.74154	0.62996	0.6361	0.65284	0.62546	0.62546	0.59441	0.69761	0.5886	0.78008	0.65051	0.65051	0.59141	0.61247	0.58005	0.60419	0.58988	0.5967	0.60272	0.56948	0.54908	0.58467	0.56975	0.54771	0.5839	0.59198	0.61207	0.55408	0.71105	0.6986	0.71105	0.67249	0.72708	0.73519	0.73941	0.7202	0.7202	0.65492	0.68608	0.69786	0.71181	0.66537	0.69162
1110nm	0.66338	0.62623	0.57049	0.61022	0.6481	0.65138	0.7409	0.62928	0.63534	0.65235	0.62486	0.62486	0.59299	0.69693	0.58837	0.77848	0.64932	0.64932	0.5906	0.61171	0.5791	0.60355	0.58943	0.59564	0.60162	0.56876	0.54841	0.584	0.56886	0.54673	0.58307	0.59084	0.6109	0.55318	0.71053	0.69745	0.70987	0.67147	0.726	0.73427	0.738	0.71926	0.71926	0.65404	0.68521	0.69698	0.7108	0.66428	0.69061
1111nm	0.6629	0.62581	0.56985	0.60945	0.6477	0.65012	0.7402	0.62856	0.63456	0.6518	0.62421	0.62421	0.59156	0.69621	0.58808	0.77691	0.64818	0.64818	0.58974	0.6109	0.57814	0.60285	0.58889	0.59454	0.60052	0.56799	0.5477	0.58328	0.56792	0.54573	0.58219	0.58967	0.60969	0.55225	0.7099	0.69624	0.70866	0.6704	0.72489	0.73332	0.73656	0.71827	0.71827	0.65311	0.68428	0.69605	0.70978	0.66315	0.68956
1112nm	0.66232	0.6253	0.56915	0.6086	0.64719	0.64888	0.73942	0.6278	0.63375	0.6512	0.6235	0.6235	0.59014	0.69542	0.58772	0.77536	0.64707	0.64707	0.58881	0.61003	0.57717	0.60208	0.58825	0.59338	0.59939	0.56717	0.54696	0.5825	0.56694	0.54471	0.58127	0.58847	0.60846	0.55128	0.70914	0.695	0.7074	0.6693	0.72374	0.73232	0.7351	0.71721	0.71721	0.65213	0.68327	0.69506	0.70872	0.662	0.68846
1113nm	0.66162	0.62469	0.56837	0.60767	0.64658	0.64764	0.73855	0.62698	0.6329	0.65053	0.62273	0.62273	0.58875	0.69456	0.58727	0.77383	0.64599	0.64599	0.58782	0.60909	0.57618	0.60125	0.58749	0.59218	0.59824	0.56631	0.54618	0.58166	0.56592	0.54366	0.5803	0.58723	0.60721	0.55026	0.70824	0.69373	0.70608	0.66815	0.72256	0.73127	0.73361	0.71609	0.71609	0.6511	0.68217	0.69398	0.70762	0.66081	0.68729
1114nm	0.66079	0.62397	0.56752	0.60666	0.64584	0.64642	0.73756	0.6261	0.63199	0.64978	0.62187	0.62187	0.58739	0.69359	0.58671	0.77231	0.64492	0.64492	0.58677	0.60807	0.57516	0.60034	0.58661	0.59091	0.59704	0.5654	0.54535	0.58074	0.56486	0.54257	0.57928	0.58596	0.60594	0.54921	0.70718	0.69246	0.70469	0.66696	0.72135	0.73015	0.73208	0.71489	0.71489	0.64998	0.68096	0.69283	0.70648	0.6596	0.68606
1115nm	0.65984	0.62315	0.56658	0.60557	0.64497	0.64519	0.73643	0.62514	0.63101	0.64893	0.62091	0.62091	0.58607	0.6925	0.58605	0.77078	0.64386	0.64386	0.58567	0.60698	0.57411	0.59936	0.58562	0.58959	0.59579	0.56443	0.54445	0.57973	0.56375	0.54143	0.57821	0.58465	0.60463	0.5481	0.70596	0.69116	0.70324	0.66573	0.7201	0.72894	0.73051	0.71362	0.71362	0.64878	0.67963	0.69159	0.70528	0.65834	0.68475
1116nm	0.65876	0.6222	0.56556	0.60441	0.64395	0.64396	0.73514	0.62407	0.62993	0.64797	0.61983	0.61983	0.58476	0.69126	0.58526	0.76922	0.64279	0.64279	0.58451	0.60581	0.57301	0.59829	0.5845	0.58819	0.59447	0.56339	0.54347	0.57862	0.56258	0.54023	0.57709	0.58329	0.60327	0.54693	0.70458	0.68983	0.70171	0.66443	0.71881	0.72765	0.72889	0.71226	0.71226	0.64748	0.67819	0.69024	0.704	0.65702	0.68336
1117nm	0.65756	0.62114	0.56445	0.60319	0.64277	0.64269	0.73367	0.62289	0.62875	0.64689	0.61864	0.61864	0.58344	0.68986	0.58434	0.76762	0.64169	0.64169	0.58329	0.60455	0.57184	0.59714	0.58326	0.5867	0.59306	0.56227	0.5424	0.57741	0.56136	0.53895	0.57592	0.58187	0.60185	0.54569	0.70306	0.68845	0.70012	0.66306	0.71746	0.72625	0.7272	0.7108	0.7108	0.64606	0.67663	0.68881	0.70262	0.65563	0.68187
1118nm	0.65625	0.61996	0.56327	0.6019	0.64144	0.64139	0.73202	0.62157	0.62744	0.64567	0.61731	0.61731	0.58209	0.68829	0.58328	0.76594	0.64055	0.64055	0.582	0.6032	0.57058	0.59589	0.5819	0.58513	0.59157	0.56106	0.54123	0.57611	0.56005	0.53758	0.57467	0.58037	0.60033	0.54438	0.7014	0.68699	0.69846	0.66159	0.71603	0.72475	0.72543	0.70924	0.70924	0.64451	0.67496	0.68727	0.70112	0.65413	0.68027
1119nm	0.65484	0.61866	0.562	0.60055	0.63994	0.64004	0.73017	0.62011	0.62602	0.6443	0.61584	0.61584	0.58066	0.68653	0.58209	0.76417	0.63936	0.63936	0.58065	0.60176	0.56924	0.59451	0.5804	0.58346	0.58999	0.55974	0.53997	0.57469	0.55865	0.53613	0.57336	0.57878	0.5987	0.54297	0.69963	0.68543	0.69673	0.66	0.71453	0.72314	0.72358	0.70757	0.70757	0.64282	0.67318	0.68563	0.6995	0.65252	0.67855
1120nm	0.65332	0.61724	0.56066	0.59913	0.63827	0.63862	0.72812	0.61849	0.62447	0.64278	0.61424	0.61424	0.57916	0.68459	0.58075	0.76229	0.63811	0.63811	0.5792	0.60023	0.5678	0.59301	0.57874	0.58168	0.58833	0.5583	0.53859	0.57317	0.55714	0.53458	0.57196	0.57708	0.59693	0.54146	0.69774	0.68373	0.69491	0.65828	0.71292	0.72141	0.72162	0.70576	0.70576	0.641	0.6713	0.68389	0.69774	0.65077	0.67671
1121nm	0.6517	0.61569	0.55923	0.59762	0.63645	0.63711	0.72589	0.61673	0.6228	0.6411	0.61251	0.61251	0.57755	0.68247	0.57928	0.76028	0.63678	0.63678	0.57764	0.5986	0.56626	0.59135	0.57691	0.57979	0.58658	0.55674	0.5371	0.57154	0.55551	0.53294	0.57046	0.57527	0.59503	0.53985	0.69573	0.68189	0.69301	0.65641	0.71122	0.71955	0.71955	0.70382	0.70382	0.63904	0.6693	0.68205	0.69582	0.64886	0.67472
1122nm	0.64996	0.614	0.55771	0.59601	0.63445	0.63552	0.72346	0.61481	0.621	0.63925	0.61063	0.61063	0.57585	0.68017	0.57766	0.75813	0.63538	0.63538	0.57596	0.59685	0.56462	0.58954	0.57489	0.57778	0.58474	0.55505	0.5355	0.56979	0.55376	0.5312	0.56887	0.57333	0.59299	0.53812	0.6936	0.67989	0.69101	0.65437	0.70939	0.71758	0.71734	0.70173	0.70173	0.63695	0.66718	0.68011	0.69374	0.64679	0.67259
1123nm	0.64808	0.61214	0.55608	0.59426	0.63226	0.63382	0.72084	0.61273	0.61907	0.63723	0.60861	0.60861	0.57406	0.67767	0.57588	0.75582	0.6339	0.6339	0.57412	0.59498	0.56287	0.58755	0.57266	0.57564	0.58282	0.55323	0.53378	0.56792	0.55187	0.52936	0.56715	0.57126	0.5908	0.53626	0.69133	0.67772	0.68887	0.65215	0.70745	0.71548	0.71499	0.6995	0.6995	0.63473	0.66492	0.67805	0.6915	0.64455	0.6703
1124nm	0.64605	0.61012	0.55432	0.59236	0.62989	0.63202	0.71801	0.61049	0.617	0.63503	0.60643	0.60643	0.57218	0.67496	0.57394	0.75337	0.63231	0.63231	0.57212	0.59296	0.56102	0.58539	0.57021	0.57337	0.5808	0.55126	0.53193	0.56592	0.54984	0.5274	0.56531	0.56905	0.58848	0.53428	0.6889	0.67538	0.6866	0.64976	0.70537	0.71326	0.71249	0.69711	0.69711	0.63237	0.6625	0.67586	0.6891	0.64215	0.66785
1125nm	0.64383	0.6079	0.55242	0.59027	0.62731	0.63011	0.71496	0.60808	0.61478	0.63264	0.60409	0.60409	0.57021	0.67205	0.57181	0.75075	0.63063	0.63063	0.56995	0.59077	0.55906	0.58306	0.56754	0.57095	0.57866	0.54915	0.52997	0.56379	0.54766	0.52531	0.56334	0.56671	0.58602	0.53216	0.68627	0.67286	0.68416	0.64719	0.70314	0.71092	0.70981	0.69457	0.69457	0.62988	0.65991	0.67353	0.68654	0.63958	0.66522
1126nm	0.6414	0.60549	0.55037	0.58799	0.62451	0.62808	0.71167	0.6055	0.61239	0.63006	0.60157	0.60157	0.56817	0.6689	0.5695	0.74799	0.62883	0.62883	0.5676	0.58842	0.55697	0.58056	0.56466	0.56839	0.57639	0.54689	0.52787	0.56151	0.54535	0.52309	0.56122	0.56423	0.58343	0.5299	0.68343	0.67018	0.68156	0.64444	0.70076	0.70844	0.70696	0.69187	0.69187	0.62723	0.65712	0.67104	0.68382	0.63686	0.66243
1127nm	0.63876	0.60287	0.54815	0.58549	0.62148	0.62594	0.70813	0.60273	0.60982	0.62729	0.59887	0.59887	0.56604	0.66552	0.56697	0.74508	0.62692	0.62692	0.56506	0.58588	0.55474	0.5779	0.56157	0.56567	0.57398	0.54446	0.52563	0.55909	0.54288	0.52072	0.55895	0.5616	0.58072	0.5275	0.68035	0.66733	0.67878	0.64153	0.6982	0.70583	0.70392	0.68901	0.68901	0.62444	0.65414	0.66839	0.68093	0.63398	0.65945
1128nm	0.63588	0.60003	0.54574	0.58279	0.61821	0.62367	0.70434	0.59978	0.60706	0.62433	0.59598	0.59598	0.56382	0.66189	0.56424	0.74201	0.62488	0.62488	0.56235	0.58315	0.55238	0.57506	0.5583	0.56278	0.5714	0.54187	0.52324	0.55651	0.54027	0.5182	0.55653	0.55883	0.57788	0.52494	0.67703	0.6643	0.67583	0.63845	0.69546	0.70308	0.7007	0.68598	0.68598	0.62147	0.65095	0.66555	0.67786	0.63095	0.65628
1129nm	0.63277	0.59698	0.54316	0.57988	0.6147	0.62128	0.7003	0.59664	0.60412	0.62117	0.5929	0.5929	0.56148	0.65802	0.56128	0.73879	0.62272	0.62272	0.55947	0.58022	0.54986	0.57206	0.55485	0.55973	0.56866	0.5391	0.5207	0.55377	0.53749	0.5155	0.55395	0.5559	0.5749	0.52223	0.67345	0.6611	0.6727	0.63519	0.69254	0.70017	0.69728	0.68277	0.68277	0.61832	0.64756	0.66251	0.67462	0.62775	0.65292
1130nm	0.62942	0.59373	0.5404	0.57679	0.61094	0.61875	0.69601	0.59331	0.601	0.61783	0.58964	0.58964	0.55903	0.65391	0.5581	0.73542	0.62044	0.62044	0.55642	0.57711	0.54719	0.56888	0.55123	0.5565	0.56575	0.53616	0.51799	0.55086	0.53455	0.51263	0.55121	0.55282	0.57178	0.51938	0.66964	0.65771	0.66942	0.63176	0.68943	0.69709	0.69368	0.67939	0.67939	0.61499	0.64397	0.65929	0.67119	0.62439	0.64935
1131nm	0.62586	0.59027	0.53746	0.57352	0.60695	0.61609	0.69148	0.58978	0.59772	0.61431	0.5862	0.5862	0.55645	0.64958	0.55469	0.73188	0.61803	0.61803	0.5532	0.57381	0.54437	0.56552	0.54744	0.5531	0.56267	0.53303	0.51513	0.54779	0.53146	0.50959	0.54831	0.54958	0.56852	0.51637	0.66559	0.65415	0.66597	0.62815	0.68615	0.69384	0.68991	0.67581	0.67581	0.61148	0.64019	0.65586	0.66756	0.62085	0.6456
1132nm	0.62208	0.58661	0.53434	0.57008	0.60274	0.61329	0.68674	0.58607	0.59429	0.61061	0.58259	0.58259	0.55373	0.64505	0.55107	0.72819	0.6155	0.6155	0.54982	0.57034	0.54139	0.56197	0.54349	0.54953	0.55943	0.52973	0.51209	0.54454	0.5282	0.50638	0.54526	0.54619	0.56511	0.51321	0.66132	0.6504	0.66238	0.62435	0.68271	0.6904	0.68596	0.67205	0.67205	0.60777	0.63623	0.65225	0.66373	0.61712	0.64165
1133nm	0.6181	0.58276	0.53104	0.56649	0.59832	0.61034	0.68181	0.58218	0.59072	0.60674	0.57883	0.57883	0.55087	0.64033	0.54724	0.72433	0.61284	0.61284	0.54628	0.5667	0.53827	0.55824	0.53937	0.54579	0.55606	0.52627	0.5089	0.54113	0.5248	0.50302	0.54206	0.54265	0.56155	0.50992	0.65684	0.64648	0.65865	0.62037	0.67913	0.68677	0.68185	0.66811	0.66811	0.60389	0.63209	0.64845	0.6597	0.61321	0.63752
1134nm	0.61395	0.57873	0.52759	0.56275	0.5937	0.60726	0.6767	0.57814	0.58703	0.60272	0.57492	0.57492	0.54788	0.63543	0.54322	0.72031	0.61007	0.61007	0.54258	0.56291	0.53502	0.55433	0.53507	0.54189	0.55255	0.52264	0.50557	0.53755	0.52126	0.49952	0.53871	0.53898	0.55785	0.5065	0.65216	0.64239	0.65477	0.61621	0.67543	0.68294	0.67758	0.66399	0.66399	0.59984	0.62777	0.64447	0.65549	0.60913	0.63324
1135nm	0.60962	0.57453	0.52398	0.55887	0.58892	0.60404	0.67144	0.57395	0.58322	0.59853	0.57088	0.57088	0.54478	0.63038	0.53902	0.71613	0.60718	0.60718	0.53874	0.55898	0.53164	0.55026	0.5306	0.53785	0.54893	0.51888	0.50209	0.53383	0.51761	0.49589	0.53522	0.53518	0.55401	0.50295	0.64731	0.63813	0.65076	0.61188	0.67162	0.67893	0.67315	0.65971	0.65971	0.59564	0.6233	0.64034	0.6511	0.60489	0.62881
1136nm	0.60515	0.57018	0.52023	0.55485	0.58397	0.60069	0.66603	0.56962	0.5793	0.59419	0.5667	0.5667	0.54157	0.62517	0.53468	0.71181	0.60418	0.60418	0.53477	0.55492	0.52816	0.54605	0.52597	0.53368	0.54521	0.51499	0.4985	0.52997	0.51385	0.49215	0.53162	0.53125	0.55005	0.49931	0.64229	0.63372	0.64663	0.60741	0.66772	0.67475	0.66858	0.65528	0.65528	0.5913	0.61867	0.63605	0.64656	0.60051	0.62427
1137nm	0.60055	0.5657	0.51636	0.5507	0.57888	0.59722	0.6605	0.56518	0.57526	0.58971	0.56239	0.56239	0.53826	0.61983	0.53022	0.70734	0.60108	0.60108	0.53069	0.55076	0.52459	0.54172	0.5212	0.52939	0.54139	0.51099	0.49481	0.52598	0.51	0.48832	0.5279	0.52722	0.54598	0.49557	0.63712	0.62918	0.64237	0.60281	0.66373	0.67041	0.66387	0.65072	0.65072	0.58683	0.6139	0.63162	0.64189	0.59602	0.61963
1138nm	0.59585	0.5611	0.5124	0.54644	0.57368	0.59365	0.65484	0.56062	0.57111	0.5851	0.55795	0.55795	0.53487	0.61436	0.52566	0.70276	0.59789	0.59789	0.52651	0.54652	0.52094	0.53731	0.51632	0.52501	0.5375	0.50691	0.49103	0.5219	0.50609	0.48441	0.52409	0.52309	0.54183	0.49174	0.63182	0.62453	0.63799	0.59812	0.65964	0.66594	0.65904	0.64605	0.64605	0.58225	0.60901	0.62707	0.63711	0.59144	0.61491
1139nm	0.59106	0.5564	0.50836	0.54208	0.56837	0.58998	0.64909	0.55597	0.56685	0.58037	0.55341	0.55341	0.53141	0.60877	0.52103	0.69806	0.59462	0.59462	0.52227	0.5422	0.51722	0.53284	0.51136	0.52055	0.53354	0.50275	0.48718	0.51774	0.50211	0.48043	0.5202	0.51888	0.53761	0.48785	0.62641	0.61978	0.63352	0.59334	0.65547	0.66137	0.65411	0.64128	0.64128	0.57758	0.60401	0.62241	0.63224	0.5868	0.61013
1140nm	0.58621	0.55163	0.50427	0.53766	0.56299	0.58624	0.64325	0.55124	0.56249	0.57556	0.54876	0.54876	0.52788	0.60309	0.51633	0.69327	0.59129	0.59129	0.51798	0.53782	0.51346	0.52833	0.50634	0.51604	0.52953	0.49854	0.48329	0.51353	0.4981	0.4764	0.51626	0.51461	0.53334	0.48391	0.62091	0.61496	0.62897	0.5885	0.65121	0.65671	0.64909	0.63645	0.63645	0.57284	0.59894	0.61767	0.6273	0.5821	0.60531
1141nm	0.58132	0.54681	0.50016	0.53319	0.55755	0.58244	0.63734	0.54644	0.55805	0.57069	0.54403	0.54403	0.52431	0.59733	0.5116	0.68839	0.5879	0.5879	0.51366	0.53341	0.50966	0.52382	0.5013	0.51149	0.52549	0.49429	0.47937	0.50928	0.49405	0.47234	0.51227	0.51029	0.52903	0.47992	0.61536	0.6101	0.62436	0.5836	0.64686	0.652	0.64403	0.63155	0.63155	0.56804	0.59381	0.61287	0.62231	0.57738	0.60044
1142nm	0.57642	0.54196	0.49602	0.52871	0.55208	0.57859	0.63138	0.54159	0.55355	0.56579	0.53926	0.53926	0.52069	0.59152	0.50685	0.68345	0.58448	0.58448	0.50934	0.52898	0.50584	0.5193	0.49625	0.50692	0.52144	0.49003	0.47543	0.50502	0.48997	0.46825	0.50826	0.50594	0.52471	0.4759	0.60977	0.60522	0.61971	0.57867	0.64244	0.64727	0.63893	0.62663	0.62663	0.56321	0.58867	0.60803	0.61729	0.57262	0.59553
1143nm	0.57151	0.5371	0.49189	0.52425	0.54661	0.57472	0.62542	0.53671	0.54902	0.56088	0.53447	0.53447	0.51705	0.5857	0.50209	0.67846	0.58104	0.58104	0.50501	0.52455	0.50202	0.51479	0.49121	0.50234	0.51739	0.48575	0.47148	0.50075	0.48587	0.46415	0.50423	0.5016	0.52038	0.47187	0.60418	0.60034	0.61504	0.57372	0.63797	0.64253	0.63385	0.62169	0.62169	0.55837	0.58353	0.60319	0.61226	0.56785	0.59061
1144nm	0.56662	0.53225	0.48778	0.51982	0.54115	0.57083	0.61946	0.53183	0.5445	0.55599	0.52969	0.52969	0.51341	0.57991	0.49732	0.67345	0.57759	0.57759	0.5007	0.52013	0.49821	0.5103	0.48621	0.49779	0.51336	0.48149	0.46755	0.4965	0.48177	0.46006	0.50021	0.49727	0.51606	0.46784	0.59862	0.59548	0.6104	0.56876	0.63348	0.6378	0.62881	0.61677	0.61677	0.55354	0.57842	0.59838	0.60722	0.56306	0.58568
1145nm	0.56175	0.52742	0.48368	0.51545	0.53573	0.56695	0.61355	0.52698	0.54001	0.55113	0.52494	0.52494	0.50977	0.57416	0.49256	0.66843	0.57414	0.57414	0.4964	0.51574	0.49442	0.50584	0.48123	0.49327	0.50938	0.47726	0.46363	0.49228	0.47767	0.45599	0.49622	0.49298	0.51177	0.46383	0.59311	0.59066	0.60578	0.56382	0.629	0.63311	0.62383	0.61189	0.61189	0.54875	0.57335	0.59363	0.60219	0.55828	0.58075
1146nm	0.55692	0.52263	0.4796	0.51113	0.53037	0.56308	0.60772	0.52217	0.53558	0.54634	0.52026	0.52026	0.50618	0.56848	0.48782	0.66344	0.57071	0.57071	0.49214	0.5114	0.49069	0.50141	0.4763	0.48881	0.50546	0.47307	0.45976	0.48809	0.4736	0.45198	0.49226	0.48875	0.50752	0.45985	0.58769	0.5859	0.60124	0.55892	0.62457	0.62847	0.61895	0.60707	0.60707	0.54403	0.56834	0.58896	0.59721	0.55352	0.57585
1147nm	0.55214	0.51789	0.47556	0.50688	0.52508	0.55926	0.60199	0.51745	0.53123	0.54162	0.51567	0.51567	0.50264	0.56291	0.48312	0.65851	0.5673	0.5673	0.48792	0.50713	0.48702	0.49703	0.47143	0.48442	0.5016	0.46895	0.45593	0.48395	0.46958	0.44803	0.48835	0.4846	0.50333	0.45593	0.58236	0.58121	0.59678	0.55411	0.62022	0.6239	0.61417	0.60235	0.60235	0.53938	0.56341	0.58438	0.59228	0.54881	0.571
1148nm	0.54742	0.51321	0.47157	0.5027	0.51989	0.55549	0.59638	0.51282	0.52698	0.53699	0.51117	0.51117	0.49918	0.55745	0.47847	0.65365	0.56394	0.56394	0.48376	0.50294	0.48344	0.49271	0.46664	0.48012	0.49782	0.46489	0.45217	0.47988	0.46562	0.44417	0.48452	0.48053	0.49922	0.45208	0.57716	0.57662	0.59242	0.54941	0.61598	0.61942	0.60952	0.59773	0.59773	0.53484	0.55856	0.57991	0.58744	0.54417	0.56623
1149nm	0.54276	0.50861	0.46764	0.49858	0.5148	0.5518	0.59092	0.50832	0.52283	0.53245	0.50677	0.50677	0.49582	0.55211	0.47389	0.6489	0.56064	0.56064	0.47967	0.49885	0.47996	0.48847	0.46194	0.47594	0.49412	0.46093	0.44848	0.47589	0.46175	0.44041	0.48077	0.47657	0.49521	0.44832	0.57209	0.57213	0.5882	0.54485	0.61189	0.61506	0.605	0.59324	0.59324	0.53043	0.5538	0.57554	0.5827	0.53965	0.56156
1150nm	0.53819	0.5041	0.46378	0.49454	0.50982	0.54819	0.5856	0.50396	0.5188	0.52802	0.50249	0.50249	0.49256	0.54691	0.4694	0.64428	0.55742	0.55742	0.47566	0.49488	0.4766	0.48432	0.45736	0.47188	0.49053	0.45708	0.44489	0.472	0.45799	0.43677	0.47713	0.47273	0.49133	0.44468	0.56718	0.56778	0.58412	0.54045	0.60795	0.61082	0.60063	0.5889	0.5889	0.52615	0.54916	0.57129	0.57809	0.53526	0.55702
1151nm	0.53373	0.49968	0.46002	0.49058	0.50497	0.54469	0.58046	0.49974	0.51489	0.52369	0.49833	0.49833	0.48942	0.54185	0.46502	0.6398	0.5543	0.5543	0.47176	0.49102	0.47335	0.48029	0.45291	0.46796	0.48703	0.45333	0.44141	0.46822	0.45436	0.43326	0.47361	0.46901	0.48758	0.44117	0.56243	0.56357	0.58021	0.53624	0.60418	0.60675	0.59643	0.5847	0.5847	0.52203	0.54465	0.56715	0.57362	0.53102	0.55262
1152nm	0.52939	0.49538	0.45637	0.48672	0.50025	0.54128	0.57548	0.49567	0.51108	0.51948	0.4943	0.4943	0.4864	0.53693	0.46077	0.63546	0.55128	0.55128	0.46799	0.48729	0.47023	0.47637	0.44861	0.46418	0.48365	0.44972	0.43804	0.46456	0.45085	0.42988	0.47022	0.46545	0.48398	0.4378	0.55785	0.55954	0.57648	0.53221	0.60059	0.60284	0.5924	0.58066	0.58066	0.51808	0.5403	0.56312	0.56932	0.52696	0.54838
1153nm	0.52518	0.4912	0.45285	0.48297	0.49568	0.53799	0.57067	0.49176	0.5074	0.5154	0.49041	0.49041	0.48352	0.53218	0.45665	0.63128	0.54838	0.54838	0.46434	0.48369	0.46723	0.47259	0.44447	0.46055	0.4804	0.44624	0.43481	0.46104	0.4475	0.42663	0.46696	0.46204	0.48055	0.43459	0.55345	0.5557	0.57293	0.52838	0.59717	0.59913	0.58856	0.57681	0.57681	0.51431	0.53611	0.55922	0.56519	0.52308	0.54431
1154nm	0.52111	0.48716	0.44946	0.47935	0.49127	0.5348	0.56604	0.488	0.50385	0.51145	0.48667	0.48667	0.48076	0.52759	0.45268	0.62726	0.54559	0.54559	0.46084	0.48021	0.46436	0.46894	0.44049	0.45708	0.47727	0.4429	0.4317	0.45767	0.44428	0.42353	0.46384	0.45879	0.47729	0.43153	0.54924	0.55207	0.56957	0.52474	0.59392	0.59563	0.58492	0.57313	0.57313	0.51072	0.53212	0.55545	0.56125	0.51938	0.54044
1155nm	0.51721	0.48327	0.44621	0.47587	0.48702	0.53172	0.56159	0.4844	0.50042	0.50764	0.48308	0.48308	0.47813	0.52319	0.44888	0.6234	0.54293	0.54293	0.4575	0.47688	0.46161	0.46544	0.43668	0.45376	0.47429	0.43971	0.42873	0.45444	0.44122	0.42056	0.46086	0.45573	0.4742	0.42864	0.54522	0.54866	0.56641	0.52128	0.59084	0.59233	0.58148	0.56966	0.56966	0.50732	0.52832	0.55184	0.55751	0.51586	0.53675
1156nm	0.51348	0.47954	0.4431	0.47254	0.48295	0.52876	0.55731	0.48094	0.49714	0.50399	0.47967	0.47967	0.47564	0.51898	0.44523	0.61969	0.54037	0.54037	0.45431	0.47368	0.45898	0.4621	0.43303	0.45059	0.47145	0.43667	0.4259	0.45137	0.4383	0.41773	0.45802	0.45284	0.47127	0.4259	0.5414	0.54549	0.56345	0.51799	0.58792	0.58925	0.57826	0.56639	0.56639	0.50411	0.52473	0.54841	0.55397	0.51253	0.53326
1157nm	0.50992	0.47599	0.44013	0.46938	0.47906	0.52592	0.55323	0.47764	0.49402	0.50049	0.47642	0.47642	0.47328	0.51498	0.44176	0.61614	0.53792	0.53792	0.45127	0.47063	0.45647	0.45891	0.42954	0.44757	0.46875	0.43378	0.4232	0.44844	0.43553	0.41503	0.45532	0.45014	0.46851	0.42332	0.53778	0.54253	0.56068	0.51488	0.58518	0.58638	0.57525	0.56334	0.56334	0.50108	0.52134	0.54517	0.55064	0.50938	0.52998
1158nm	0.50653	0.47262	0.4373	0.4664	0.47537	0.5232	0.54933	0.47448	0.49105	0.49717	0.47335	0.47335	0.47106	0.5112	0.43845	0.61275	0.53557	0.53557	0.4484	0.46773	0.45408	0.45588	0.42622	0.4447	0.4662	0.43105	0.42064	0.44566	0.43289	0.41247	0.45274	0.4476	0.46591	0.42089	0.53436	0.53979	0.55811	0.51194	0.58261	0.58372	0.57246	0.5605	0.5605	0.49823	0.51815	0.54213	0.54753	0.50642	0.52692
1159nm	0.50333	0.46944	0.4346	0.46359	0.47187	0.52062	0.54564	0.47148	0.48825	0.49401	0.47045	0.47045	0.46897	0.50764	0.43532	0.60952	0.53332	0.53332	0.44569	0.46499	0.45182	0.45301	0.42306	0.44199	0.4638	0.42847	0.41822	0.44302	0.43039	0.41003	0.45029	0.44523	0.46346	0.4186	0.53116	0.53726	0.55571	0.50918	0.58022	0.58124	0.56989	0.55788	0.55788	0.49555	0.51514	0.5393	0.54464	0.50365	0.52406
1160nm	0.5003	0.46645	0.43204	0.46096	0.46856	0.51818	0.54215	0.46864	0.48562	0.49104	0.46772	0.46772	0.46702	0.50429	0.43236	0.60645	0.53117	0.53117	0.44313	0.46242	0.44969	0.45031	0.42006	0.43944	0.46154	0.42604	0.41592	0.44053	0.42803	0.40772	0.44796	0.44302	0.46115	0.41644	0.52818	0.53491	0.5535	0.50659	0.57802	0.57896	0.56752	0.55547	0.55547	0.49303	0.51231	0.53668	0.54195	0.50108	0.52142
1161nm	0.49746	0.46364	0.42963	0.45849	0.46545	0.5159	0.53887	0.46595	0.48315	0.48824	0.46514	0.46514	0.46519	0.50115	0.42957	0.60355	0.52913	0.52913	0.44073	0.46001	0.4477	0.44777	0.41722	0.43705	0.45941	0.42376	0.41377	0.43817	0.42579	0.40554	0.44576	0.44094	0.45899	0.41441	0.52541	0.53273	0.55147	0.50418	0.57601	0.57684	0.56536	0.55324	0.55324	0.49067	0.50964	0.53425	0.53946	0.4987	0.51899
1162nm	0.49479	0.461	0.42735	0.45619	0.46253	0.51376	0.5358	0.46342	0.48085	0.48561	0.4627	0.4627	0.46349	0.49821	0.42694	0.6008	0.5272	0.5272	0.43848	0.45776	0.44584	0.44538	0.41455	0.43482	0.45743	0.42163	0.41174	0.43595	0.42369	0.40349	0.44368	0.439	0.45697	0.41251	0.52286	0.53072	0.5496	0.50194	0.57419	0.57489	0.5634	0.5512	0.5512	0.48846	0.50713	0.532	0.53716	0.49652	0.51676
1163nm	0.4923	0.45852	0.42522	0.45404	0.4598	0.51179	0.53293	0.46104	0.47869	0.48315	0.46041	0.46041	0.4619	0.49546	0.42446	0.59822	0.52539	0.52539	0.43637	0.45566	0.44412	0.44313	0.41205	0.43275	0.45556	0.41963	0.40983	0.43388	0.42171	0.40156	0.44172	0.43719	0.45508	0.41072	0.52051	0.52885	0.54791	0.49989	0.57255	0.5731	0.56163	0.54932	0.54932	0.48639	0.50478	0.52991	0.53502	0.49451	0.51473
1164nm	0.48997	0.45619	0.42324	0.45204	0.45723	0.50996	0.53025	0.45881	0.47667	0.48085	0.45824	0.45824	0.46042	0.49289	0.42213	0.59579	0.52369	0.52369	0.4344	0.4537	0.44252	0.44102	0.4097	0.43082	0.45382	0.41776	0.40805	0.43193	0.41984	0.39977	0.43989	0.43549	0.45332	0.40906	0.51835	0.52712	0.54637	0.498	0.57108	0.57145	0.56004	0.5476	0.5476	0.48448	0.50258	0.52797	0.53304	0.49267	0.51288
1165nm	0.4878	0.454	0.42139	0.45017	0.45484	0.50826	0.52774	0.45671	0.47478	0.47868	0.45621	0.45621	0.45903	0.49046	0.41993	0.59351	0.5221	0.5221	0.43256	0.45187	0.44105	0.43902	0.40751	0.42903	0.4522	0.41601	0.40638	0.43013	0.4181	0.3981	0.43818	0.43392	0.45169	0.4075	0.51637	0.52552	0.54499	0.49629	0.56977	0.56995	0.55862	0.54602	0.54602	0.48271	0.50054	0.52616	0.5312	0.49098	0.5112
1166nm	0.48578	0.45193	0.41967	0.44843	0.4526	0.50669	0.52539	0.45473	0.473	0.47663	0.45429	0.45429	0.45774	0.48818	0.41785	0.59136	0.52062	0.52062	0.43084	0.45014	0.43968	0.43714	0.40546	0.42736	0.45068	0.41437	0.40481	0.42845	0.41646	0.39655	0.43659	0.43246	0.45018	0.40604	0.51455	0.52405	0.54376	0.49474	0.56859	0.56858	0.55735	0.54457	0.54457	0.48109	0.49864	0.52448	0.52948	0.48941	0.50967
1167nm	0.48388	0.44997	0.41806	0.44682	0.4505	0.50521	0.52317	0.45287	0.47131	0.47469	0.4525	0.4525	0.45654	0.48603	0.41588	0.58933	0.51922	0.51922	0.42923	0.44851	0.43841	0.43537	0.40355	0.4258	0.44926	0.41282	0.40333	0.42688	0.41493	0.39511	0.43512	0.43111	0.44877	0.40468	0.51287	0.5227	0.54267	0.49334	0.56753	0.56734	0.55622	0.54326	0.54326	0.47961	0.49688	0.52291	0.52788	0.48795	0.50826
1168nm	0.4821	0.44813	0.41656	0.44532	0.44854	0.50381	0.52107	0.45111	0.46972	0.47284	0.45083	0.45083	0.45541	0.48399	0.41401	0.58742	0.5179	0.5179	0.42772	0.44697	0.43721	0.43369	0.40177	0.42433	0.44792	0.41137	0.40194	0.42542	0.41349	0.39378	0.43375	0.42987	0.44746	0.40341	0.51133	0.52146	0.54169	0.49208	0.56656	0.56622	0.55521	0.54207	0.54207	0.47827	0.49525	0.52145	0.52639	0.48659	0.50697
1169nm	0.48043	0.44638	0.41514	0.44393	0.4467	0.50246	0.51907	0.44944	0.46821	0.47108	0.44928	0.44928	0.45436	0.48206	0.41224	0.5856	0.51662	0.51662	0.42631	0.4455	0.43609	0.43211	0.40009	0.42293	0.44667	0.41	0.40062	0.42406	0.41214	0.39254	0.43248	0.42873	0.44624	0.40221	0.5099	0.52033	0.54083	0.49096	0.56567	0.56522	0.5543	0.54099	0.54099	0.47707	0.49375	0.5201	0.52501	0.48533	0.50578
1170nm	0.47886	0.44474	0.4138	0.44264	0.44499	0.50116	0.51716	0.44785	0.46677	0.46939	0.44783	0.44783	0.45337	0.48023	0.41057	0.58386	0.51539	0.51539	0.42498	0.4441	0.43502	0.43062	0.39853	0.4216	0.44548	0.4087	0.39938	0.42278	0.41088	0.39138	0.43129	0.42767	0.4451	0.40108	0.50859	0.5193	0.54005	0.48995	0.56486	0.56433	0.55347	0.54002	0.54002	0.47597	0.49235	0.51885	0.52375	0.48416	0.50466
1171nm	0.47737	0.4432	0.41253	0.44144	0.44338	0.4999	0.51533	0.44634	0.46539	0.46779	0.44648	0.44648	0.45246	0.47849	0.40901	0.5822	0.51419	0.51419	0.42373	0.44278	0.43399	0.42922	0.39706	0.42033	0.44435	0.40747	0.39821	0.42156	0.40968	0.39027	0.43017	0.42669	0.44402	0.40001	0.50738	0.51837	0.53934	0.48905	0.56411	0.56352	0.55272	0.53914	0.53914	0.47498	0.49105	0.5177	0.52259	0.48308	0.50362
1172nm	0.47597	0.44176	0.41132	0.44031	0.44188	0.49866	0.51358	0.44491	0.46408	0.46625	0.44522	0.44522	0.4516	0.47684	0.40754	0.5806	0.51301	0.51301	0.42255	0.44152	0.43301	0.4279	0.39567	0.41912	0.44328	0.40631	0.39711	0.42041	0.40855	0.38922	0.42912	0.42577	0.44299	0.399	0.50628	0.51752	0.53869	0.48823	0.56343	0.56279	0.55202	0.53833	0.53833	0.47407	0.48984	0.51663	0.52154	0.4821	0.50265
1173nm	0.47464	0.4404	0.41017	0.43925	0.44047	0.49745	0.51191	0.44355	0.46282	0.46479	0.44404	0.44404	0.45081	0.47527	0.40618	0.57906	0.51187	0.51187	0.42142	0.44034	0.43207	0.42667	0.39437	0.41798	0.44225	0.40521	0.39608	0.41932	0.40748	0.3882	0.42812	0.42491	0.44201	0.39803	0.50529	0.51675	0.53809	0.48749	0.56281	0.56213	0.55137	0.53759	0.53759	0.47323	0.48871	0.51564	0.52059	0.48121	0.50175
1174nm	0.47338	0.43913	0.40908	0.43824	0.43915	0.49626	0.51033	0.44227	0.46161	0.46341	0.44292	0.44292	0.45005	0.47379	0.40491	0.57757	0.51076	0.51076	0.42036	0.43922	0.43115	0.4255	0.39314	0.4169	0.44126	0.40418	0.39511	0.41828	0.40645	0.38721	0.42717	0.42408	0.44108	0.39712	0.50439	0.51607	0.53752	0.48681	0.56225	0.56152	0.55076	0.53691	0.53691	0.47245	0.48764	0.51473	0.51972	0.4804	0.50093
1175nm	0.47218	0.43794	0.40805	0.43728	0.43792	0.49511	0.50884	0.44105	0.46046	0.46211	0.44186	0.44186	0.44934	0.47239	0.40373	0.57613	0.50969	0.50969	0.41934	0.43816	0.43027	0.4244	0.39197	0.41588	0.44031	0.40319	0.3942	0.41729	0.40547	0.38625	0.42627	0.42329	0.44018	0.39625	0.50358	0.51547	0.53697	0.48617	0.56175	0.56094	0.5502	0.53627	0.53627	0.47172	0.48664	0.51388	0.51893	0.47967	0.50018
1176nm	0.47105	0.43683	0.40707	0.43635	0.43677	0.494	0.50744	0.4399	0.45935	0.46087	0.44084	0.44084	0.44865	0.47107	0.40263	0.57473	0.50867	0.50867	0.41837	0.43715	0.42941	0.42334	0.39086	0.41492	0.43939	0.40226	0.39334	0.41635	0.40452	0.38532	0.42541	0.42253	0.43931	0.39543	0.50284	0.51493	0.53646	0.48558	0.56129	0.5604	0.54969	0.53567	0.53567	0.47103	0.48569	0.51308	0.51819	0.47901	0.4995
1177nm	0.46998	0.43578	0.40615	0.43545	0.43569	0.49294	0.50613	0.43881	0.45829	0.45971	0.43986	0.43986	0.44799	0.46983	0.4016	0.57339	0.50769	0.50769	0.41743	0.4362	0.42858	0.42233	0.38981	0.41401	0.4385	0.40138	0.39253	0.41547	0.40359	0.38441	0.42459	0.4218	0.43848	0.39465	0.50218	0.51446	0.53597	0.48502	0.56087	0.55988	0.54922	0.53511	0.53511	0.47038	0.4848	0.51234	0.51749	0.47839	0.4989
1178nm	0.46896	0.4348	0.40527	0.43459	0.43469	0.49193	0.5049	0.43777	0.45729	0.45861	0.43893	0.43893	0.44733	0.46867	0.40062	0.57209	0.50675	0.50675	0.41653	0.43529	0.42776	0.42136	0.3888	0.41314	0.43764	0.40053	0.39175	0.41463	0.40269	0.38353	0.42382	0.42109	0.43768	0.3939	0.50157	0.51405	0.53551	0.48448	0.56048	0.55938	0.54879	0.5346	0.5346	0.46978	0.48397	0.51165	0.51682	0.4778	0.49837
1179nm	0.46799	0.43389	0.40443	0.43376	0.43375	0.49096	0.50374	0.43677	0.45634	0.45757	0.43803	0.43803	0.44667	0.46758	0.39968	0.57083	0.50584	0.50584	0.41565	0.43442	0.42697	0.42041	0.38785	0.4123	0.43679	0.39972	0.39099	0.41383	0.40181	0.38268	0.42308	0.4204	0.43691	0.39318	0.50101	0.51367	0.53508	0.48398	0.56011	0.55889	0.5484	0.53413	0.53413	0.46921	0.48319	0.511	0.51617	0.47722	0.4979
1180nm	0.46707	0.43305	0.40363	0.43298	0.43289	0.49004	0.50264	0.43582	0.45544	0.4566	0.43718	0.43718	0.44602	0.46657	0.39878	0.56962	0.50494	0.50494	0.41479	0.43357	0.4262	0.41949	0.38695	0.41148	0.43597	0.39894	0.39026	0.41306	0.40095	0.38186	0.42236	0.41972	0.43616	0.39248	0.5005	0.51332	0.53467	0.48352	0.55975	0.55842	0.54805	0.5337	0.5337	0.4687	0.48245	0.51039	0.51554	0.47667	0.49748
1181nm	0.46621	0.43226	0.40287	0.43224	0.43209	0.48916	0.5016	0.4349	0.45461	0.45568	0.43638	0.43638	0.44538	0.46562	0.39792	0.56844	0.50406	0.50406	0.41394	0.43275	0.42544	0.41859	0.38609	0.41068	0.43515	0.39818	0.38954	0.41231	0.40011	0.38106	0.42167	0.41904	0.43544	0.3918	0.50005	0.51298	0.5343	0.48309	0.5594	0.55796	0.54773	0.53331	0.53331	0.46822	0.48176	0.50981	0.51494	0.47612	0.4971
1182nm	0.4654	0.43153	0.40213	0.43156	0.43136	0.48831	0.5006	0.43402	0.45382	0.45482	0.43564	0.43564	0.44474	0.46473	0.39709	0.56729	0.50317	0.50317	0.41311	0.43195	0.42471	0.41772	0.38529	0.40987	0.43435	0.39744	0.38884	0.41158	0.39929	0.38029	0.421	0.41837	0.43474	0.39112	0.49964	0.51264	0.53395	0.4827	0.55906	0.55751	0.54744	0.53296	0.53296	0.46779	0.4811	0.50925	0.51435	0.4756	0.49675
1183nm	0.46464	0.43086	0.40143	0.43093	0.4307	0.48748	0.49964	0.43318	0.4531	0.45403	0.43496	0.43496	0.44411	0.46391	0.3963	0.56615	0.50227	0.50227	0.41227	0.43117	0.42399	0.41687	0.38453	0.40907	0.43356	0.39672	0.38817	0.41086	0.39849	0.37953	0.42034	0.41769	0.43406	0.39044	0.4993	0.5123	0.53362	0.48235	0.55873	0.55708	0.54716	0.53263	0.53263	0.4674	0.48049	0.50871	0.5138	0.4751	0.49644
1184nm	0.46395	0.43023	0.40077	0.43036	0.43012	0.48666	0.49874	0.43237	0.45242	0.45329	0.43435	0.43435	0.44351	0.46313	0.39557	0.56503	0.50136	0.50136	0.41145	0.4304	0.42328	0.41606	0.38381	0.40828	0.43277	0.39601	0.38751	0.41015	0.39772	0.37878	0.41969	0.417	0.4334	0.38977	0.49902	0.51195	0.5333	0.48205	0.55841	0.55666	0.54688	0.53234	0.53234	0.46706	0.4799	0.50819	0.51328	0.47464	0.49615
1185nm	0.46332	0.42965	0.40014	0.42983	0.4296	0.48584	0.49789	0.4316	0.45179	0.45261	0.43379	0.43379	0.44294	0.46239	0.39489	0.5639	0.50043	0.50043	0.41065	0.42965	0.42259	0.41528	0.38315	0.4075	0.43198	0.39532	0.38689	0.40944	0.39697	0.37804	0.41905	0.41631	0.43276	0.38909	0.4988	0.51161	0.533	0.48179	0.55812	0.55625	0.5466	0.53206	0.53206	0.46674	0.47934	0.50769	0.5128	0.47421	0.49588
1186nm	0.46274	0.4291	0.39954	0.42936	0.42915	0.48502	0.4971	0.43086	0.4512	0.45199	0.43328	0.43328	0.4424	0.46168	0.39427	0.56278	0.4995	0.4995	0.40987	0.4289	0.42191	0.41454	0.38252	0.40675	0.4312	0.39464	0.38629	0.40873	0.39626	0.3773	0.41843	0.41561	0.43213	0.38843	0.49864	0.51127	0.53269	0.48158	0.55785	0.55586	0.54631	0.53181	0.53181	0.46646	0.47881	0.5072	0.51236	0.47383	0.49565
1187nm	0.46222	0.42859	0.39898	0.42892	0.42876	0.4842	0.49637	0.43017	0.45065	0.45142	0.43281	0.43281	0.44189	0.461	0.39371	0.56167	0.49858	0.49858	0.40912	0.42817	0.42124	0.41384	0.38193	0.40603	0.43043	0.39398	0.38573	0.40803	0.39557	0.37658	0.41782	0.41492	0.43152	0.38777	0.49854	0.51096	0.53238	0.48141	0.55761	0.5555	0.54601	0.53157	0.53157	0.46621	0.47831	0.50674	0.51195	0.47349	0.49544
1188nm	0.46175	0.42811	0.39845	0.42851	0.42843	0.48338	0.49572	0.42951	0.45013	0.4509	0.43237	0.43237	0.44141	0.46036	0.39322	0.56056	0.49766	0.49766	0.40842	0.42745	0.42058	0.41318	0.38138	0.40534	0.42965	0.39333	0.38519	0.40735	0.39491	0.37586	0.41724	0.41424	0.43091	0.38713	0.49847	0.51068	0.53207	0.48128	0.5574	0.55516	0.54571	0.53135	0.53135	0.46599	0.47784	0.50631	0.51158	0.47317	0.49527
1189nm	0.46131	0.42766	0.39794	0.42812	0.42816	0.48257	0.49513	0.42888	0.44964	0.45041	0.43197	0.43197	0.44095	0.45974	0.39278	0.55948	0.49676	0.49676	0.40776	0.42674	0.41993	0.41257	0.38088	0.4047	0.42889	0.39269	0.38468	0.40669	0.39427	0.37517	0.41668	0.41358	0.43032	0.3865	0.49845	0.51045	0.53175	0.48118	0.5572	0.55485	0.54541	0.53115	0.53115	0.46579	0.4774	0.50593	0.51123	0.47287	0.49512
1190nm	0.46091	0.42725	0.39745	0.42775	0.42792	0.48178	0.4946	0.4283	0.44917	0.44997	0.43158	0.43158	0.44052	0.45915	0.39239	0.55842	0.49588	0.49588	0.40715	0.42606	0.4193	0.412	0.38042	0.40409	0.42813	0.39208	0.3842	0.40606	0.39365	0.3745	0.41616	0.41294	0.42973	0.3859	0.49846	0.51028	0.53143	0.4811	0.55702	0.55458	0.54512	0.53097	0.53097	0.46562	0.47698	0.50558	0.51091	0.47259	0.495
1191nm	0.46054	0.42689	0.39699	0.42739	0.42773	0.48102	0.49412	0.42774	0.44873	0.44957	0.43122	0.43122	0.44009	0.45859	0.39203	0.55739	0.49503	0.49503	0.40658	0.42541	0.41868	0.41149	0.38	0.4035	0.42738	0.39149	0.38373	0.40545	0.39304	0.37385	0.41567	0.41232	0.42915	0.38532	0.49849	0.51016	0.53113	0.48104	0.55685	0.55435	0.54486	0.5308	0.5308	0.46548	0.47661	0.50527	0.51062	0.4723	0.4949
1192nm	0.4602	0.42658	0.39654	0.42705	0.42758	0.48029	0.49369	0.42723	0.44831	0.4492	0.43089	0.43089	0.43966	0.45808	0.39171	0.5564	0.49421	0.49421	0.40607	0.4248	0.41807	0.41102	0.37963	0.40294	0.42665	0.39092	0.38328	0.40488	0.39245	0.37323	0.41522	0.41171	0.42858	0.38476	0.49856	0.51008	0.53083	0.481	0.55669	0.55416	0.54464	0.53065	0.53065	0.46536	0.47627	0.505	0.51037	0.47201	0.49481
1193nm	0.45989	0.42632	0.39612	0.42674	0.42747	0.47959	0.49329	0.42675	0.44792	0.44888	0.4306	0.4306	0.43923	0.45762	0.39141	0.55545	0.4934	0.4934	0.4056	0.42421	0.41747	0.41059	0.37932	0.40238	0.42593	0.39039	0.38285	0.40434	0.39186	0.37263	0.4148	0.41113	0.42801	0.38424	0.49867	0.51005	0.53056	0.48096	0.55653	0.55402	0.54447	0.53052	0.53052	0.46527	0.47598	0.50477	0.51014	0.47172	0.49474
1194nm	0.45962	0.42613	0.39572	0.42645	0.42741	0.47892	0.49292	0.42632	0.44755	0.44859	0.43036	0.43036	0.43881	0.45721	0.39115	0.55454	0.49261	0.49261	0.40517	0.42366	0.41689	0.41021	0.37906	0.40184	0.42524	0.38989	0.38245	0.40384	0.39129	0.37206	0.41442	0.41056	0.42745	0.38374	0.49883	0.51004	0.53031	0.48092	0.55637	0.55392	0.54434	0.53039	0.53039	0.46521	0.47574	0.50456	0.50996	0.47144	0.49468
1195nm	0.45939	0.426	0.39536	0.42619	0.4274	0.47827	0.49258	0.42593	0.4472	0.44836	0.43017	0.43017	0.43838	0.45686	0.39091	0.55365	0.49183	0.49183	0.40477	0.42315	0.41632	0.40987	0.37886	0.40129	0.42457	0.38944	0.38207	0.40338	0.39074	0.37151	0.41407	0.41001	0.4269	0.38328	0.49905	0.51006	0.53009	0.4809	0.5562	0.55385	0.54426	0.53028	0.53028	0.46518	0.47555	0.50438	0.50983	0.4712	0.49465
1196nm	0.45921	0.42593	0.39505	0.42598	0.42746	0.47764	0.49226	0.42557	0.44688	0.44817	0.43003	0.43003	0.43797	0.45657	0.39073	0.55278	0.49105	0.49105	0.40441	0.42267	0.41578	0.40958	0.37872	0.40076	0.42393	0.38903	0.38173	0.40296	0.39022	0.37099	0.41374	0.40947	0.42638	0.38285	0.49932	0.51008	0.5299	0.4809	0.55604	0.55381	0.54422	0.53019	0.53019	0.46519	0.47541	0.50423	0.50975	0.47099	0.49465
1197nm	0.4591	0.42593	0.39478	0.42583	0.4276	0.47702	0.49198	0.42526	0.44658	0.44803	0.42995	0.42995	0.43756	0.45633	0.39059	0.55194	0.49027	0.49027	0.40408	0.42221	0.41525	0.40933	0.37865	0.40025	0.42333	0.38867	0.38144	0.40258	0.38972	0.3705	0.41345	0.40895	0.42588	0.38245	0.49966	0.51011	0.52973	0.48092	0.55589	0.55379	0.5442	0.53012	0.53012	0.46522	0.47531	0.50411	0.50972	0.47083	0.49469
1198nm	0.45906	0.42599	0.39458	0.42573	0.42781	0.4764	0.49174	0.42498	0.44632	0.44793	0.42992	0.42992	0.43717	0.45615	0.39052	0.5511	0.48949	0.48949	0.40378	0.42179	0.41475	0.40913	0.37863	0.39976	0.42276	0.38836	0.38119	0.40224	0.38927	0.37003	0.41318	0.40846	0.42542	0.38208	0.50005	0.51014	0.52959	0.48098	0.55575	0.5538	0.54421	0.53007	0.53007	0.46528	0.47526	0.50401	0.50973	0.47073	0.49478
1199nm	0.45909	0.42611	0.39444	0.42569	0.4281	0.4758	0.49155	0.42474	0.4461	0.44789	0.42993	0.42993	0.4368	0.45602	0.39052	0.55029	0.48871	0.48871	0.40352	0.4214	0.41427	0.40896	0.37866	0.39931	0.42222	0.3881	0.38099	0.40195	0.38886	0.3696	0.41294	0.408	0.425	0.38174	0.50049	0.51019	0.52947	0.48109	0.55563	0.55381	0.54422	0.53007	0.53007	0.46538	0.47524	0.50395	0.50979	0.47069	0.49492
1200nm	0.4592	0.42628	0.39435	0.42572	0.42847	0.47522	0.49143	0.42453	0.44592	0.44789	0.42998	0.42998	0.43645	0.45593	0.39059	0.54948	0.48794	0.48794	0.40329	0.42104	0.41382	0.40884	0.37875	0.39891	0.42172	0.38788	0.38084	0.4017	0.3885	0.36921	0.41272	0.40757	0.42463	0.38142	0.50095	0.51027	0.52936	0.48124	0.55554	0.55384	0.54423	0.53011	0.53011	0.4655	0.47525	0.50392	0.50988	0.4707	0.49511
1201nm	0.45937	0.4265	0.39432	0.42581	0.42891	0.47466	0.49138	0.42435	0.44579	0.44794	0.43006	0.43006	0.43613	0.4559	0.39072	0.5487	0.48719	0.48719	0.40309	0.42072	0.41341	0.40877	0.37888	0.39855	0.42125	0.38769	0.38072	0.40149	0.38819	0.36886	0.41254	0.40719	0.4243	0.38112	0.50144	0.51037	0.52926	0.48145	0.55547	0.55389	0.54424	0.5302	0.5302	0.46565	0.4753	0.50393	0.51	0.47074	0.49535
1202nm	0.45961	0.42677	0.39433	0.42595	0.42941	0.47413	0.4914	0.42421	0.44572	0.44805	0.43017	0.43017	0.43584	0.45591	0.39092	0.54795	0.48646	0.48646	0.40293	0.42043	0.41304	0.40873	0.37906	0.39824	0.42082	0.38755	0.38064	0.40132	0.38792	0.36855	0.41239	0.40686	0.42401	0.38084	0.50193	0.51052	0.52918	0.4817	0.55543	0.55394	0.54425	0.53034	0.53034	0.46583	0.47537	0.50398	0.51014	0.47081	0.49562
1203nm	0.45989	0.42707	0.39438	0.42614	0.42996	0.47364	0.4915	0.42412	0.44569	0.44821	0.43031	0.43031	0.43557	0.45597	0.39116	0.54722	0.48577	0.48577	0.40279	0.42019	0.41271	0.40874	0.37927	0.39797	0.42041	0.38743	0.38059	0.40118	0.3877	0.36829	0.41227	0.40655	0.42376	0.38057	0.50242	0.5107	0.52911	0.482	0.55543	0.55402	0.54428	0.53052	0.53052	0.46605	0.47548	0.50406	0.5103	0.4709	0.49593
1204nm	0.46022	0.42741	0.39446	0.42636	0.43054	0.47319	0.49167	0.42406	0.44572	0.44843	0.43048	0.43048	0.43533	0.45608	0.39144	0.54653	0.48511	0.48511	0.40268	0.42	0.41241	0.40878	0.37952	0.39774	0.42002	0.38734	0.38057	0.40108	0.3875	0.36806	0.41218	0.40628	0.42353	0.38032	0.50292	0.51092	0.52905	0.48232	0.55545	0.55411	0.54432	0.53074	0.53074	0.46629	0.47562	0.50418	0.51047	0.471	0.49625
1205nm	0.46057	0.42778	0.39456	0.42662	0.43115	0.47277	0.4919	0.42406	0.44579	0.4487	0.43071	0.43071	0.4351	0.45624	0.39174	0.54588	0.48449	0.48449	0.40259	0.41985	0.41216	0.40886	0.37979	0.39755	0.41967	0.38728	0.38056	0.401	0.38734	0.36786	0.41213	0.40603	0.42334	0.38009	0.50344	0.51118	0.52902	0.48267	0.5555	0.55422	0.5444	0.53098	0.53098	0.46658	0.47581	0.50432	0.51067	0.4711	0.49659
1206nm	0.46093	0.42818	0.39468	0.42691	0.43179	0.47238	0.49219	0.42411	0.4459	0.44902	0.43099	0.43099	0.43489	0.45647	0.39206	0.54526	0.48391	0.48391	0.40252	0.41975	0.41194	0.40899	0.3801	0.39739	0.41933	0.38723	0.38057	0.40096	0.38719	0.36769	0.4121	0.4058	0.42316	0.37988	0.50397	0.51147	0.52901	0.48304	0.55557	0.55435	0.54452	0.53124	0.53124	0.4669	0.47605	0.5045	0.51089	0.4712	0.49695
1207nm	0.46132	0.42861	0.39482	0.42721	0.43246	0.47202	0.49252	0.42421	0.44605	0.44939	0.43132	0.43132	0.4347	0.45675	0.39239	0.54467	0.48336	0.48336	0.40249	0.41968	0.41175	0.40915	0.38045	0.39726	0.41902	0.38721	0.38061	0.40093	0.38706	0.36755	0.41211	0.40557	0.423	0.3797	0.50455	0.51178	0.52903	0.48343	0.55566	0.55452	0.54467	0.53151	0.53151	0.46726	0.47635	0.50471	0.51113	0.47133	0.49733
1208nm	0.46173	0.42908	0.39498	0.42754	0.43316	0.47167	0.4929	0.42435	0.44624	0.44981	0.43171	0.43171	0.43451	0.45709	0.39276	0.54412	0.48284	0.48284	0.40249	0.41964	0.4116	0.40935	0.38082	0.39716	0.41874	0.38721	0.38066	0.40094	0.38695	0.36743	0.41214	0.40535	0.42285	0.37955	0.50518	0.51213	0.52907	0.48382	0.55579	0.55471	0.54485	0.53179	0.53179	0.46766	0.47669	0.50496	0.51141	0.47148	0.49774
1209nm	0.46216	0.42959	0.39516	0.42789	0.4339	0.47133	0.49331	0.42455	0.44646	0.45026	0.43215	0.43215	0.43433	0.45749	0.39316	0.54358	0.48235	0.48235	0.40252	0.41963	0.41147	0.40959	0.38124	0.39708	0.41848	0.38724	0.38074	0.40097	0.38686	0.36732	0.41221	0.40515	0.42271	0.37944	0.50586	0.51249	0.52916	0.48423	0.55594	0.55494	0.54506	0.53208	0.53208	0.46808	0.47708	0.50524	0.51171	0.47166	0.49816
1210nm	0.46263	0.43015	0.39537	0.42826	0.43468	0.47101	0.49376	0.42478	0.4467	0.45073	0.43263	0.43263	0.43415	0.45794	0.39361	0.54307	0.48187	0.48187	0.40259	0.41963	0.41136	0.40986	0.3817	0.39703	0.41824	0.3873	0.38084	0.40103	0.3868	0.36724	0.4123	0.40496	0.4226	0.37937	0.50661	0.51287	0.52927	0.48465	0.55613	0.55521	0.54529	0.53239	0.53239	0.46852	0.47751	0.50556	0.51203	0.47187	0.49862
1211nm	0.46314	0.43074	0.3956	0.42866	0.43552	0.4707	0.49425	0.42504	0.44697	0.45123	0.43315	0.43315	0.43398	0.45844	0.3941	0.54259	0.48142	0.48142	0.4027	0.41965	0.41128	0.41017	0.3822	0.39701	0.41802	0.3874	0.38097	0.40112	0.38676	0.36717	0.41242	0.40481	0.4225	0.37934	0.50743	0.51328	0.52941	0.48509	0.55636	0.55552	0.54553	0.53273	0.53273	0.46898	0.47796	0.50591	0.51238	0.47213	0.49911
1212nm	0.4637	0.43139	0.39586	0.42909	0.4364	0.47042	0.49477	0.42533	0.44727	0.45175	0.43368	0.43368	0.43381	0.45897	0.39465	0.54213	0.48098	0.48098	0.40284	0.41968	0.41122	0.4105	0.38273	0.39702	0.41782	0.38753	0.38113	0.40124	0.38676	0.36712	0.41256	0.40469	0.42243	0.37933	0.5083	0.51372	0.52959	0.48554	0.55663	0.55586	0.54578	0.53311	0.53311	0.46947	0.47843	0.50629	0.51275	0.47242	0.49962
1213nm	0.46431	0.43207	0.39614	0.42954	0.43733	0.47017	0.49533	0.42564	0.4476	0.45229	0.43423	0.43423	0.43365	0.45952	0.39525	0.5417	0.48058	0.48058	0.403	0.41973	0.41117	0.41085	0.38331	0.39706	0.41764	0.38769	0.38132	0.40139	0.38679	0.36709	0.41272	0.40461	0.42239	0.37935	0.50921	0.51418	0.52978	0.48602	0.55695	0.55623	0.54604	0.53353	0.53353	0.46997	0.47891	0.50668	0.51314	0.47275	0.50015
1214nm	0.46496	0.43278	0.39645	0.43002	0.43829	0.46997	0.49593	0.42597	0.44794	0.45284	0.43478	0.43478	0.4335	0.4601	0.39589	0.5413	0.48021	0.48021	0.40319	0.4198	0.41115	0.41122	0.38393	0.39713	0.41748	0.3879	0.38154	0.40156	0.38686	0.36708	0.41291	0.40459	0.42238	0.37939	0.51015	0.51468	0.53	0.4865	0.5573	0.55662	0.54631	0.53399	0.53399	0.47048	0.47939	0.50709	0.51355	0.4731	0.50069
1215nm	0.46566	0.43352	0.39678	0.43052	0.43928	0.46982	0.49657	0.42633	0.44831	0.45341	0.43534	0.43534	0.43337	0.46069	0.39656	0.54093	0.47989	0.47989	0.40339	0.4199	0.41115	0.41161	0.38457	0.39721	0.41735	0.38813	0.38178	0.40176	0.38697	0.36709	0.41312	0.4046	0.4224	0.37945	0.51112	0.51519	0.53024	0.48701	0.55769	0.55701	0.54659	0.5345	0.5345	0.47103	0.47987	0.50749	0.51397	0.47347	0.50125
1216nm	0.46638	0.43428	0.39713	0.43104	0.44029	0.46972	0.49725	0.4267	0.44869	0.45399	0.43589	0.43589	0.43325	0.46129	0.39724	0.5406	0.4796	0.4796	0.4036	0.42002	0.41116	0.41201	0.38525	0.39732	0.41723	0.38841	0.38204	0.40197	0.3871	0.36712	0.41334	0.40465	0.42246	0.37951	0.51209	0.51573	0.53049	0.48753	0.5581	0.55741	0.54689	0.53504	0.53504	0.4716	0.48035	0.50788	0.51442	0.47385	0.50181
1217nm	0.46712	0.43505	0.39749	0.43157	0.4413	0.46965	0.49797	0.42711	0.44908	0.4546	0.43646	0.43646	0.43315	0.46191	0.39793	0.54031	0.47937	0.47937	0.40383	0.42018	0.41119	0.41242	0.38594	0.39744	0.41713	0.38871	0.38232	0.4022	0.38725	0.36717	0.41358	0.40473	0.42255	0.37959	0.51306	0.51628	0.53076	0.48807	0.55852	0.55781	0.54721	0.5356	0.5356	0.4722	0.48083	0.50827	0.5149	0.47424	0.50238
1218nm	0.46786	0.43582	0.39786	0.43211	0.44231	0.46962	0.49871	0.42754	0.44948	0.45522	0.43703	0.43703	0.43307	0.46255	0.3986	0.54004	0.47917	0.47917	0.40407	0.42036	0.41124	0.41285	0.38666	0.39757	0.41706	0.38904	0.38261	0.40244	0.38741	0.36724	0.41384	0.40483	0.42267	0.37968	0.51404	0.51683	0.53104	0.48864	0.55895	0.55819	0.54756	0.53616	0.53616	0.47283	0.48134	0.50866	0.51541	0.47464	0.50297
1219nm	0.4686	0.4366	0.39824	0.43265	0.44331	0.46959	0.49948	0.428	0.44988	0.45587	0.43762	0.43762	0.43302	0.4632	0.39927	0.53979	0.479	0.479	0.40434	0.42057	0.4113	0.41331	0.38739	0.39771	0.41702	0.38939	0.38292	0.40268	0.38758	0.36732	0.41411	0.40493	0.42282	0.37979	0.51502	0.51738	0.53133	0.48923	0.55937	0.55857	0.54792	0.53673	0.53673	0.47349	0.48186	0.50904	0.51595	0.47506	0.50356
1220nm	0.46934	0.43738	0.39862	0.4332	0.44431	0.46957	0.50027	0.42849	0.45028	0.45653	0.43823	0.43823	0.43298	0.46389	0.39992	0.53957	0.47886	0.47886	0.40463	0.4208	0.41138	0.41379	0.38814	0.39786	0.41701	0.38975	0.38324	0.40294	0.38776	0.36742	0.4144	0.40504	0.42298	0.37991	0.516	0.51792	0.53163	0.48984	0.55978	0.55895	0.54829	0.53728	0.53728	0.47416	0.48241	0.50945	0.51653	0.47549	0.50418
1221nm	0.47007	0.43818	0.39901	0.43377	0.4453	0.46954	0.50108	0.429	0.45069	0.45721	0.43887	0.43887	0.43297	0.4646	0.40058	0.53936	0.47874	0.47874	0.40495	0.42103	0.41147	0.4143	0.38891	0.39803	0.41702	0.39012	0.38357	0.4032	0.38795	0.36754	0.41471	0.40516	0.42316	0.38005	0.517	0.51845	0.53194	0.49047	0.5602	0.55934	0.54867	0.53782	0.53782	0.47485	0.48299	0.50988	0.51714	0.47594	0.50482
1222nm	0.47081	0.43898	0.3994	0.43435	0.4463	0.46949	0.50191	0.42953	0.4511	0.4579	0.43952	0.43952	0.43297	0.46535	0.40124	0.53917	0.47861	0.47861	0.4053	0.42128	0.41157	0.41484	0.38969	0.3982	0.41705	0.39051	0.38391	0.40347	0.38814	0.36768	0.41504	0.40529	0.42336	0.38021	0.518	0.51898	0.53226	0.49111	0.56061	0.55975	0.54906	0.53835	0.53835	0.47554	0.4836	0.51034	0.51776	0.47639	0.50547
1223nm	0.47155	0.43981	0.3998	0.43494	0.4473	0.46944	0.50274	0.43008	0.45153	0.45861	0.4402	0.4402	0.43298	0.46612	0.40191	0.53898	0.47849	0.47849	0.40568	0.42152	0.41169	0.4154	0.39048	0.39838	0.41711	0.3909	0.38425	0.40376	0.38834	0.36783	0.41538	0.40543	0.42356	0.3804	0.51901	0.5195	0.53258	0.49177	0.56103	0.56018	0.54946	0.53888	0.53888	0.47622	0.48423	0.51085	0.51839	0.47685	0.50615
1224nm	0.47231	0.44065	0.40021	0.43556	0.44831	0.46937	0.5036	0.43064	0.45198	0.45933	0.44089	0.44089	0.433	0.46692	0.40261	0.53881	0.47837	0.47837	0.40608	0.42177	0.41183	0.41598	0.39128	0.39859	0.41718	0.39129	0.3846	0.40406	0.38856	0.36801	0.41574	0.4056	0.42378	0.3806	0.52002	0.52002	0.53291	0.49242	0.56147	0.56065	0.54985	0.5394	0.5394	0.47689	0.48487	0.51139	0.51901	0.47731	0.50683
1225nm	0.47309	0.44151	0.40064	0.4362	0.44934	0.46932	0.50447	0.43122	0.45244	0.46006	0.4416	0.4416	0.43303	0.46773	0.40332	0.53865	0.47824	0.47824	0.4065	0.42202	0.412	0.41657	0.39208	0.39881	0.41728	0.39169	0.38495	0.40438	0.3888	0.3682	0.41611	0.40579	0.424	0.38082	0.52103	0.52054	0.53325	0.49308	0.56192	0.56115	0.55025	0.53994	0.53994	0.47753	0.48551	0.51197	0.51961	0.47777	0.50751
1226nm	0.47388	0.44237	0.40108	0.43686	0.45038	0.46928	0.50536	0.43181	0.45293	0.46079	0.44233	0.44233	0.43308	0.46856	0.40405	0.53851	0.47812	0.47812	0.40693	0.42227	0.41219	0.41717	0.39289	0.39905	0.41738	0.39211	0.38532	0.40472	0.38906	0.3684	0.41649	0.40601	0.42424	0.38106	0.52204	0.52108	0.53359	0.49372	0.56239	0.56168	0.55066	0.54049	0.54049	0.47817	0.48616	0.51258	0.52018	0.47823	0.50818
1227nm	0.4747	0.44325	0.40155	0.43754	0.45143	0.46927	0.50625	0.4324	0.45343	0.46153	0.44307	0.44307	0.43314	0.46939	0.40478	0.5384	0.478	0.478	0.40735	0.42253	0.4124	0.41777	0.39369	0.39931	0.41751	0.39254	0.3857	0.40507	0.38935	0.36862	0.41689	0.40625	0.42449	0.38131	0.52303	0.52161	0.53394	0.49434	0.56288	0.56222	0.55109	0.54105	0.54105	0.47879	0.48681	0.5132	0.52072	0.47868	0.50884
1228nm	0.47553	0.44412	0.40204	0.43821	0.45249	0.46929	0.50716	0.433	0.45395	0.46228	0.44382	0.44382	0.43323	0.47022	0.40553	0.5383	0.4779	0.4779	0.40777	0.42281	0.41263	0.41837	0.3945	0.3996	0.41764	0.39298	0.38609	0.40544	0.38966	0.36886	0.41729	0.40652	0.42475	0.38157	0.52399	0.52215	0.53429	0.49495	0.56337	0.56276	0.55155	0.54162	0.54162	0.47941	0.48746	0.51382	0.52124	0.47912	0.50948
1229nm	0.47636	0.44498	0.40254	0.43889	0.45355	0.46934	0.50807	0.43359	0.45448	0.46302	0.44458	0.44458	0.43333	0.47105	0.40627	0.53823	0.47781	0.47781	0.40819	0.4231	0.41289	0.41897	0.3953	0.39991	0.4178	0.39345	0.38649	0.40583	0.38999	0.36911	0.4177	0.4068	0.42503	0.38185	0.52493	0.52269	0.53465	0.49553	0.56386	0.5633	0.55202	0.5422	0.5422	0.48004	0.4881	0.51443	0.52173	0.47957	0.5101
1230nm	0.47719	0.44583	0.40306	0.43956	0.45462	0.46942	0.50897	0.43417	0.45502	0.46377	0.44533	0.44533	0.43346	0.47187	0.40701	0.53819	0.47775	0.47775	0.40859	0.4234	0.41316	0.41956	0.39609	0.40025	0.41797	0.39393	0.38691	0.40623	0.39034	0.36939	0.41813	0.40708	0.42532	0.38213	0.52584	0.52321	0.53502	0.49611	0.56434	0.56382	0.55252	0.54276	0.54276	0.48067	0.48873	0.51503	0.52222	0.48003	0.51071
1231nm	0.47801	0.44665	0.40359	0.44021	0.45567	0.46952	0.50986	0.43475	0.45556	0.46451	0.44609	0.44609	0.43361	0.47268	0.40773	0.53816	0.47772	0.47772	0.409	0.42373	0.41344	0.42014	0.39689	0.4006	0.41816	0.39442	0.38734	0.40665	0.3907	0.36968	0.41856	0.40737	0.42563	0.38242	0.52673	0.52373	0.53539	0.49668	0.56482	0.56433	0.55305	0.54332	0.54332	0.48131	0.48936	0.5156	0.52271	0.4805	0.5113
1232nm	0.47882	0.44746	0.40411	0.44084	0.45671	0.46963	0.51074	0.43531	0.45611	0.46525	0.44683	0.44683	0.43377	0.47349	0.40845	0.53815	0.47772	0.47772	0.40941	0.42407	0.41373	0.42073	0.39767	0.40098	0.41838	0.39493	0.38779	0.40706	0.39108	0.37	0.41901	0.40765	0.42596	0.38273	0.5276	0.52423	0.53577	0.49724	0.5653	0.56482	0.55358	0.54386	0.54386	0.48195	0.48998	0.51615	0.52321	0.48099	0.51189
1233nm	0.4796	0.44824	0.40462	0.44146	0.45772	0.46976	0.5116	0.43586	0.45665	0.46597	0.44756	0.44756	0.43394	0.47429	0.40916	0.53816	0.47775	0.47775	0.40982	0.42442	0.41403	0.42131	0.39846	0.40136	0.41861	0.39543	0.38825	0.40748	0.39146	0.37034	0.41947	0.40793	0.4263	0.38304	0.52845	0.52472	0.53616	0.49781	0.56577	0.5653	0.55413	0.54439	0.54439	0.48259	0.49059	0.51668	0.52374	0.4815	0.51247
1234nm	0.48037	0.44901	0.40512	0.44207	0.45871	0.4699	0.51245	0.4364	0.45719	0.46669	0.44826	0.44826	0.43411	0.47509	0.40987	0.53819	0.47781	0.47781	0.41025	0.42478	0.41433	0.42189	0.39923	0.40174	0.41886	0.39594	0.38871	0.40789	0.39185	0.37069	0.41994	0.40821	0.42666	0.38337	0.5293	0.52519	0.53655	0.49838	0.56625	0.56578	0.55468	0.5449	0.5449	0.48322	0.49119	0.51719	0.52429	0.48202	0.51306
1235nm	0.48113	0.44978	0.40561	0.44268	0.45967	0.47006	0.51327	0.43694	0.45772	0.46739	0.44895	0.44895	0.43428	0.47588	0.41056	0.53824	0.47791	0.47791	0.41068	0.42514	0.41464	0.42247	0.4	0.40212	0.41913	0.39644	0.38918	0.40829	0.39224	0.37105	0.42041	0.4085	0.42703	0.38371	0.53014	0.52567	0.53696	0.49895	0.56673	0.56626	0.55521	0.5454	0.5454	0.48382	0.49177	0.5177	0.52487	0.48255	0.51365
1236nm	0.48188	0.45053	0.40607	0.44329	0.46061	0.47023	0.51408	0.43747	0.45825	0.46808	0.44962	0.44962	0.43446	0.47665	0.41125	0.53831	0.47805	0.47805	0.41113	0.4255	0.41494	0.42305	0.40076	0.40249	0.4194	0.39694	0.38965	0.40868	0.39263	0.37142	0.42088	0.4088	0.4274	0.38405	0.53098	0.52615	0.53739	0.49952	0.56722	0.56676	0.55573	0.54591	0.54591	0.4844	0.49233	0.51821	0.52547	0.48309	0.51424
1237nm	0.48261	0.45129	0.40652	0.44391	0.46153	0.47042	0.51487	0.43801	0.45876	0.46875	0.45027	0.45027	0.43463	0.47741	0.41193	0.53841	0.47823	0.47823	0.41158	0.42586	0.41525	0.42361	0.40151	0.40286	0.41968	0.39742	0.3901	0.40906	0.39301	0.37179	0.42134	0.40911	0.42778	0.3844	0.53183	0.52664	0.53782	0.50009	0.56772	0.56727	0.55622	0.54642	0.54642	0.48496	0.49288	0.51873	0.52607	0.48361	0.51484
1238nm	0.48334	0.45203	0.40696	0.44453	0.46242	0.47065	0.51565	0.43855	0.45926	0.46941	0.45091	0.45091	0.43482	0.47815	0.41259	0.53855	0.47846	0.47846	0.41203	0.42621	0.41556	0.42417	0.40223	0.40322	0.41996	0.39791	0.39055	0.40943	0.3934	0.37215	0.42178	0.40944	0.42815	0.38475	0.53267	0.52715	0.53827	0.50065	0.56822	0.5678	0.55668	0.54694	0.54694	0.4855	0.49341	0.51927	0.52668	0.48412	0.51543
1239nm	0.48406	0.45278	0.4074	0.44517	0.46329	0.47092	0.51643	0.4391	0.45975	0.47007	0.45153	0.45153	0.43501	0.47887	0.41323	0.53872	0.47871	0.47871	0.41247	0.42656	0.41588	0.4247	0.40294	0.40357	0.42023	0.39838	0.39097	0.40978	0.39377	0.3725	0.42221	0.40979	0.42852	0.3851	0.5335	0.52767	0.53873	0.5012	0.5687	0.56834	0.55713	0.54748	0.54748	0.48603	0.49394	0.51982	0.52727	0.48461	0.51601
1240nm	0.48476	0.45351	0.40783	0.44581	0.46415	0.47123	0.51719	0.43966	0.46024	0.47071	0.45215	0.45215	0.43522	0.47956	0.41386	0.53893	0.47901	0.47901	0.41291	0.42691	0.4162	0.42522	0.40363	0.40392	0.42051	0.39886	0.39138	0.41012	0.39414	0.37284	0.42262	0.41015	0.42889	0.38545	0.53432	0.5282	0.53919	0.50174	0.56918	0.56888	0.55755	0.54802	0.54802	0.48655	0.49448	0.52038	0.52784	0.48509	0.51659
1241nm	0.48545	0.45422	0.40827	0.44645	0.465	0.47158	0.51795	0.44022	0.46073	0.47134	0.45276	0.45276	0.43545	0.48024	0.41446	0.53918	0.47933	0.47933	0.41334	0.42724	0.41653	0.42572	0.40429	0.40428	0.42077	0.39934	0.39176	0.41045	0.39451	0.37317	0.42302	0.41052	0.42926	0.38579	0.53511	0.52874	0.53965	0.50226	0.56962	0.56944	0.55795	0.54858	0.54858	0.48708	0.49502	0.52095	0.52839	0.48555	0.51715
1242nm	0.48612	0.45491	0.40871	0.44708	0.46583	0.47198	0.5187	0.44078	0.46122	0.47196	0.45335	0.45335	0.43569	0.48089	0.41503	0.53946	0.47967	0.47967	0.41376	0.42757	0.41686	0.4262	0.40493	0.40465	0.42104	0.39982	0.39214	0.41078	0.39488	0.37349	0.4234	0.4109	0.42962	0.38613	0.53587	0.52928	0.54011	0.50275	0.57005	0.56998	0.55835	0.54913	0.54913	0.4876	0.49557	0.52153	0.52891	0.486	0.5177
1243nm	0.48678	0.45558	0.40915	0.4477	0.46663	0.47241	0.51943	0.44133	0.46172	0.47256	0.45394	0.45394	0.43596	0.48154	0.4156	0.53978	0.48002	0.48002	0.41417	0.4279	0.4172	0.42667	0.40555	0.40502	0.42131	0.40029	0.39251	0.41111	0.39524	0.37381	0.42377	0.41129	0.42998	0.38647	0.53657	0.52981	0.54055	0.50323	0.57045	0.57052	0.55874	0.54968	0.54968	0.48813	0.49612	0.52209	0.5294	0.48644	0.51824
1244nm	0.48742	0.45622	0.40961	0.4483	0.46741	0.47287	0.52015	0.44188	0.46222	0.47315	0.4545	0.4545	0.43625	0.48217	0.41614	0.54012	0.48038	0.48038	0.41458	0.42823	0.41753	0.42712	0.40614	0.40541	0.42159	0.40076	0.39288	0.41145	0.3956	0.37413	0.42414	0.41167	0.43035	0.3868	0.53723	0.53033	0.54097	0.50369	0.57083	0.57105	0.55913	0.55021	0.55021	0.48864	0.49668	0.52264	0.52987	0.48688	0.51876
1245nm	0.48804	0.45682	0.41006	0.44887	0.46814	0.47334	0.52085	0.44242	0.46272	0.47372	0.45505	0.45505	0.43655	0.4828	0.41667	0.5405	0.48075	0.48075	0.41498	0.42856	0.41787	0.42756	0.4067	0.40581	0.42187	0.40122	0.39325	0.41179	0.39597	0.37446	0.42451	0.41205	0.43072	0.38713	0.53782	0.53082	0.54139	0.50413	0.57119	0.57157	0.55954	0.55072	0.55072	0.48914	0.49722	0.52317	0.53033	0.48732	0.51926
1246nm	0.48864	0.45739	0.41052	0.44941	0.46884	0.47384	0.52152	0.44294	0.46323	0.47427	0.45556	0.45556	0.43685	0.48342	0.41719	0.54089	0.48112	0.48112	0.41539	0.4289	0.4182	0.42799	0.40724	0.40621	0.42216	0.40166	0.39363	0.41214	0.39633	0.3748	0.42489	0.41243	0.43111	0.38747	0.53836	0.53129	0.54179	0.50456	0.57156	0.57207	0.55994	0.55121	0.55121	0.4896	0.49774	0.52367	0.53077	0.48776	0.51975
1247nm	0.48922	0.45794	0.41097	0.44992	0.46948	0.47434	0.52216	0.44344	0.46373	0.47478	0.45604	0.45604	0.43717	0.48402	0.4177	0.54131	0.4815	0.4815	0.4158	0.42923	0.41853	0.42842	0.40776	0.40661	0.42246	0.40208	0.39402	0.4125	0.3967	0.37515	0.42528	0.4128	0.43151	0.3878	0.53883	0.53174	0.54218	0.50497	0.57193	0.57256	0.56036	0.55167	0.55167	0.49004	0.49822	0.52414	0.53121	0.48819	0.52022
1248nm	0.48979	0.45845	0.41141	0.4504	0.47007	0.47484	0.52276	0.44393	0.4642	0.47525	0.45649	0.45649	0.43748	0.4846	0.41819	0.54175	0.48189	0.48189	0.41621	0.42958	0.41886	0.42885	0.40825	0.40701	0.42278	0.40249	0.39441	0.41286	0.39707	0.37551	0.42567	0.41317	0.43191	0.38814	0.53926	0.53217	0.54257	0.50537	0.57232	0.57304	0.56078	0.5521	0.5521	0.49043	0.49865	0.52459	0.53165	0.48862	0.52068
1249nm	0.49033	0.45895	0.41184	0.45085	0.47061	0.47535	0.52331	0.44439	0.46466	0.47569	0.4569	0.4569	0.43781	0.48516	0.41866	0.5422	0.48228	0.48228	0.41662	0.42992	0.4192	0.42927	0.4087	0.4074	0.42311	0.40287	0.3948	0.41323	0.39744	0.37588	0.42607	0.41353	0.43232	0.38848	0.53965	0.53258	0.54296	0.50576	0.57273	0.5735	0.5612	0.55251	0.55251	0.49079	0.49903	0.52502	0.53209	0.48903	0.52111
1250nm	0.49085	0.45941	0.41226	0.45128	0.47109	0.47586	0.52383	0.44484	0.46508	0.47608	0.45728	0.45728	0.43814	0.48567	0.4191	0.54266	0.48269	0.48269	0.41702	0.43027	0.41953	0.42969	0.40913	0.40779	0.42346	0.40324	0.39518	0.41359	0.39781	0.37625	0.42647	0.41388	0.43273	0.38883	0.54001	0.53297	0.54336	0.50615	0.57314	0.57394	0.56161	0.55288	0.55288	0.49113	0.49937	0.52542	0.53254	0.48944	0.52153
1251nm	0.49135	0.45986	0.41266	0.45169	0.47152	0.47638	0.5243	0.44527	0.46546	0.47644	0.45763	0.45763	0.43848	0.48614	0.41951	0.54312	0.48312	0.48312	0.41742	0.43061	0.41987	0.43009	0.40953	0.40816	0.42382	0.4036	0.39555	0.41396	0.39818	0.37661	0.42685	0.41422	0.43314	0.38918	0.54035	0.53335	0.54376	0.50651	0.57357	0.57437	0.56201	0.55323	0.55323	0.49144	0.49966	0.52581	0.53299	0.48984	0.52192
1252nm	0.49181	0.46027	0.41304	0.45207	0.47191	0.47689	0.52474	0.44567	0.46581	0.47676	0.45795	0.45795	0.43884	0.48656	0.41988	0.54359	0.48356	0.48356	0.41779	0.43095	0.42021	0.43047	0.40989	0.40853	0.4242	0.40395	0.3959	0.41432	0.39854	0.37696	0.42722	0.41455	0.43355	0.38952	0.54067	0.5337	0.54417	0.50686	0.57399	0.57476	0.56238	0.55356	0.55356	0.49175	0.49991	0.52619	0.53343	0.49022	0.52231
1253nm	0.49224	0.46066	0.4134	0.45243	0.47225	0.4774	0.52514	0.44604	0.46612	0.47706	0.45825	0.45825	0.43922	0.48694	0.42022	0.54405	0.48401	0.48401	0.41814	0.43128	0.42055	0.43082	0.41021	0.4089	0.42458	0.40429	0.39623	0.41467	0.3989	0.3773	0.42757	0.41486	0.43394	0.38987	0.54099	0.53403	0.54457	0.50719	0.57441	0.57514	0.56273	0.55386	0.55386	0.49205	0.50014	0.52655	0.53386	0.4906	0.52267
1254nm	0.49263	0.461	0.41373	0.45277	0.47255	0.47792	0.52551	0.44638	0.4664	0.47733	0.45852	0.45852	0.43962	0.48727	0.42052	0.54451	0.48447	0.48447	0.41846	0.4316	0.42089	0.43114	0.41049	0.40925	0.42497	0.40462	0.39654	0.41501	0.39926	0.37762	0.4279	0.41518	0.43432	0.39022	0.54128	0.53434	0.54495	0.50749	0.57481	0.57548	0.56305	0.55414	0.55414	0.49234	0.50036	0.5269	0.53429	0.49096	0.52303
1255nm	0.49297	0.4613	0.41403	0.45307	0.4728	0.47843	0.52586	0.4467	0.46666	0.47759	0.45877	0.45877	0.44003	0.48755	0.42078	0.54497	0.48494	0.48494	0.41874	0.43191	0.42123	0.43142	0.41073	0.4096	0.42537	0.40495	0.39682	0.41533	0.39961	0.37793	0.42821	0.41549	0.4347	0.39056	0.54155	0.53461	0.54531	0.50776	0.57517	0.57579	0.56333	0.55441	0.55441	0.49261	0.50057	0.52724	0.53468	0.49132	0.52337
1256nm	0.49327	0.46156	0.4143	0.45336	0.47301	0.47894	0.52619	0.44698	0.46691	0.47783	0.459	0.459	0.44045	0.48781	0.42101	0.54543	0.48542	0.48542	0.41899	0.43221	0.42158	0.43167	0.41093	0.40994	0.42576	0.40526	0.39709	0.41564	0.39997	0.37823	0.42849	0.4158	0.43506	0.3909	0.54177	0.53486	0.54565	0.508	0.57551	0.57606	0.56357	0.55466	0.55466	0.49287	0.50077	0.52756	0.53505	0.49166	0.52369
1257nm	0.49351	0.46176	0.41454	0.45361	0.47318	0.47944	0.5265	0.44723	0.46715	0.47806	0.4592	0.4592	0.44087	0.48803	0.4212	0.54589	0.4859	0.4859	0.4192	0.43249	0.42191	0.43188	0.41109	0.41027	0.42616	0.40555	0.39735	0.41592	0.40032	0.37852	0.42875	0.41611	0.43543	0.39125	0.54194	0.53509	0.54595	0.5082	0.5758	0.57631	0.56378	0.5549	0.5549	0.4931	0.50096	0.52786	0.53538	0.49199	0.52399
1258nm	0.49371	0.46192	0.41476	0.45384	0.4733	0.47994	0.52679	0.44745	0.46739	0.47828	0.45938	0.45938	0.44129	0.48821	0.42137	0.54636	0.48639	0.48639	0.41939	0.43276	0.42224	0.43205	0.41121	0.41059	0.42655	0.40583	0.3976	0.41618	0.40066	0.3788	0.42899	0.41643	0.43579	0.39158	0.54205	0.53528	0.54621	0.50837	0.57605	0.57653	0.56396	0.55513	0.55513	0.49329	0.50114	0.52815	0.53567	0.49231	0.52427
1259nm	0.49386	0.46204	0.41496	0.45404	0.47337	0.48044	0.52705	0.44763	0.46762	0.47847	0.45953	0.45953	0.44169	0.48836	0.4215	0.54683	0.48689	0.48689	0.41954	0.43301	0.42257	0.4322	0.41128	0.41089	0.42693	0.40607	0.39783	0.41641	0.401	0.37907	0.42922	0.41676	0.43616	0.39191	0.54209	0.53546	0.54645	0.5085	0.57625	0.57672	0.5641	0.55533	0.55533	0.49343	0.50131	0.52842	0.53591	0.49261	0.5245
1260nm	0.49397	0.46211	0.41514	0.45422	0.4734	0.48093	0.52727	0.44779	0.46785	0.47862	0.45965	0.45965	0.44207	0.48848	0.4216	0.54732	0.48739	0.48739	0.41968	0.43324	0.42288	0.43233	0.41132	0.41118	0.42731	0.40629	0.39805	0.41662	0.40131	0.37934	0.42943	0.41708	0.43653	0.39223	0.54207	0.53561	0.54666	0.5086	0.57641	0.57689	0.56422	0.55551	0.55551	0.49353	0.50146	0.52867	0.53611	0.49288	0.52469
1261nm	0.49405	0.46215	0.4153	0.45437	0.47338	0.48142	0.52743	0.44792	0.46805	0.47874	0.45974	0.45974	0.44243	0.48855	0.42167	0.54782	0.48789	0.48789	0.41981	0.43346	0.42318	0.43245	0.41131	0.41145	0.42767	0.40647	0.39825	0.41679	0.40161	0.3796	0.42962	0.4174	0.43691	0.39253	0.54199	0.53575	0.54685	0.50868	0.57653	0.57705	0.56433	0.55566	0.55566	0.49358	0.50159	0.5289	0.53625	0.49313	0.52483
1262nm	0.4941	0.46215	0.41544	0.45451	0.47331	0.48191	0.52754	0.44802	0.46824	0.4788	0.4598	0.4598	0.44277	0.48856	0.42171	0.54832	0.4884	0.4884	0.41992	0.43366	0.42348	0.43255	0.41127	0.4117	0.42803	0.40662	0.39843	0.41695	0.40189	0.37986	0.4298	0.41771	0.43727	0.39281	0.54187	0.53588	0.54702	0.50873	0.57661	0.5772	0.56442	0.55577	0.55577	0.4936	0.50169	0.5291	0.53636	0.49335	0.52492
1263nm	0.49412	0.46212	0.41558	0.45462	0.47319	0.4824	0.52758	0.44809	0.4684	0.47881	0.45983	0.45983	0.44308	0.48852	0.42171	0.54883	0.4889	0.4889	0.42003	0.43384	0.42376	0.43264	0.4112	0.41192	0.42838	0.40674	0.39859	0.41708	0.40214	0.38011	0.42997	0.418	0.43762	0.39306	0.54172	0.53598	0.54719	0.50876	0.57666	0.57735	0.56451	0.55583	0.55583	0.49359	0.50177	0.52927	0.53644	0.49355	0.52496
1264nm	0.49412	0.46206	0.4157	0.45471	0.47302	0.48288	0.52756	0.44813	0.46852	0.47875	0.45983	0.45983	0.44337	0.48842	0.42168	0.54933	0.4894	0.4894	0.42013	0.43399	0.42403	0.43271	0.41109	0.41213	0.42872	0.40683	0.39872	0.41719	0.40235	0.38034	0.43011	0.41826	0.43796	0.39329	0.54155	0.53606	0.54735	0.50877	0.57669	0.57748	0.56458	0.55584	0.55584	0.49355	0.50181	0.5294	0.53649	0.49372	0.52496
1265nm	0.4941	0.46196	0.4158	0.45477	0.47279	0.48335	0.52747	0.44814	0.4686	0.47864	0.45979	0.45979	0.44365	0.48827	0.42162	0.54983	0.48987	0.48987	0.42021	0.43412	0.42428	0.43276	0.41096	0.4123	0.42905	0.4069	0.39883	0.41728	0.40254	0.38056	0.43024	0.41848	0.43826	0.39349	0.54137	0.53611	0.54749	0.50876	0.5767	0.57761	0.56465	0.55581	0.55581	0.4935	0.50182	0.52949	0.53652	0.49386	0.52493
1266nm	0.49404	0.46181	0.41587	0.4548	0.47251	0.48381	0.52732	0.44812	0.46865	0.47848	0.45971	0.45971	0.44392	0.48806	0.42151	0.55031	0.49033	0.49033	0.42028	0.43421	0.42452	0.43278	0.41079	0.41245	0.42936	0.40695	0.39891	0.41735	0.4027	0.38076	0.43033	0.41867	0.43854	0.39367	0.54116	0.53613	0.54763	0.50872	0.5767	0.57773	0.5647	0.55574	0.55574	0.49343	0.50179	0.52953	0.53652	0.49398	0.52486
1267nm	0.49394	0.46162	0.41592	0.45478	0.47217	0.48424	0.52711	0.44805	0.46866	0.47826	0.45959	0.45959	0.44419	0.4878	0.42137	0.55076	0.49076	0.49076	0.42031	0.43428	0.42473	0.43276	0.41059	0.41257	0.42964	0.40698	0.39896	0.41739	0.40282	0.38093	0.43039	0.41882	0.43877	0.39382	0.54093	0.53611	0.54775	0.50865	0.5767	0.57782	0.56474	0.55563	0.55563	0.49333	0.50173	0.52953	0.53651	0.49408	0.52477
1268nm	0.4938	0.46137	0.41593	0.45472	0.47176	0.48465	0.52686	0.44795	0.46863	0.47801	0.45943	0.45943	0.44446	0.48751	0.42119	0.55118	0.49115	0.49115	0.42031	0.43433	0.42492	0.4327	0.41035	0.41267	0.42991	0.40698	0.39898	0.4174	0.40293	0.38107	0.43041	0.41894	0.43897	0.39395	0.54066	0.53605	0.54785	0.50855	0.57669	0.57788	0.56474	0.55549	0.55549	0.49321	0.50161	0.52949	0.53647	0.49414	0.52466
1269nm	0.4936	0.46107	0.4159	0.45461	0.47129	0.48503	0.52657	0.44781	0.46857	0.47771	0.45922	0.45922	0.44472	0.48717	0.42097	0.55157	0.49151	0.49151	0.42027	0.43434	0.42509	0.43258	0.41008	0.41273	0.43015	0.40696	0.39897	0.41739	0.403	0.38117	0.43039	0.41902	0.43913	0.39407	0.54032	0.53595	0.54793	0.5084	0.57668	0.57791	0.56471	0.55532	0.55532	0.49306	0.50144	0.5294	0.53639	0.49418	0.52452
1270nm	0.49334	0.4607	0.41582	0.45444	0.47075	0.48537	0.52624	0.44762	0.46847	0.47738	0.45896	0.45896	0.44497	0.4868	0.4207	0.55192	0.49183	0.49183	0.42019	0.43433	0.42522	0.43241	0.40975	0.41277	0.43036	0.40691	0.39893	0.41734	0.40305	0.38124	0.43034	0.41909	0.43926	0.39416	0.5399	0.53581	0.54798	0.5082	0.57666	0.57789	0.56464	0.55513	0.55513	0.49287	0.50122	0.52928	0.53626	0.49418	0.52434
1271nm	0.49302	0.46028	0.4157	0.45421	0.47016	0.48568	0.52588	0.44738	0.46834	0.47702	0.45864	0.45864	0.4452	0.48639	0.42039	0.55222	0.49212	0.49212	0.42005	0.43429	0.42533	0.43219	0.40938	0.41277	0.43054	0.40682	0.39886	0.41725	0.40308	0.38127	0.43024	0.41913	0.43936	0.39424	0.53939	0.53563	0.548	0.50795	0.57662	0.57782	0.56452	0.55491	0.55491	0.49264	0.50094	0.52912	0.53609	0.49413	0.52412
1272nm	0.49264	0.45981	0.41554	0.45393	0.4695	0.48594	0.52546	0.44708	0.46817	0.47662	0.45827	0.45827	0.4454	0.48594	0.42002	0.55247	0.49238	0.49238	0.41988	0.43422	0.4254	0.43191	0.40894	0.41274	0.43069	0.4067	0.39875	0.41712	0.40307	0.38126	0.43011	0.41916	0.43944	0.3943	0.53878	0.53541	0.54799	0.50765	0.57655	0.57769	0.56436	0.55467	0.55467	0.49238	0.50062	0.52892	0.53585	0.49404	0.52385
1273nm	0.49219	0.45929	0.41533	0.45359	0.46878	0.48617	0.525	0.44674	0.46796	0.47618	0.45785	0.45785	0.44555	0.48545	0.41961	0.55267	0.4926	0.4926	0.41967	0.43414	0.42544	0.43159	0.40845	0.41268	0.43081	0.40655	0.3986	0.41696	0.40303	0.38122	0.42994	0.41918	0.4395	0.39433	0.53808	0.53516	0.54795	0.50729	0.57644	0.57752	0.56416	0.55439	0.55439	0.49207	0.50026	0.52869	0.53555	0.4939	0.52353
1274nm	0.4917	0.45872	0.41508	0.45321	0.46801	0.48636	0.52448	0.44635	0.46771	0.4757	0.45737	0.45737	0.44567	0.4849	0.41914	0.55282	0.4928	0.4928	0.41942	0.43402	0.42545	0.43124	0.4079	0.41259	0.43089	0.40635	0.39842	0.41677	0.40296	0.38114	0.42974	0.41917	0.43954	0.39433	0.53729	0.53486	0.54785	0.50688	0.57628	0.57729	0.56391	0.55407	0.55407	0.49173	0.49986	0.52841	0.53519	0.49371	0.52315
1275nm	0.49115	0.45811	0.41478	0.45278	0.46719	0.48652	0.5239	0.4459	0.46741	0.47516	0.45684	0.45684	0.44573	0.48431	0.41863	0.55292	0.49298	0.49298	0.41915	0.43388	0.42544	0.43084	0.40729	0.41247	0.43095	0.40612	0.39821	0.41654	0.40286	0.38104	0.42951	0.41915	0.43956	0.3943	0.53643	0.53452	0.54771	0.50643	0.57607	0.57702	0.56362	0.55372	0.55372	0.49134	0.49943	0.52809	0.53478	0.49348	0.52271
1276nm	0.49056	0.45746	0.41446	0.45231	0.46632	0.48664	0.52325	0.44542	0.46705	0.47458	0.45626	0.45626	0.44574	0.48365	0.41807	0.55296	0.49312	0.49312	0.41885	0.43372	0.42539	0.43042	0.40662	0.41231	0.43098	0.40585	0.39796	0.41629	0.40272	0.38091	0.42925	0.4191	0.43957	0.39423	0.53551	0.53413	0.5475	0.50596	0.5758	0.5767	0.56328	0.55332	0.55332	0.49092	0.49898	0.52772	0.53432	0.4932	0.52222
1277nm	0.48991	0.45677	0.4141	0.45181	0.4654	0.48672	0.52255	0.44489	0.46665	0.47393	0.45563	0.45563	0.4457	0.48295	0.41747	0.55296	0.49324	0.49324	0.41854	0.43352	0.42532	0.42997	0.40591	0.41212	0.43098	0.40555	0.39767	0.41601	0.40255	0.38077	0.42896	0.41902	0.43955	0.39411	0.53455	0.53369	0.54723	0.50545	0.57548	0.57633	0.56288	0.55289	0.55289	0.49045	0.4985	0.5273	0.53383	0.49288	0.52168
1278nm	0.48922	0.45603	0.4137	0.45126	0.46442	0.48676	0.52178	0.44434	0.4662	0.47321	0.45495	0.45495	0.44562	0.48218	0.41683	0.55291	0.49334	0.49334	0.4182	0.43329	0.42522	0.42949	0.40515	0.4119	0.43095	0.40521	0.39737	0.41572	0.40235	0.3806	0.42864	0.41891	0.43949	0.39396	0.53354	0.53319	0.54691	0.50492	0.57509	0.57591	0.56244	0.55242	0.55242	0.48993	0.49799	0.52683	0.53329	0.49251	0.5211
1279nm	0.48846	0.45524	0.41326	0.45067	0.4634	0.48675	0.52096	0.44375	0.46571	0.47244	0.45423	0.45423	0.4455	0.48136	0.41614	0.55282	0.4934	0.4934	0.41784	0.43302	0.42509	0.42898	0.40436	0.41165	0.4309	0.40484	0.39704	0.41539	0.40212	0.3804	0.42829	0.41876	0.4394	0.39377	0.5325	0.53263	0.54652	0.50436	0.57466	0.57543	0.56194	0.55191	0.55191	0.48936	0.49745	0.52631	0.53272	0.4921	0.52048
1280nm	0.48765	0.4544	0.41278	0.45004	0.46233	0.4867	0.52009	0.44312	0.46516	0.4716	0.45347	0.45347	0.44535	0.48049	0.41542	0.55268	0.49342	0.49342	0.41744	0.43272	0.42493	0.42844	0.40353	0.41136	0.43083	0.40443	0.39668	0.41504	0.40186	0.38018	0.42789	0.41856	0.43925	0.39354	0.53141	0.53202	0.54608	0.50376	0.57418	0.5749	0.56138	0.55136	0.55136	0.48872	0.49686	0.52575	0.5321	0.49163	0.51981
1281nm	0.48677	0.4535	0.41225	0.44936	0.4612	0.4866	0.51916	0.44246	0.46458	0.4707	0.45266	0.45266	0.44517	0.47957	0.41465	0.5525	0.49341	0.49341	0.41699	0.43236	0.42473	0.42786	0.40266	0.41104	0.43073	0.40399	0.3963	0.41466	0.40156	0.37991	0.42745	0.41833	0.43906	0.39328	0.53029	0.53134	0.54561	0.50312	0.57365	0.57431	0.56076	0.55078	0.55078	0.48803	0.49622	0.52515	0.53144	0.49111	0.51909
1282nm	0.48583	0.45254	0.41167	0.44861	0.46003	0.48645	0.51819	0.44176	0.46394	0.46974	0.45181	0.45181	0.44496	0.4786	0.41384	0.55227	0.49336	0.49336	0.4165	0.43196	0.4245	0.42724	0.40176	0.41069	0.4306	0.40351	0.39588	0.41424	0.40123	0.3796	0.42697	0.41806	0.43882	0.39299	0.52912	0.53061	0.5451	0.50242	0.57307	0.57366	0.56009	0.55016	0.55016	0.48728	0.49552	0.52452	0.53072	0.49052	0.51832
1283nm	0.48481	0.45153	0.41104	0.4478	0.4588	0.48625	0.51716	0.441	0.46327	0.46873	0.45091	0.45091	0.44471	0.47757	0.41298	0.55199	0.49326	0.49326	0.41595	0.4315	0.42422	0.42656	0.40081	0.41029	0.43043	0.403	0.39543	0.41377	0.40087	0.37924	0.42644	0.41774	0.43852	0.39266	0.5279	0.52982	0.54458	0.50166	0.57244	0.57295	0.55936	0.5495	0.5495	0.48648	0.49476	0.52386	0.52993	0.48987	0.5175
1284nm	0.48374	0.45047	0.41035	0.44692	0.45751	0.48598	0.51608	0.44019	0.46255	0.46767	0.44995	0.44995	0.44443	0.47648	0.41207	0.55167	0.49312	0.49312	0.41534	0.431	0.4239	0.42584	0.39982	0.40985	0.43023	0.40244	0.39493	0.41326	0.40046	0.37882	0.42587	0.41738	0.43817	0.3923	0.52663	0.52898	0.54403	0.50082	0.57177	0.57218	0.55859	0.54878	0.54878	0.48564	0.49394	0.52317	0.52908	0.48914	0.51661
1285nm	0.4826	0.44935	0.40962	0.44598	0.45617	0.48566	0.51494	0.43932	0.46178	0.46657	0.44894	0.44894	0.44409	0.47533	0.41111	0.55128	0.49292	0.49292	0.41467	0.43045	0.42354	0.42506	0.39878	0.40936	0.42997	0.40184	0.39438	0.4127	0.40001	0.37834	0.42526	0.41698	0.43776	0.39191	0.52531	0.52809	0.54347	0.4999	0.57103	0.57136	0.55779	0.548	0.548	0.48476	0.49305	0.52245	0.52815	0.48836	0.51566
1286nm	0.48141	0.44819	0.40883	0.44498	0.45478	0.48528	0.51373	0.43839	0.46096	0.46542	0.44788	0.44788	0.4437	0.47412	0.41009	0.55083	0.49267	0.49267	0.41394	0.42985	0.42314	0.42422	0.39768	0.40882	0.42967	0.4012	0.39377	0.4121	0.39951	0.37782	0.4246	0.41655	0.43731	0.39147	0.52395	0.52715	0.54289	0.49891	0.57024	0.57049	0.55695	0.54717	0.54717	0.48385	0.49211	0.52169	0.52717	0.48751	0.51465
1287nm	0.48017	0.44698	0.408	0.44392	0.45333	0.48483	0.51246	0.43741	0.46009	0.46423	0.44675	0.44675	0.44323	0.47284	0.40901	0.5503	0.49236	0.49236	0.41315	0.4292	0.4227	0.42333	0.39654	0.40823	0.42931	0.40052	0.39311	0.41145	0.39896	0.37724	0.42391	0.41607	0.43681	0.39099	0.52257	0.52617	0.54226	0.49785	0.56939	0.56958	0.55608	0.54627	0.54627	0.48292	0.49112	0.52088	0.52612	0.48662	0.5136
1288nm	0.47888	0.44573	0.40713	0.44282	0.45183	0.48432	0.51112	0.43637	0.45917	0.46301	0.44558	0.44558	0.4427	0.4715	0.40787	0.5497	0.49199	0.49199	0.4123	0.42852	0.42221	0.42238	0.39534	0.40757	0.4289	0.3998	0.39238	0.41075	0.39836	0.37663	0.42318	0.41555	0.43625	0.39047	0.52116	0.52514	0.54158	0.49674	0.56849	0.56863	0.55518	0.54531	0.54531	0.48196	0.49008	0.52	0.52503	0.48569	0.5125
1289nm	0.47755	0.44443	0.40622	0.44167	0.45028	0.48374	0.50971	0.43529	0.45819	0.46175	0.44435	0.44435	0.44209	0.47009	0.40667	0.54902	0.49156	0.49156	0.41142	0.4278	0.42168	0.42137	0.3941	0.40686	0.42844	0.39903	0.39161	0.41002	0.39771	0.37598	0.42241	0.41499	0.43565	0.38991	0.51972	0.52407	0.54083	0.49558	0.56754	0.56764	0.55424	0.54429	0.54429	0.48097	0.489	0.51906	0.52391	0.48472	0.51136
1290nm	0.47617	0.44307	0.40529	0.44047	0.44868	0.48309	0.50825	0.43417	0.45717	0.46045	0.44307	0.44307	0.44141	0.46862	0.40542	0.54825	0.49105	0.49105	0.41049	0.42704	0.4211	0.42031	0.39281	0.40609	0.42792	0.39822	0.39078	0.40925	0.39701	0.3753	0.4216	0.41438	0.43501	0.3893	0.51827	0.52295	0.54	0.49438	0.56653	0.5666	0.55325	0.54321	0.54321	0.47993	0.48787	0.51804	0.52275	0.48374	0.51019
1291nm	0.47475	0.44166	0.40431	0.43924	0.44703	0.48238	0.50674	0.43303	0.45609	0.45911	0.44174	0.44174	0.44067	0.4671	0.40413	0.5474	0.49048	0.49048	0.40952	0.42624	0.42048	0.41919	0.39149	0.40526	0.42735	0.39738	0.38991	0.40844	0.39626	0.37458	0.42074	0.41373	0.43431	0.38864	0.51678	0.52178	0.53908	0.49316	0.56549	0.5655	0.55219	0.54209	0.54209	0.47885	0.48669	0.51694	0.52156	0.48272	0.50898
1292nm	0.47327	0.44019	0.4033	0.43797	0.44533	0.4816	0.50517	0.43185	0.45497	0.45772	0.44037	0.44037	0.43987	0.46553	0.40279	0.54647	0.48984	0.48984	0.40851	0.4254	0.41981	0.41803	0.39012	0.40438	0.42672	0.3965	0.389	0.40761	0.39547	0.37384	0.41984	0.41304	0.43357	0.38794	0.51526	0.52057	0.53807	0.4919	0.5644	0.56433	0.55108	0.5409	0.5409	0.47771	0.48546	0.51577	0.52035	0.48167	0.50773
1293nm	0.47175	0.43866	0.40224	0.43664	0.44358	0.48075	0.50356	0.43064	0.45379	0.45629	0.43895	0.43895	0.43902	0.4639	0.40141	0.54546	0.48914	0.48914	0.40747	0.42451	0.4191	0.41682	0.38872	0.40346	0.42604	0.39557	0.38806	0.40673	0.39462	0.37305	0.41889	0.41228	0.43278	0.38719	0.51368	0.51932	0.53697	0.4906	0.56327	0.56309	0.54988	0.53967	0.53967	0.47651	0.48418	0.51452	0.51909	0.48059	0.50643
1294nm	0.47018	0.43707	0.40113	0.43525	0.44179	0.47984	0.5019	0.4294	0.45257	0.4548	0.43749	0.43749	0.43812	0.46223	0.4	0.54438	0.48838	0.48838	0.40638	0.42357	0.41833	0.41557	0.38728	0.40248	0.42532	0.39461	0.38709	0.40581	0.39373	0.37221	0.41789	0.41148	0.43193	0.3864	0.51205	0.51802	0.53579	0.48925	0.5621	0.56177	0.54861	0.53838	0.53838	0.47524	0.48284	0.51321	0.51778	0.47946	0.50507
1295nm	0.46856	0.43542	0.39996	0.43381	0.43995	0.47886	0.50019	0.4281	0.4513	0.45326	0.43598	0.43598	0.43719	0.46052	0.39856	0.54322	0.48755	0.48755	0.40525	0.42257	0.41751	0.41427	0.3858	0.40145	0.42453	0.3936	0.38609	0.40485	0.39279	0.37132	0.41684	0.41061	0.43102	0.38555	0.51034	0.51668	0.53454	0.48785	0.56088	0.56038	0.54727	0.53703	0.53703	0.47391	0.48146	0.51183	0.51642	0.47826	0.50366
1296nm	0.4669	0.43372	0.39873	0.43229	0.43807	0.47782	0.49843	0.42676	0.44998	0.45166	0.43443	0.43443	0.43621	0.45878	0.39708	0.54199	0.48667	0.48667	0.40408	0.42151	0.41664	0.41292	0.38427	0.40037	0.42369	0.39254	0.38506	0.40384	0.39179	0.37037	0.41573	0.40968	0.43006	0.38465	0.50855	0.5153	0.53323	0.48639	0.55961	0.55891	0.54585	0.53562	0.53562	0.47251	0.48002	0.5104	0.51499	0.477	0.50218
1297nm	0.46519	0.43197	0.39744	0.43071	0.43615	0.4767	0.49661	0.42536	0.44862	0.45	0.43284	0.43284	0.43518	0.45699	0.39557	0.54069	0.48572	0.48572	0.40286	0.4204	0.41571	0.41153	0.38269	0.39923	0.42279	0.39142	0.38398	0.40277	0.39074	0.36936	0.41456	0.40867	0.42902	0.38369	0.5067	0.51386	0.53188	0.48487	0.55828	0.55738	0.54435	0.53414	0.53414	0.47105	0.47854	0.50893	0.51347	0.47567	0.50064
1298nm	0.46344	0.43018	0.39608	0.42907	0.43419	0.47551	0.49473	0.4239	0.4472	0.44829	0.43121	0.43121	0.43409	0.45517	0.39402	0.53932	0.48471	0.48471	0.40158	0.41922	0.41472	0.41009	0.38107	0.39803	0.42182	0.39025	0.38286	0.40164	0.38964	0.36828	0.41333	0.4076	0.4279	0.38267	0.50478	0.51237	0.53048	0.48327	0.55688	0.55579	0.54279	0.5326	0.5326	0.46955	0.47702	0.50741	0.51188	0.47426	0.49904
1299nm	0.46165	0.42836	0.39467	0.42738	0.4322	0.47423	0.4928	0.42239	0.44574	0.44654	0.42953	0.42953	0.43294	0.45332	0.39243	0.53788	0.48363	0.48363	0.40025	0.41798	0.41368	0.40861	0.3794	0.39677	0.42079	0.38901	0.38169	0.40044	0.38848	0.36714	0.41205	0.40644	0.42671	0.38159	0.50279	0.51081	0.52904	0.48162	0.55542	0.55415	0.54117	0.53099	0.53099	0.46799	0.47544	0.50585	0.51021	0.47277	0.49738
1300nm	0.45981	0.42652	0.39321	0.42564	0.43017	0.47286	0.49081	0.42081	0.44424	0.44474	0.42781	0.42781	0.43171	0.45143	0.3908	0.53635	0.48248	0.48248	0.39887	0.41668	0.41256	0.40708	0.37769	0.39544	0.41968	0.38772	0.38047	0.39919	0.38727	0.36594	0.41072	0.40522	0.42545	0.38044	0.50076	0.50919	0.52757	0.47991	0.55389	0.55247	0.53948	0.52933	0.52933	0.46638	0.47383	0.50424	0.50846	0.47121	0.49566
1301nm	0.45792	0.42465	0.3917	0.42387	0.42811	0.47141	0.48877	0.41919	0.44269	0.4429	0.42605	0.42605	0.43041	0.4495	0.38913	0.53474	0.48125	0.48125	0.39742	0.41533	0.41139	0.4055	0.37593	0.39405	0.41851	0.38636	0.37918	0.39787	0.38601	0.36469	0.40932	0.40392	0.4241	0.37923	0.49869	0.50749	0.52605	0.47814	0.55229	0.55074	0.53773	0.52761	0.52761	0.46472	0.47217	0.50259	0.50664	0.46957	0.4939
1302nm	0.45598	0.42276	0.39016	0.42206	0.42602	0.46986	0.48669	0.41753	0.44111	0.44103	0.42424	0.42424	0.42904	0.44753	0.38741	0.53303	0.47994	0.47994	0.39592	0.41392	0.41015	0.40387	0.37414	0.3926	0.41726	0.38494	0.37784	0.39649	0.38469	0.36339	0.40788	0.40256	0.42269	0.37797	0.49659	0.50572	0.52448	0.47633	0.55062	0.54897	0.53592	0.52584	0.52584	0.46301	0.47045	0.50089	0.50475	0.46787	0.49208
1303nm	0.45399	0.42084	0.38859	0.42023	0.4239	0.46822	0.48456	0.41582	0.43948	0.43913	0.42239	0.42239	0.42758	0.44551	0.38565	0.53122	0.47855	0.47855	0.39436	0.41245	0.40884	0.4022	0.37232	0.39108	0.41594	0.38346	0.37643	0.39507	0.38333	0.36204	0.40639	0.40114	0.42121	0.37665	0.49445	0.50387	0.52285	0.47447	0.54889	0.54714	0.53405	0.52403	0.52403	0.46124	0.46868	0.49914	0.5028	0.46611	0.49021
1304nm	0.45195	0.4189	0.38699	0.41837	0.42174	0.46649	0.48239	0.41408	0.4378	0.4372	0.42049	0.42049	0.42606	0.44343	0.38385	0.52932	0.47709	0.47709	0.39275	0.41092	0.40747	0.40049	0.37047	0.38951	0.41456	0.38192	0.37496	0.39359	0.3819	0.36064	0.40484	0.39967	0.41967	0.37529	0.49228	0.50195	0.52115	0.47257	0.5471	0.54524	0.53211	0.52217	0.52217	0.45942	0.46685	0.49732	0.5008	0.46429	0.48829
1305nm	0.44985	0.41692	0.38535	0.41647	0.41955	0.46468	0.48016	0.4123	0.43608	0.43523	0.41854	0.41854	0.42448	0.4413	0.382	0.52731	0.47555	0.47555	0.39108	0.40934	0.40603	0.39873	0.36858	0.38787	0.41311	0.38034	0.37344	0.39207	0.38043	0.3592	0.40326	0.39816	0.41807	0.37389	0.49006	0.49996	0.51938	0.47061	0.54524	0.54327	0.53011	0.52026	0.52026	0.45754	0.46495	0.49543	0.49875	0.46241	0.48631
1306nm	0.44771	0.41491	0.38367	0.41453	0.41731	0.4628	0.47789	0.41047	0.43431	0.43322	0.41654	0.41654	0.42284	0.43911	0.38013	0.5252	0.47394	0.47394	0.38937	0.40769	0.40454	0.39692	0.36666	0.38619	0.4116	0.37871	0.37188	0.39051	0.37889	0.3577	0.40162	0.39659	0.41643	0.37245	0.48778	0.49791	0.51753	0.46861	0.54332	0.54122	0.52804	0.51829	0.51829	0.45561	0.46299	0.49347	0.49665	0.46046	0.48428
1307nm	0.44552	0.41286	0.38195	0.41255	0.41505	0.46085	0.47556	0.4086	0.43248	0.43116	0.4145	0.4145	0.42116	0.43685	0.37822	0.52299	0.47226	0.47226	0.3876	0.40598	0.40299	0.39506	0.36471	0.38445	0.41003	0.37704	0.37027	0.38891	0.3773	0.35615	0.39995	0.39498	0.41473	0.37096	0.48545	0.49581	0.51559	0.46655	0.54134	0.53908	0.5259	0.51626	0.51626	0.45362	0.46097	0.49144	0.49451	0.45846	0.4822
1308nm	0.44329	0.41076	0.38017	0.41051	0.41274	0.45884	0.47316	0.40667	0.43059	0.42906	0.4124	0.4124	0.41943	0.43452	0.37627	0.52069	0.47053	0.47053	0.38579	0.40422	0.40138	0.39316	0.36272	0.38267	0.4084	0.37532	0.36862	0.38725	0.37564	0.35455	0.39822	0.39332	0.41297	0.36943	0.48305	0.49364	0.51356	0.46444	0.53929	0.53685	0.52369	0.51417	0.51417	0.45157	0.45888	0.48934	0.49231	0.45639	0.48006
1309nm	0.44102	0.40861	0.37835	0.40842	0.4104	0.45678	0.4707	0.40468	0.42864	0.4269	0.41026	0.41026	0.41766	0.43213	0.3743	0.5183	0.46872	0.46872	0.38394	0.40239	0.39972	0.39121	0.36069	0.38083	0.40671	0.37357	0.36694	0.38555	0.37393	0.35289	0.39645	0.3916	0.41114	0.36785	0.48059	0.49143	0.51144	0.46228	0.53718	0.53455	0.52141	0.512	0.512	0.44948	0.45673	0.48718	0.49006	0.45425	0.47788
1310nm	0.43872	0.40641	0.37646	0.40627	0.40803	0.45466	0.46818	0.40263	0.42663	0.42469	0.40807	0.40807	0.41585	0.42969	0.37229	0.51583	0.46686	0.46686	0.38204	0.40051	0.398	0.38921	0.35862	0.37894	0.40495	0.37177	0.36522	0.38379	0.37216	0.35117	0.39463	0.38981	0.40924	0.3662	0.47808	0.48916	0.50923	0.46007	0.535	0.53217	0.51906	0.50976	0.50976	0.44733	0.45452	0.48495	0.48775	0.45205	0.47566
1311nm	0.43637	0.40416	0.37452	0.40407	0.40564	0.45248	0.46559	0.40052	0.42456	0.42243	0.40584	0.40584	0.41398	0.42718	0.37025	0.51329	0.46493	0.46493	0.3801	0.39857	0.39624	0.38717	0.35653	0.377	0.40312	0.36993	0.36346	0.38197	0.37033	0.34939	0.39275	0.38796	0.40727	0.36448	0.47551	0.48684	0.50694	0.4578	0.53275	0.52973	0.51664	0.50745	0.50745	0.44514	0.45227	0.48266	0.48538	0.44979	0.47339
1312nm	0.43399	0.40185	0.37252	0.40181	0.40322	0.45025	0.46294	0.39835	0.42242	0.42013	0.40357	0.40357	0.41206	0.42464	0.36818	0.51068	0.46292	0.46292	0.37812	0.39658	0.39441	0.38509	0.35439	0.375	0.40122	0.36804	0.36166	0.3801	0.36845	0.34756	0.39081	0.38603	0.4052	0.36269	0.47291	0.48446	0.50457	0.45549	0.53043	0.52724	0.51414	0.50506	0.50506	0.44291	0.44997	0.48032	0.48294	0.44747	0.47109
1313nm	0.43156	0.3995	0.37047	0.39951	0.40078	0.44796	0.46024	0.39614	0.42023	0.41779	0.40126	0.40126	0.41009	0.42205	0.36606	0.50802	0.46085	0.46085	0.37609	0.39454	0.39253	0.38297	0.35223	0.37294	0.39924	0.3661	0.3598	0.37816	0.36651	0.34567	0.38881	0.38402	0.40306	0.36083	0.47029	0.48202	0.50214	0.45312	0.52805	0.5247	0.51157	0.50261	0.50261	0.44062	0.44762	0.47793	0.48043	0.44509	0.46873
1314nm	0.4291	0.39711	0.36838	0.39717	0.39831	0.4456	0.4575	0.39389	0.418	0.41542	0.39891	0.39891	0.40804	0.41943	0.36392	0.50531	0.4587	0.4587	0.374	0.39244	0.39058	0.38082	0.35005	0.37082	0.39718	0.36411	0.3579	0.37617	0.36452	0.34374	0.38676	0.38194	0.40084	0.35889	0.46766	0.47952	0.49966	0.45072	0.5256	0.52212	0.50895	0.5001	0.5001	0.43829	0.44523	0.47549	0.47785	0.44265	0.46633
1315nm	0.4266	0.39468	0.36624	0.3948	0.39583	0.44318	0.45473	0.39161	0.41572	0.41302	0.39653	0.39653	0.40594	0.41678	0.36174	0.50255	0.45648	0.45648	0.37187	0.3903	0.38857	0.37863	0.34785	0.36865	0.39504	0.36206	0.35593	0.37413	0.36247	0.34175	0.38465	0.37978	0.39854	0.35689	0.46501	0.47697	0.49713	0.44826	0.52309	0.51949	0.50626	0.49754	0.49754	0.43592	0.44281	0.47299	0.4752	0.44017	0.46387
1316nm	0.42407	0.39222	0.36407	0.39239	0.39332	0.44069	0.45193	0.38929	0.41342	0.4106	0.39411	0.39411	0.40376	0.4141	0.35952	0.49975	0.45419	0.45419	0.36968	0.38811	0.38649	0.37641	0.34562	0.36643	0.39282	0.35995	0.35391	0.37204	0.36036	0.33972	0.38249	0.37756	0.39619	0.35484	0.46236	0.47437	0.49456	0.44576	0.52051	0.5168	0.50351	0.49493	0.49493	0.4335	0.44034	0.47045	0.47249	0.43764	0.46134
1317nm	0.42152	0.38974	0.36188	0.38994	0.3908	0.43813	0.4491	0.38696	0.41108	0.40816	0.39166	0.39166	0.40152	0.4114	0.35728	0.4969	0.45183	0.45183	0.36744	0.38587	0.38435	0.37415	0.34338	0.36415	0.39054	0.35778	0.35184	0.36991	0.35821	0.33764	0.38029	0.37527	0.39379	0.35274	0.45969	0.47172	0.49196	0.44321	0.51788	0.51406	0.50071	0.49228	0.49228	0.43104	0.43783	0.46786	0.46972	0.43507	0.45875
1318nm	0.41894	0.38725	0.35966	0.38747	0.38826	0.4355	0.44625	0.38459	0.40871	0.4057	0.38918	0.38918	0.39921	0.40868	0.35501	0.49401	0.44943	0.44943	0.36516	0.38359	0.38214	0.37187	0.34112	0.36183	0.38819	0.35556	0.34973	0.36774	0.35601	0.33553	0.37805	0.37294	0.39135	0.35062	0.45699	0.46903	0.48932	0.44061	0.5152	0.51126	0.49785	0.48958	0.48958	0.42855	0.43528	0.46521	0.46691	0.43245	0.4561
1319nm	0.41635	0.38476	0.35742	0.38498	0.3857	0.4328	0.44336	0.3822	0.40632	0.40321	0.38668	0.38668	0.39685	0.40593	0.35273	0.49107	0.44697	0.44697	0.36284	0.38125	0.37989	0.36955	0.33883	0.35946	0.38579	0.35329	0.34759	0.36555	0.35376	0.33337	0.37578	0.37055	0.38887	0.34847	0.45426	0.46631	0.48664	0.43796	0.51246	0.50839	0.49494	0.48684	0.48684	0.42602	0.43268	0.4625	0.46405	0.42979	0.45339
1320nm	0.41374	0.38226	0.35515	0.38245	0.38312	0.43002	0.44044	0.37978	0.4039	0.4007	0.38415	0.38415	0.39442	0.40316	0.35043	0.48807	0.44446	0.44446	0.36048	0.37887	0.37759	0.3672	0.33652	0.35705	0.38334	0.35097	0.34541	0.36332	0.35147	0.33117	0.37349	0.36812	0.38635	0.34629	0.45149	0.46355	0.48391	0.43527	0.50967	0.50546	0.49197	0.48405	0.48405	0.42346	0.43005	0.45975	0.46116	0.42708	0.45063
1321nm	0.41111	0.37976	0.35287	0.37991	0.38054	0.42719	0.43749	0.37733	0.40146	0.39816	0.38161	0.38161	0.39195	0.40036	0.34811	0.48501	0.44191	0.44191	0.35811	0.37645	0.37525	0.36483	0.33419	0.3546	0.38085	0.34862	0.34322	0.36105	0.34916	0.32894	0.37117	0.36564	0.3838	0.34409	0.44867	0.46075	0.48112	0.43254	0.50684	0.50245	0.48894	0.48121	0.48121	0.42088	0.42738	0.45694	0.45825	0.42434	0.44783
1322nm	0.40847	0.37726	0.35056	0.37734	0.37795	0.4243	0.43449	0.37484	0.39898	0.39559	0.37907	0.37907	0.38942	0.39753	0.34578	0.48187	0.43932	0.43932	0.35571	0.37398	0.37289	0.36243	0.33184	0.35211	0.37833	0.34624	0.34102	0.35875	0.34681	0.32667	0.36884	0.36311	0.38121	0.34185	0.44581	0.45792	0.47828	0.42977	0.50397	0.4994	0.48585	0.47833	0.47833	0.41827	0.42468	0.4541	0.45532	0.42156	0.44501
1323nm	0.40581	0.37475	0.34823	0.37476	0.37536	0.42135	0.43146	0.37232	0.39648	0.393	0.37651	0.37651	0.38686	0.39466	0.34344	0.47865	0.43667	0.43667	0.3533	0.37148	0.3705	0.36001	0.32947	0.34959	0.37578	0.34384	0.3388	0.35642	0.34444	0.32438	0.36647	0.36054	0.37857	0.33958	0.44292	0.45506	0.47537	0.42696	0.50106	0.49629	0.48271	0.4754	0.4754	0.41564	0.42196	0.45122	0.45237	0.41874	0.44217
1324nm	0.40312	0.37223	0.34588	0.37215	0.37277	0.41836	0.42839	0.36977	0.39394	0.39038	0.37396	0.37396	0.38426	0.39177	0.34108	0.47537	0.43399	0.43399	0.35088	0.36895	0.36809	0.35758	0.32709	0.34703	0.3732	0.34141	0.33658	0.35405	0.34206	0.32207	0.36409	0.35793	0.37589	0.33726	0.44	0.45216	0.4724	0.42413	0.49813	0.49315	0.47952	0.47242	0.47242	0.413	0.41923	0.44832	0.44941	0.4159	0.43933
1325nm	0.4004	0.3697	0.3435	0.36954	0.37017	0.41534	0.42529	0.36719	0.39138	0.38776	0.3714	0.3714	0.38165	0.38885	0.33871	0.47202	0.43125	0.43125	0.34845	0.36639	0.36566	0.35514	0.3247	0.34443	0.37059	0.33897	0.33434	0.35165	0.33965	0.31973	0.36169	0.35528	0.37317	0.3349	0.43706	0.44922	0.46937	0.42127	0.49517	0.48997	0.47629	0.46941	0.46941	0.41034	0.41649	0.44539	0.44644	0.41304	0.43649
1326nm	0.39766	0.36715	0.34109	0.3669	0.36758	0.41228	0.42219	0.3646	0.38881	0.38514	0.36884	0.36884	0.37901	0.38591	0.33633	0.46862	0.42847	0.42847	0.34601	0.36382	0.3632	0.35269	0.32231	0.34181	0.36795	0.33652	0.33209	0.34921	0.33722	0.31738	0.35926	0.35259	0.37041	0.33249	0.43413	0.44626	0.46629	0.4184	0.49218	0.48677	0.47303	0.46636	0.46636	0.40766	0.41374	0.44244	0.44346	0.41017	0.43366
1327nm	0.3949	0.36459	0.33866	0.36426	0.36499	0.40921	0.41907	0.362	0.38623	0.38252	0.36627	0.36627	0.37637	0.38296	0.33394	0.46519	0.42565	0.42565	0.34355	0.36123	0.36072	0.35024	0.31993	0.33916	0.36527	0.33405	0.32982	0.34676	0.33476	0.315	0.35682	0.34988	0.36762	0.33005	0.4312	0.44327	0.46317	0.41553	0.48917	0.48354	0.46974	0.46329	0.46329	0.40496	0.41098	0.43948	0.44046	0.40728	0.43083
1328nm	0.39213	0.36202	0.33622	0.3616	0.3624	0.40612	0.41597	0.3594	0.38364	0.37992	0.3637	0.3637	0.37373	0.38	0.33154	0.46173	0.42279	0.42279	0.34107	0.35863	0.3582	0.34779	0.31756	0.33649	0.36256	0.33156	0.32754	0.34428	0.33229	0.3126	0.35438	0.34714	0.36482	0.32758	0.42829	0.44027	0.46002	0.41264	0.48615	0.4803	0.46645	0.46021	0.46021	0.40225	0.40822	0.4365	0.43744	0.40438	0.428
1329nm	0.38936	0.35946	0.33377	0.35894	0.35981	0.40303	0.41288	0.35681	0.38106	0.37733	0.36113	0.36113	0.37109	0.37705	0.32915	0.45826	0.4199	0.4199	0.33857	0.35602	0.35566	0.34533	0.31521	0.3338	0.35982	0.32907	0.32524	0.34178	0.32979	0.31018	0.35192	0.34439	0.362	0.3251	0.42541	0.43725	0.45685	0.40976	0.4831	0.47703	0.46315	0.45711	0.45711	0.39952	0.40546	0.43352	0.43441	0.40147	0.42516
1330nm	0.3866	0.35691	0.33131	0.35627	0.35724	0.39994	0.40981	0.35423	0.37849	0.37477	0.35856	0.35856	0.36845	0.37411	0.32677	0.45479	0.417	0.417	0.33606	0.3534	0.35309	0.34286	0.31288	0.33111	0.35705	0.32656	0.32293	0.33927	0.32728	0.30775	0.34946	0.34164	0.35917	0.32261	0.42254	0.43424	0.45366	0.40689	0.48003	0.47374	0.45985	0.45401	0.45401	0.39678	0.40269	0.43052	0.43136	0.39855	0.42232
1331nm	0.38387	0.35438	0.32887	0.35361	0.35468	0.39684	0.40678	0.35167	0.37593	0.37222	0.35599	0.35599	0.36582	0.37119	0.32441	0.45132	0.41409	0.41409	0.33354	0.35078	0.3505	0.3404	0.31056	0.32842	0.35426	0.32404	0.32062	0.33676	0.32476	0.30529	0.34701	0.33888	0.35635	0.32012	0.41968	0.43124	0.45047	0.40402	0.47695	0.47044	0.45655	0.45091	0.45091	0.39404	0.39991	0.42753	0.4283	0.39562	0.41947
1332nm	0.38117	0.35188	0.32643	0.35096	0.35216	0.39376	0.40378	0.34914	0.37339	0.3697	0.35343	0.35343	0.36317	0.3683	0.32208	0.44785	0.41118	0.41118	0.33102	0.34815	0.34789	0.33793	0.30826	0.32574	0.35146	0.32152	0.3183	0.33424	0.32223	0.30283	0.34456	0.33613	0.35353	0.31764	0.41684	0.42824	0.44727	0.40115	0.47384	0.46711	0.45325	0.44782	0.44782	0.3913	0.39714	0.42454	0.42522	0.39268	0.41661
1333nm	0.37851	0.34942	0.32401	0.34833	0.34967	0.39069	0.40082	0.34663	0.37086	0.3672	0.35089	0.35089	0.36052	0.36544	0.31979	0.4444	0.40827	0.40827	0.3285	0.34551	0.34527	0.33547	0.30598	0.32306	0.34865	0.31899	0.31598	0.33171	0.31969	0.30036	0.34211	0.33338	0.35071	0.31517	0.41401	0.42525	0.44408	0.39829	0.47071	0.46377	0.44996	0.44474	0.44474	0.38856	0.39438	0.42156	0.42214	0.38973	0.41374
1334nm	0.37589	0.347	0.3216	0.34573	0.34721	0.38763	0.3979	0.34413	0.36836	0.36472	0.34838	0.34838	0.35786	0.36262	0.31753	0.44094	0.40538	0.40538	0.326	0.34286	0.34265	0.33302	0.30372	0.3204	0.34584	0.31647	0.31366	0.32918	0.31716	0.29788	0.33967	0.33064	0.3479	0.31272	0.41119	0.42228	0.44089	0.39543	0.46758	0.46044	0.44667	0.44166	0.44166	0.38583	0.39163	0.4186	0.41905	0.38679	0.41088
1335nm	0.37332	0.34461	0.31922	0.34317	0.3448	0.38458	0.39501	0.34165	0.36587	0.36227	0.3459	0.3459	0.35519	0.35983	0.31532	0.4375	0.4025	0.4025	0.32352	0.34021	0.34004	0.33059	0.30148	0.31775	0.34304	0.31396	0.31135	0.32665	0.31464	0.29542	0.33723	0.3279	0.34509	0.31027	0.40838	0.41933	0.43772	0.39258	0.46444	0.45712	0.44339	0.4386	0.4386	0.38312	0.3889	0.41566	0.41598	0.38385	0.40802
1336nm	0.37078	0.34226	0.31685	0.34065	0.34243	0.38155	0.39216	0.33918	0.36341	0.35985	0.34346	0.34346	0.35251	0.35707	0.31315	0.43407	0.39964	0.39964	0.32107	0.33757	0.33745	0.32819	0.29926	0.31512	0.34026	0.31146	0.30905	0.32413	0.31213	0.29297	0.3348	0.32517	0.34229	0.30783	0.40559	0.41639	0.43456	0.38974	0.46131	0.45383	0.44013	0.43556	0.43556	0.38042	0.3862	0.41274	0.41292	0.38093	0.40519
1337nm	0.36827	0.33993	0.3145	0.33816	0.3401	0.37853	0.38934	0.33672	0.36098	0.35747	0.34106	0.34106	0.34983	0.35435	0.31102	0.43066	0.39681	0.39681	0.31865	0.33493	0.33487	0.32582	0.29708	0.31251	0.33749	0.30899	0.30676	0.32161	0.30963	0.29055	0.33238	0.32245	0.3395	0.3054	0.40283	0.41346	0.43144	0.38691	0.4582	0.45059	0.43689	0.43253	0.43253	0.37775	0.38355	0.40986	0.4099	0.37805	0.40237
1338nm	0.3658	0.33763	0.31217	0.33571	0.33781	0.37554	0.38656	0.33427	0.35858	0.35513	0.3387	0.3387	0.34715	0.35165	0.30891	0.42727	0.39399	0.39399	0.31625	0.33231	0.33232	0.32349	0.29493	0.30993	0.33475	0.30654	0.30448	0.31911	0.30716	0.28815	0.32997	0.31973	0.33672	0.30298	0.40009	0.41055	0.42834	0.3841	0.45511	0.4474	0.43369	0.42952	0.42952	0.37511	0.38093	0.407	0.40692	0.3752	0.39959
1339nm	0.36335	0.33534	0.30986	0.3333	0.33556	0.37256	0.38381	0.33185	0.35622	0.35283	0.33639	0.33639	0.3445	0.34899	0.30682	0.42391	0.39119	0.39119	0.31389	0.32971	0.32979	0.3212	0.29282	0.30737	0.33204	0.30413	0.30222	0.31664	0.3047	0.28579	0.32759	0.31703	0.33397	0.30057	0.39739	0.40767	0.42529	0.38132	0.45206	0.44428	0.43051	0.42655	0.42655	0.3725	0.37835	0.40419	0.40398	0.37241	0.39685
1340nm	0.36092	0.33307	0.30756	0.33091	0.33333	0.3696	0.38109	0.32944	0.3539	0.35058	0.33412	0.33412	0.34187	0.34637	0.30475	0.42059	0.38842	0.38842	0.31155	0.32714	0.32729	0.31894	0.29075	0.30486	0.32936	0.30174	0.29999	0.3142	0.30228	0.28346	0.32523	0.31435	0.33126	0.29817	0.39474	0.4048	0.42228	0.37856	0.44905	0.44123	0.42738	0.4236	0.4236	0.36994	0.37582	0.40141	0.40109	0.36966	0.39415
1341nm	0.35852	0.33083	0.30528	0.32854	0.33114	0.36665	0.37842	0.32707	0.35163	0.34838	0.33189	0.33189	0.33928	0.34378	0.3027	0.41731	0.38566	0.38566	0.30924	0.32461	0.32482	0.31671	0.28873	0.30237	0.32671	0.29938	0.29779	0.31179	0.29989	0.28116	0.32291	0.31168	0.32858	0.29579	0.39214	0.40197	0.41931	0.37584	0.4461	0.43824	0.42429	0.4207	0.4207	0.36741	0.37332	0.39866	0.39826	0.36697	0.39149
1342nm	0.35616	0.3286	0.30303	0.3262	0.32897	0.36372	0.37579	0.32475	0.3494	0.34621	0.3297	0.3297	0.33673	0.34124	0.30067	0.41407	0.38292	0.38292	0.30695	0.32213	0.32237	0.31452	0.28674	0.29992	0.3241	0.29706	0.29562	0.30943	0.29754	0.2789	0.32063	0.30904	0.32593	0.29344	0.38958	0.39916	0.41638	0.37316	0.4432	0.43532	0.42124	0.41784	0.41784	0.36493	0.37086	0.39595	0.39547	0.36433	0.38886
1343nm	0.35382	0.32641	0.30081	0.32388	0.32684	0.3608	0.3732	0.32246	0.3472	0.34409	0.32753	0.32753	0.33421	0.33873	0.29867	0.41086	0.3802	0.3802	0.30468	0.31969	0.31996	0.31236	0.2848	0.29751	0.32153	0.29476	0.29349	0.30711	0.29523	0.27668	0.31839	0.30643	0.32333	0.29112	0.38706	0.39638	0.41348	0.37051	0.44036	0.43244	0.41822	0.41502	0.41502	0.36248	0.36844	0.39328	0.39272	0.36173	0.38626
1344nm	0.35153	0.32424	0.29861	0.32158	0.32474	0.3579	0.37066	0.32023	0.34503	0.34199	0.3254	0.3254	0.33173	0.33627	0.29669	0.40768	0.3775	0.3775	0.30245	0.31729	0.31758	0.31023	0.28288	0.29513	0.31898	0.2925	0.2914	0.30483	0.29296	0.27449	0.31619	0.30384	0.32076	0.28883	0.38459	0.39364	0.41061	0.36789	0.43756	0.42961	0.41524	0.41225	0.41225	0.36008	0.36605	0.39064	0.39	0.35916	0.38369
1345nm	0.34928	0.32212	0.29644	0.31932	0.32267	0.35501	0.36817	0.31803	0.34289	0.33993	0.32328	0.32328	0.32928	0.33385	0.29474	0.40453	0.37481	0.37481	0.30023	0.31493	0.31524	0.30814	0.28101	0.29278	0.31648	0.29026	0.28935	0.30258	0.29073	0.27233	0.31403	0.30128	0.31823	0.28657	0.38215	0.39092	0.40777	0.36531	0.43482	0.42681	0.41227	0.40952	0.40952	0.3577	0.3637	0.38803	0.38732	0.35663	0.38114
1346nm	0.34707	0.32004	0.2943	0.31709	0.32062	0.35215	0.36572	0.31588	0.34077	0.33789	0.32119	0.32119	0.32685	0.33147	0.29282	0.4014	0.37213	0.37213	0.29805	0.31261	0.31293	0.30608	0.27916	0.29046	0.314	0.28805	0.28735	0.30036	0.28854	0.2702	0.3119	0.29874	0.31573	0.28434	0.37974	0.38824	0.40494	0.36275	0.4321	0.42404	0.40933	0.40682	0.40682	0.35536	0.36139	0.38546	0.38466	0.35411	0.37861
1347nm	0.3449	0.318	0.29219	0.31489	0.3186	0.3493	0.36332	0.31377	0.33865	0.33587	0.31912	0.31912	0.32444	0.32912	0.29094	0.39829	0.36946	0.36946	0.2959	0.31032	0.31065	0.30405	0.27734	0.28817	0.31155	0.28586	0.28538	0.29817	0.28638	0.2681	0.30981	0.29624	0.31326	0.28215	0.37736	0.38559	0.40213	0.36022	0.42942	0.42127	0.40641	0.40416	0.40416	0.35304	0.35911	0.3829	0.38203	0.35161	0.37608
1348nm	0.34276	0.31601	0.2901	0.31274	0.31661	0.34648	0.36095	0.31167	0.33655	0.33387	0.31706	0.31706	0.32204	0.32681	0.2891	0.3952	0.36681	0.36681	0.29378	0.30806	0.3084	0.30206	0.27555	0.2859	0.30912	0.2837	0.28344	0.29599	0.28424	0.26603	0.30774	0.29376	0.31081	0.27997	0.37501	0.38296	0.39933	0.35772	0.42676	0.41851	0.4035	0.40151	0.40151	0.35073	0.35687	0.38037	0.37942	0.34913	0.37356
1349nm	0.34066	0.31405	0.28803	0.31062	0.31464	0.3437	0.35862	0.30959	0.33445	0.33188	0.31502	0.31502	0.31965	0.32452	0.28729	0.39213	0.36418	0.36418	0.29168	0.30581	0.30617	0.3001	0.27379	0.28365	0.30672	0.28156	0.28153	0.29381	0.2821	0.26398	0.3057	0.29131	0.30838	0.27782	0.37268	0.38035	0.39654	0.35523	0.4241	0.41575	0.40061	0.39888	0.39888	0.34843	0.35464	0.37785	0.37683	0.34666	0.37105
1350nm	0.33859	0.31213	0.28598	0.30852	0.31269	0.34094	0.35632	0.30752	0.33237	0.32992	0.313	0.313	0.31726	0.32226	0.2855	0.38909	0.36156	0.36156	0.28961	0.30358	0.30396	0.29817	0.27205	0.28142	0.30434	0.27944	0.27964	0.29164	0.27998	0.26195	0.30367	0.28889	0.30597	0.27569	0.37037	0.37777	0.39376	0.35276	0.42145	0.413	0.39774	0.39626	0.39626	0.34614	0.35243	0.37535	0.37428	0.3442	0.36855
1351nm	0.33653	0.31022	0.28395	0.30645	0.31076	0.33822	0.35405	0.30544	0.33029	0.32798	0.311	0.311	0.31489	0.32002	0.28374	0.38609	0.35895	0.35895	0.28755	0.30136	0.30177	0.29625	0.27032	0.27922	0.30198	0.27734	0.27775	0.28946	0.27785	0.25994	0.30165	0.28649	0.30359	0.27357	0.36808	0.3752	0.39098	0.3503	0.41879	0.41023	0.3949	0.39363	0.39363	0.34384	0.35022	0.37285	0.37174	0.34176	0.36605
1352nm	0.33448	0.30834	0.28193	0.30438	0.30886	0.33554	0.3518	0.30337	0.32823	0.32605	0.30901	0.30901	0.31252	0.3178	0.28199	0.38311	0.35636	0.35636	0.2855	0.29914	0.29957	0.29434	0.26862	0.27703	0.29964	0.27525	0.27587	0.28728	0.27572	0.25794	0.29965	0.28411	0.30123	0.27147	0.3658	0.37264	0.38821	0.34784	0.41612	0.40747	0.39208	0.39099	0.39099	0.34155	0.348	0.37035	0.36922	0.33931	0.36355
1353nm	0.33244	0.30645	0.27992	0.30232	0.30697	0.33287	0.34958	0.3013	0.32618	0.32414	0.30702	0.30702	0.31016	0.31559	0.28026	0.38017	0.35379	0.35379	0.28345	0.29693	0.29738	0.29243	0.26692	0.27486	0.29731	0.27317	0.27398	0.28509	0.27359	0.25594	0.29765	0.28175	0.29888	0.26937	0.36354	0.37008	0.38543	0.34538	0.41343	0.4047	0.38927	0.38834	0.38834	0.33925	0.34578	0.36784	0.3667	0.33687	0.36106
1354nm	0.33039	0.30457	0.27791	0.30024	0.30511	0.33023	0.34738	0.29923	0.32415	0.32223	0.30504	0.30504	0.30781	0.31339	0.27853	0.37725	0.35123	0.35123	0.2814	0.29471	0.29518	0.29051	0.26523	0.27269	0.29498	0.27108	0.27207	0.2829	0.27146	0.25394	0.29565	0.2794	0.29655	0.26726	0.36128	0.36753	0.38264	0.34292	0.41071	0.40192	0.38648	0.38566	0.38566	0.33695	0.34354	0.36533	0.36418	0.33441	0.35858
1355nm	0.32833	0.30267	0.2759	0.29816	0.30325	0.3276	0.34519	0.29717	0.32212	0.32032	0.30304	0.30304	0.30545	0.31119	0.2768	0.37434	0.34867	0.34867	0.27934	0.29248	0.29297	0.28857	0.26354	0.27053	0.29266	0.269	0.27016	0.2807	0.26933	0.25194	0.29365	0.27706	0.29422	0.26516	0.35901	0.36496	0.37984	0.34043	0.40798	0.39913	0.38368	0.38295	0.38295	0.33463	0.34128	0.3628	0.36163	0.33194	0.35609
[truncated: 1,146 more rows]
[truncated: 3 more columns]

## Sheet: reciprocal spectra
Wave Samples	Sample1	Sample2	Sample3	Sample4	Sample5	Sample6	Sample7	Sample8	Sample9	Sample10	Sample11	Sample12	Sample13	Sample14	Sample15	Sample16	Sample17	Sample18	Sample19	Sample20	Sample21	Sample22	Sample23	Sample24	Sample25	Sample26	Sample27	Sample28	Sample29	Sample30	Sample31	Sample32	Sample33	Sample34	Sample35	Sample36	Sample37	Sample38	Sample39	Sample40	Sample41	Sample42	Sample43	Sample44	Sample45	Sample46	Sample47	Sample48	Sample49
[truncated: 2,151 more rows]
[truncated: 3 more columns]

[truncated: 4 more sheets: logarithm spectra, square root spectra, first-derivative spectra, second-derivative spectra]
