# Supplementary material for: Predicting leaf nitrogen content in wolfberry trees by hyperspectral transformation and machine learning for precision agriculture
Source: PLoS One. 2024 Sep 26;19(9):e0306851. doi: 10.1371/journal.pone.0306851 (PMC11426506; doi:10.1371/journal.pone.0306851)
Supplement: S2 Fig — PVIs represents published vegetation indices. Origin-PVIs,reciprocal-PVIs, logarithm-PVIs, square root-PVIs,FD-PVIs, and SD-PVIs represents published vegetation indices calculated from the original spectra, reciprocal spectra, logarithm spectra, square-root spectra, first-derivative spectra and second-derivative spectra datasets, respectively. (XLSX) [file pone.0306851.s002.xlsx]

## Sheet: Figure 2
PVIs spectra	origin-PVIs	reciprocal -PVIs	logarithm-PVIs	square root -PVIs	FD-PVIs	SD-PVIs
	0.440(0.001***)	0.392(0.004***)	0.49(0.000***)	-0.392(0.004***)	-0.244(0.082*)	0.099(0.484)
NDVI	0.430(0.001***)	0.392(0.004***)	0.49(0.000***)	-0.392(0.004***)	-0.111(0.435)	0.099(0.484)
VOG1	0.437(0.001***)	0.374(0.006***)	0.5(0.000***)	-0.374(0.006***)	-0.436(0.001***)	-0.211(0.133)
VOG3	-0.521(0.000***)	-0.511(0.000***)	-0.525(0.000***)	0.435(0.001***)	-0.093(0.510)	-0.561(0.000***)
MTCI	-0.478(0.000***)	-0.232(0.098*)	-0.476(0.000***)	0.457(0.001***)	0.154(0.275)	-0.538(0.000***)
GM	0.459(0.001***)	0.487(0.000***)	0.507(0.000***)	-0.487(0.000***)	-0.497(0.000***)	0.060(0.675)
SR705	0.461(0.001***)	0.473(0.000***)	0.505(0.000***)	-0.473(0.000***)	-0.423(0.002***)	-0.225(0.108)
mSR705	-0.369(0.007***)	-0.248(0.076*)	-0.47(0.000***)	-0.515(0.000***)	-0.408(0.003***)	0.122(0.387)
ND705	0.448(0.001***)	0.473(0.000***)	0.505(0.000***)	-0.473(0.000***)	-0.423(0.002***)	-0.257(0.066*)
mND705	-0.382(0.005***)	-0.248(0.076*)	-0.47(0.000***)	-0.515(0.000***)	-0.408(0.003***)	-0.135(0.340)
CIred edge	0.461(0.001***)	0.413(0.002***)	0.504(0.000***)	-0.413(0.002***)	-0.442(0.001***)	-0.084(0.556)
NDVIgb	0.169(0.232)	0.063(0.655)	0.083(0.558)	-0.063(0.655)	-0.029(0.836)	0.053(0.710)
VIopt	0.320(0.021**)	0.475(0.000***)	-0.164(0.245)	-0.505(0.000***)	0.236(0.092*)	-0.050(0.724)
NDRE	0.440(0.001***)	0.425(0.002***)	0.506(0.000***)	-0.425(0.002***)	0.41(0.003***)	0.163(0.248)
MCARI	0.137(0.334)	0.066(0.642)	-0.041(0.772)	0.001(0.992)	0.298(0.032**)	-0.380(0.005***)
MTVI2	0.494(0.000***)	0.208(0.138)	-0.173(0.221)	-0.485(0.000***)	0.293(0.035**)	0.290(0.037**)
CVI1	0.358(0.009***)	0.451(0.001***)	0.133(0.346)	0.300(0.031**)	0.286(0.040**)	0.331(0.017**)
PPR	0.373(0.007***)	0.271(0.052*)	0.344(0.013**)	-0.271(0.052*)	-0.014(0.920)	-0.180(0.203)
PRI	-0.544(0.000***)	-0.535(0.000***)	-0.519(0.000***)	0.535(0.000***)	0.07(0.623)	0.036(0.802)
GNDVI	0.429(0.001***)	0.364(0.008***)	0.493(0.000***)	-0.364(0.008***)	-0.403(0.003***)	-0.032(0.824)
NPCI	0.135(0.341)	0.142(0.317)	0.153(0.278)	-0.142(0.317)	0.118(0.405)	0.029(0.840)
NRI	0.263(0.060*)	0.258(0.064*)	0.333(0.016**)	-0.258(0.064*)	-0.402(0.003***)	-0.025(0.860)
SIPI	0.421(0.002***)	0.357(0.009***)	0.486(0.000***)	-0.357(0.009***)	0.175(0.214)	-0.213(0.129)
TVI	0.456(0.001***)	0.072(0.611)	-0.398(0.003***)	-0.507(0.000***)	-0.489(0.000***)	0.502(0.000***)
VARI	0.364(0.008***)	0.172(0.223)	0.377(0.006***)	-0.409(0.003***)	-0.176(0.212)	-0.135(0.339)
TGI	0.399(0.003***)	0.106(0.456)	-0.358(0.009***)	-0.419(0.002***)	0.318(0.022**)	0.260(0.063*)
TCARI	0.076(0.591)	-0.018(0.898)	0.036(0.800)	-0.125(0.376)	-0.297(0.032**)	0.419(0.002***)
OSAVI	0.459(0.001***)	0.394(0.004***)	0.475(0.000***)	-0.442(0.001***)	0.396(0.004***)	0.052(0.714)
CVI2	0.270(0.053*)	0.057(0.688)	-0.353(0.010**)	0.159(0.259)	-0.367(0.007***)	-0.395(0.004***)
DCNI	0.086(0.545)	0.109(0.443)	-0.245(0.080*)	-0.262(0.060*)	-0.319(0.021**)	-0.126(0.373)
SR550,670	0.363(0.008***)	0.372(0.007***)	0.404(0.003***)	-0.372(0.007***)	-0.009(0.951)	0.469(0.000***)
SR780,550	-0.253(0.070*)	0.393(0.004***)	0.488(0.000***)	-0.393(0.004***)	-0.172(0.223)	-0.202(0.151)
SR780,670	-0.244(0.081*)	0.414(0.002***)	0.505(0.000***)	-0.414(0.002***)	0.065(0.646)	0.391(0.004***)
NDI780,670	-0.281(0.043**)	0.414(0.002***)	0.505(0.000***)	-0.414(0.002***)	0.045(0.750)	0.445(0.001***)
REP	-0.528(0.000***)	0.030(0.833)	-0.29(0.037**)	-0.392(0.004***)	0.109(0.442)	0.324(0.019**)
注：***、**、*分别代表1%、5%、10%的显著性水平
