# Supplementary material for: Predicting leaf nitrogen content in wolfberry trees by hyperspectral transformation and machine learning for precision agriculture
Source: PLoS One. 2024 Sep 26;19(9):e0306851. doi: 10.1371/journal.pone.0306851 (PMC11426506; doi:10.1371/journal.pone.0306851)
Supplement: S3 Fig — Rc2, RMSEc and MAEc represent determination coefficient, root mean square error and mean absolute error of calibration respectively. R, 1/R, logR, R1/2, R′ and R′′ represent original spectra, reciprocal spectra, logarithmic spectra, square root spectra, first-drivative and second-derivative spectra respectively. AdaBoost, ET and RF represent Adaptive Boosting models, Extra Trees models and Random forest models respectively. (XLSX) [file pone.0306851.s003.xlsx]

## Sheet: Figure 3
				Figure 3. Rc², RMSEc and MAEc distributions of the the MLR-PVIs models
	Figure 3. R²c, RMSEc and MAEc distributions of the the MLR-PVIs modelS			Spectra	Rc2			Spectra	RMSEc			Spectra	MAEc
		models indicators			RF	ExtraTrees	adaboost		RF	ExtraTree	adaboost		RF	ExtraTree	adaboost
		adaboost model		R	0.87413	0.89164	0.99145	R	0.07757	0.07198	0.02021	R	0.05936	0.05333	0.00829
		ET model		1/R	0.873	0.864	0.994	1/R	0.078	0.081	0.017	1/R	0.059	0.062	0.006
		RF model		logR	0.878	0.88	0.994	logR	0.076	0.076	0.017	logR	0.059	0.06	0.005
				R1/2	0.837	0.841	0.99	R1/2	0.088	0.087	0.022	R1/2	0.064	0.066	0.008
				R'	0.891	0.898	0.997	R'	0.072	0.07	0.011	R'	0.054	0.054	0.005
	Figure 4. R²v, RMSEv and MAEv distributions of the the MLR-PVIs modelS			R''	0.849	0.861	0.987	R''	0.085	0.082	0.025	R''	0.064	0.065	0.011
		models indicators
		adaboost model
