# Supplementary material for: Predicting leaf nitrogen content in wolfberry trees by hyperspectral transformation and machine learning for precision agriculture
Source: PLoS One. 2024 Sep 26;19(9):e0306851. doi: 10.1371/journal.pone.0306851 (PMC11426506; doi:10.1371/journal.pone.0306851)
Supplement: S4 Fig — Rv2, RMSEv and MAEv represent determination coefficient, root mean square error and mean absolute error of validation respectively. (XLSX) [file pone.0306851.s004.xlsx]

## Sheet: Figure 4
		adaboost model
		ET model		Figure 4. Rv²,RMSEv and MAEv distributions of the the MLR-PVIs models
		RF model		Spectra	Rv2			Spectra	RMSEv			Spectra	MAEv
					RF	ExtraTrees	adaboost		RF	ExtraTree	adaboost		RF	ExtraTree	adaboost
				R	0.5235	0.5759	0.3524	R	0.159095	0.155946	0.190433	R	0.136635	0.133865	0.164118
				1/R	0.3156	0.3538	0.2086	1/R	0.199508	0.186374	0.226404	1/R	0.164624	0.159765	0.170588
				logR	0.4452	0.4973	0.4056	logR	0.18	0.174118	0.189224	logR	0.142647	0.1353	0.144118
				R1/2	0.3158	0.3212	0.2091	R1/2	0.206671	0.20416	0.254547	R1/2	0.161144	0.165865	0.191176
				R'	0.1962	0.2276	0.1523	R'	0.213596	0.205614	0.217201	R'	0.176535	0.17479	0.181176
				R''	0.1591	0.2475	0.0277	R''	0.220671	0.205395	0.292555	R''	0.189455	0.175668	0.232941
