# Supplementary material for: Predicting leaf nitrogen content in wolfberry trees by hyperspectral transformation and machine learning for precision agriculture
Source: PLoS One. 2024 Sep 26;19(9):e0306851. doi: 10.1371/journal.pone.0306851 (PMC11426506; doi:10.1371/journal.pone.0306851)
Supplement: S5 Fig — Rc2, RMSEc and MAEc represent determination coefficient, root mean square error and mean absolute error of calibration respectively. (XLSX) [file pone.0306851.s005.xlsx]

## Sheet: Figure 5
	Figure 5. Rc², RMSEc and MAEc distributions of the MLR-NSIs models
	Spectra	Rc2			Spectra	RMSEc			Spectra	MAEc
		RF	ExtraTrees	adaboost		RF	ExtraTree	adaboost		RF	ExtraTree	adaboost
	R	0.868049	0.874381	0.991439	R	0.079153	0.0784386	0.0213152	R	0.0652851	0.065	0.00983715
	1/R	0.921731	0.915906	0.98482	1/R	0.07629	0.0788039	0.0269391	1/R	0.0614851	0.0634162	0.0131429
	logR	0.88963	0.918306	0.993187	logR	0.0827793	0.0788341	0.0180476	logR	0.06536	0.062361	0.00742857
	R1/2	0.897502	0.902516	0.991693	R1/2	0.0626886	0.0662771	0.00885714	R1/2	0.0797397	0.0825983	0.0199284
	R'	0.896136	0.908246	0.988466	R'	0.0801481	0.0779069	0.0234825	R'	0.06146	0.0604743	0.00771429
	R''	0.910442	0.922109	0.991992	R''	0.0787625	0.0704083	0.0195667	R''	0.0603086	0.053977	0.00914286
