# Supplementary material for: Predicting leaf nitrogen content in wolfberry trees by hyperspectral transformation and machine learning for precision agriculture
Source: PLoS One. 2024 Sep 26;19(9):e0306851. doi: 10.1371/journal.pone.0306851 (PMC11426506; doi:10.1371/journal.pone.0306851)
Supplement: S6 Fig — Rv2, RMSEv and MAEv represent determination coefficient, root mean square error and mean absolute error of validation respectively. (XLSX) [file pone.0306851.s006.xlsx]

## Sheet: Figure6
	Figure 6. Rv²,RMSEv and MAEv distributions of the the MLR-NSIs models
	Spectra	Rv2			Spectra	RMSEv			Spectra	MAEv
		RF	ExtraTrees	adaboost		RF	ExtraTree	adaboost		RF	ExtraTree	adaboost
	R	0.5393	0.4042	0.4084	R	0.162046	0.180493	0.193755	R	0.141435	0.153418	0.169412
	1/R	0.433	0.3757	0.4995	1/R	0.177327	0.185839	0.171893	1/R	0.156651	0.163171	0.140588
	logR	0.5341	0.3771	0.4823	logR	0.167377	0.187292	0.188446	logR	0.135971	0.148441	0.155882
	R1/2	0.5245	0.4747	0.5628	R1/2	0.165649	0.171282	0.169307	R1/2	0.141253	0.151306	0.140588
	R'	0.7103	0.6324	0.6884	R'	0.124066	0.140668	0.129955	R'	0.104282	0.110974	0.107647
	R''	0.5326	0.6281	0.5171	R''	0.169322	0.148557	0.173171	R''	0.138182	0.127599	0.149412
