# Supplementary material for: Predicting leaf nitrogen content in wolfberry trees by hyperspectral transformation and machine learning for precision agriculture
Source: PLoS One. 2024 Sep 26;19(9):e0306851. doi: 10.1371/journal.pone.0306851 (PMC11426506; doi:10.1371/journal.pone.0306851)
Supplement: S7 Fig — MLR-PVIs models and the MLR-NSIs models are the machine learning regression models based on published vegetation indices and new spectral indices, respectively. (XLSX) [file pone.0306851.s007.xlsx]

## Sheet: Figure 7
		Figure7. RPD distribution of the MLR-PVIs models and the MLR-NSIs models.
		RPD of MLR-PVIs models
			R	1/R	logR	R1/2	R'	R''
		adaboost	1.23928	1.04238	1.2472	0.927138	1.08655	0.806687
		ET	1.51335	1.26627	1.35541	1.15596	1.14778	1.149
		RF	1.48339	1.18291	1.31111	1.14191	1.10489	1.06947
		RPD of MLR-NSIs models
			R	1/R	logR	R1/2	R'	R''
		adaboost	1.21803	1.37295	1.25235	1.39392	1.81602	1.36281
		ET	1.30753	1.26991	1.26006	1.37785	1.67771	1.58861
		RF	1.45638	1.33087	1.40999	1.4247	1.90222	1.39379
